# Supplementary material for: De Novo Sequencing and Transcriptome Analysis of Pleurotus eryngii subsp. tuoliensis (Bailinggu) Mycelia in Response to Cold Stimulation
Source: Molecules. 2016 May 17;21(5):560. doi: 10.3390/molecules21050560 (PMC6273410; doi:10.3390/molecules21050560)
Supplement: Supplementary file 1 [file molecules-21-00560-s001.zip]

Archive with 4 entries (4 files):
- Table S1. DEGs between control and different stages of freezing stimulation.EBseq_Method.GeneDiffExpFilter (2).xls
- Table S2. Transcription factors families of DEGs  predicted from the FTFD and Plant TFDB pipeline.xlsx
- Table S3. Predicted SSR loci and developed EST-SSR primers.xlsx
- Table S4. The gene-specific primers were used for qRT-PCR.xlsx
