# Supplementary material for: De Novo Sequencing and Transcriptome Analysis of Pleurotus eryngii subsp. tuoliensis (Bailinggu) Mycelia in Response to Cold Stimulation
Source: Molecules. 2016 May 17;21(5):560. doi: 10.3390/molecules21050560 (PMC6273410; doi:10.3390/molecules21050560)
Supplement: Supplementary file 1 [file molecules-21-00560-s001.zip › Table S1. DEGs between control and different stages of freezing stimulation.EBseq_Method.GeneDiffExpFilter (2).xls]

## Sheet: Control-VS-1–2 d
Unigene	Length	Control-Expression	1–2 d-Expression	log2FoldChange(1–2 d/Control)	PPEE	Up/-Down-Regulation(1–2 d/Control)
TR7345|c0_g1_i4	1072	0	1027.93	9.58195	0	Up
TR7181|c4_g2_i12	2770	0	629.052	8.87465	0	Up
TR7679|c2_g1_i1	4579	0	532.645	8.6352	0	Up
TR5707|c2_g1_i11	7817	0	444.675	8.37549	0	Up
TR7181|c4_g2_i13	2063	0	362.729	8.08262	0	Up
TR7231|c2_g1_i3	1218	0	350.678	8.03406	0	Up
TR7021|c5_g1_i2	3071	0	337.422	7.97868	2.22×10-16	Up
TR7151|c0_g1_i9	4702	0	297.655	7.79853	4.44×10-16	Up
TR7173|c2_g1_i9	11105	0	297.655	7.79853	4.44×10-16	Up
TR7002|c0_g1_i7	4870	0	292.834	7.77508	5.55×10-16	Up
TR5592|c0_g1_i8	5804	1.65964	653.153	7.76801	0	Up
TR4571|c1_g1_i2	6236	0	289.219	7.75724	7.77×10-16	Up
TR5152|c1_g1_i3	2906	0	275.963	7.68987	1.44×10-15	Up
TR5685|c1_g1_i1	2700	0	273.553	7.67728	1.55×10-15	Up
TR7424|c1_g1_i8	3365	0	261.502	7.61261	2.66×10-15	Up
TR7682|c4_g1_i14	5171	0	260.297	7.60598	2.89×10-15	Up
TR7682|c4_g1_i11	2857	0	250.657	7.55182	4.55×10-15	Up
TR7182|c1_g1_i2	1967	0	247.041	7.53097	5.55×10-15	Up
TR4638|c2_g1_i3	2790	0	244.631	7.5169	6.33×10-15	Up
TR7617|c1_g1_i12	7747	0	244.631	7.5169	6.33×10-15	Up
TR7063|c1_g1_i13	6451	0	236.196	7.46656	9.88×10-15	Up
TR3563|c0_g1_i1	5002	0	234.991	7.45922	1.05×10-14	Up
TR7891|c1_g1_i13	8840	0	234.991	7.45922	1.05×10-14	Up
TR7587|c2_g1_i2	2413	0	231.375	7.43698	1.29×10-14	Up
TR6566|c6_g4_i2	6256	0	230.17	7.42949	1.38×10-14	Up
TR3997|c0_g1_i2	6842	0	228.965	7.42196	1.47×10-14	Up
TR7694|c0_g1_i2	9061	0	225.35	7.39913	1.79×10-14	Up
TR7629|c2_g1_i1	9331	0	215.709	7.33644	3.13×10-14	Up
TR7718|c1_g1_i1	4752	0	204.864	7.26248	6.01×10-14	Up
TR5706|c0_g1_i3	1645	0	203.659	7.25403	6.46×10-14	Up
TR7577|c2_g1_i8	2822	0	201.248	7.23697	7.52×10-14	Up
TR5671|c0_g3_i3	3697	0	198.838	7.2197	8.76×10-14	Up
TR4408|c1_g1_i7	4681	0	195.223	7.19341	1.10×10-13	Up
TR7173|c2_g1_i10	11218	1.65964	431.419	7.1712	2.22×10-16	Up
TR7214|c2_g1_i5	5358	0	191.608	7.16663	1.39×10-13	Up
TR7891|c1_g1_i5	10730	0	189.198	7.14849	1.63×10-13	Up
TR5724|c2_g1_i1	6202	0	187.992	7.13934	1.77×10-13	Up
TR7253|c2_g2_i3	3962	0	186.787	7.13013	1.92×10-13	Up
TR7291|c2_g1_i1	5725	0	181.967	7.09268	2.65×10-13	Up
TR5452|c3_g1_i3	4881	0	180.762	7.08316	2.88×10-13	Up
TR5416|c0_g1_i7	5762	0	178.352	7.06394	3.41×10-13	Up
TR7151|c0_g1_i3	4727	0	178.352	7.06394	3.41×10-13	Up
TR5707|c2_g1_i5	7923	0	177.147	7.05424	3.71×10-13	Up
TR6110|c0_g1_i4	3155	0	177.147	7.05424	3.71×10-13	Up
TR6874|c0_g1_i4	3166	0	172.326	7.01474	5.22×10-13	Up
TR3821|c0_g1_i2	3273	0	171.121	7.00469	5.69×10-13	Up
TR6110|c0_g1_i6	3486	0	169.916	6.99458	6.21×10-13	Up
TR7181|c4_g2_i10	1657	0	169.916	6.99458	6.21×10-13	Up
TR6667|c4_g1_i3	4627	0	166.301	6.9638	8.10×10-13	Up
TR7307|c1_g1_i5	4856	0	166.301	6.9638	8.10×10-13	Up
TR5707|c2_g1_i4	7766	0	165.096	6.95339	8.86×10-13	Up
TR7891|c1_g1_i9	7700	0	165.096	6.95339	8.86×10-13	Up
TR5592|c0_g1_i16	5750	1.65964	367.549	6.94082	2.33×10-15	Up
TR6205|c1_g3_i1	5181	0	160.276	6.91099	1.28×10-12	Up
TR6363|c0_g1_i2	3730	0	160.276	6.91099	1.28×10-12	Up
TR3923|c1_g1_i2	960	0	157.865	6.88931	1.54×10-12	Up
TR4059|c1_g2_i5	3067	0	156.66	6.87835	1.69×10-12	Up
TR4592|c1_g1_i2	3863	0	149.43	6.81077	3.01×10-12	Up
TR6914|c0_g1_i9	4589	0	149.43	6.81077	3.01×10-12	Up
TR6957|c1_g1_i2	5796	0	149.43	6.81077	3.01×10-12	Up
TR7308|c2_g1_i8	2776	0	147.02	6.78752	3.66×10-12	Up
TR7891|c1_g1_i4	10774	0	147.02	6.78752	3.66×10-12	Up
TR5643|c1_g1_i2	5448	0	145.815	6.77576	4.05×10-12	Up
TR7205|c0_g1_i4	3601	0	145.815	6.77576	4.05×10-12	Up
TR5925|c1_g1_i3	5885	0	144.61	6.76389	4.48×10-12	Up
TR4441|c0_g1_i2	1455	3.31928	504.929	6.76273	7.77×10-16	Up
TR5543|c1_g1_i7	1974	0	142.199	6.73987	5.49×10-12	Up
TR7049|c2_g3_i9	6573	0	142.199	6.73987	5.49×10-12	Up
TR5083|c0_g1_i1	3007	0	140.994	6.72771	6.08×10-12	Up
TR6200|c0_g2_i3	7396	0	140.994	6.72771	6.08×10-12	Up
TR5047|c1_g1_i2	3534	0	139.789	6.71544	6.75×10-12	Up
TR5263|c0_g1_i16	3124	0	139.789	6.71544	6.75×10-12	Up
TR6796|c1_g1_i13	10278	0	139.789	6.71544	6.75×10-12	Up
TR7702|c2_g4_i9	2249	0	139.789	6.71544	6.75×10-12	Up
TR4039|c1_g1_i3	1910	0	137.379	6.69059	8.32×10-12	Up
TR3263|c0_g1_i1	4493	0	136.174	6.678	9.25×10-12	Up
TR5189|c1_g1_i5	4106	0	136.174	6.678	9.25×10-12	Up
TR4421|c0_g1_i1	5316	0	133.764	6.6525	1.15×10-11	Up
TR6729|c0_g1_i1	2226	0	133.764	6.6525	1.15×10-11	Up
TR6796|c1_g1_i17	10225	0	133.764	6.6525	1.15×10-11	Up
TR7080|c2_g2_i3	4390	0	133.764	6.6525	1.15×10-11	Up
TR7527|c2_g1_i7	5896	0	133.764	6.6525	1.15×10-11	Up
TR5165|c1_g1_i2	7786	0	130.149	6.61337	1.59×10-11	Up
TR7115|c0_g1_i6	1581	0	130.149	6.61337	1.59×10-11	Up
TR7426|c2_g1_i7	3898	0	128.944	6.60008	1.78×10-11	Up
TR5341|c3_g1_i1	2732	0	127.738	6.58668	1.99×10-11	Up
TR6236|c0_g1_i5	4535	0	127.738	6.58668	1.99×10-11	Up
TR6905|c0_g1_i5	2306	0	127.738	6.58668	1.99×10-11	Up
TR4098|c0_g1_i1	5315	0	124.123	6.54569	2.80×10-11	Up
TR4447|c0_g1_i4	7281	0	124.123	6.54569	2.80×10-11	Up
TR6287|c0_g1_i7	12890	0	124.123	6.54569	2.80×10-11	Up
TR3026|c0_g1_i2	5702	0	122.918	6.53177	3.14×10-11	Up
TR5525|c3_g1_i4	1695	0	122.918	6.53177	3.14×10-11	Up
TR6804|c1_g1_i1	3158	0	122.918	6.53177	3.14×10-11	Up
TR7181|c4_g2_i6	2070	0	121.713	6.51771	3.53×10-11	Up
TR7038|c2_g1_i8	5011	0	120.508	6.50351	3.97×10-11	Up
TR7545|c4_g1_i3	3150	0	119.303	6.48917	4.48×10-11	Up
TR6593|c0_g1_i5	3018	0	118.098	6.47469	5.04×10-11	Up
TR7627|c3_g2_i20	4711	0	118.098	6.47469	5.04×10-11	Up
TR5330|c0_g1_i11	3218	0	116.893	6.46006	5.69×10-11	Up
TR7296|c1_g1_i4	3303	0	116.893	6.46006	5.69×10-11	Up
TR7035|c0_g1_i1	1963	0	115.688	6.44528	6.43×10-11	Up
TR6308|c3_g1_i3	3837	0	114.483	6.43035	7.27×10-11	Up
TR6939|c0_g1_i2	3361	0	114.483	6.43035	7.27×10-11	Up
TR5854|c0_g1_i5	6422	0	113.278	6.41526	8.23×10-11	Up
TR6444|c0_g1_i3	5051	0	112.072	6.40001	9.33×10-11	Up
TR7049|c2_g3_i8	2807	0	112.072	6.40001	9.33×10-11	Up
TR6534|c0_g1_i3	2889	0	110.867	6.3846	1.06×10-10	Up
TR7012|c2_g1_i4	3699	0	108.457	6.35327	1.37×10-10	Up
TR7587|c2_g1_i4	2371	0	108.457	6.35327	1.37×10-10	Up
TR6255|c1_g1_i2	3600	0	106.047	6.32125	1.77×10-10	Up
TR6992|c2_g1_i2	2961	0	106.047	6.32125	1.77×10-10	Up
TR7662|c2_g1_i4	6505	0	106.047	6.32125	1.77×10-10	Up
TR6735|c6_g1_i3	1954	0	103.637	6.28851	2.31×10-10	Up
TR7047|c8_g2_i4	3024	0	103.637	6.28851	2.31×10-10	Up
TR7233|c1_g1_i6	3803	0	103.637	6.28851	2.31×10-10	Up
TR3035|c0_g1_i2	3480	0	102.432	6.27185	2.65×10-10	Up
TR4851|c1_g1_i1	3868	0	102.432	6.27185	2.65×10-10	Up
TR5496|c0_g1_i15	6285	0	101.227	6.255	3.03×10-10	Up
TR5643|c1_g1_i6	5398	0	101.227	6.255	3.03×10-10	Up
TR6200|c0_g2_i13	7445	0	101.227	6.255	3.03×10-10	Up
TR6971|c1_g1_i4	3610	0	101.227	6.255	3.03×10-10	Up
TR7083|c2_g1_i6	871	0	101.227	6.255	3.03×10-10	Up
TR7181|c4_g2_i7	2067	0	101.227	6.255	3.03×10-10	Up
TR7300|c4_g1_i5	5291	0	101.227	6.255	3.03×10-10	Up
TR4059|c1_g2_i2	3120	0	100.022	6.23795	3.48×10-10	Up
TR6859|c0_g1_i2	3034	0	100.022	6.23795	3.48×10-10	Up
TR7058|c2_g1_i6	2167	0	100.022	6.23795	3.48×10-10	Up
TR7293|c1_g1_i9	4536	0	100.022	6.23795	3.48×10-10	Up
TR4652|c0_g1_i2	6145	4.1491	403.702	6.20458	5.00×10-14	Up
TR4421|c0_g1_i4	5213	0	97.6115	6.20323	4.60×10-10	Up
TR6193|c3_g1_i9	5145	0	97.6115	6.20323	4.60×10-10	Up
TR6303|c1_g2_i4	4913	0	97.6115	6.20323	4.60×10-10	Up
TR7083|c4_g1_i3	4865	0	97.6115	6.20323	4.60×10-10	Up
TR7355|c1_g3_i5	3127	0	97.6115	6.20323	4.60×10-10	Up
TR7540|c3_g1_i5	4609	0	97.6115	6.20323	4.60×10-10	Up
TR3417|c1_g1_i3	1887	0	96.4064	6.18555	5.30×10-10	Up
TR6627|c0_g1_i3	4119	0	95.2013	6.16766	6.12×10-10	Up
TR7296|c1_g1_i2	3266	0	95.2013	6.16766	6.12×10-10	Up
TR4369|c1_g1_i6	1555	0	93.9962	6.14954	7.07×10-10	Up
TR5375|c1_g2_i2	5058	0	93.9962	6.14954	7.07×10-10	Up
TR6528|c2_g1_i28	5658	0	93.9962	6.14954	7.07×10-10	Up
TR7503|c6_g1_i24	3519	0	93.9962	6.14954	7.07×10-10	Up
TR5910|c1_g1_i2	2679	0	92.7912	6.13118	8.18×10-10	Up
TR6782|c2_g1_i2	3565	0	92.7912	6.13118	8.18×10-10	Up
TR7610|c1_g1_i1	4383	0	92.7912	6.13118	8.18×10-10	Up
TR6926|c2_g1_i6	3008	0	91.5861	6.1126	9.48×10-10	Up
TR4883|c1_g1_i2	3306	0	90.381	6.09377	1.10×10-09	Up
TR7130|c0_g1_i10	3734	0	90.381	6.09377	1.10×10-09	Up
TR4336|c0_g2_i1	4620	0	89.1759	6.07469	1.28×10-09	Up
TR4345|c0_g3_i4	1501	0	87.9708	6.05535	1.49×10-09	Up
TR6200|c0_g2_i8	7512	0	87.9708	6.05535	1.49×10-09	Up
TR6364|c1_g1_i1	2760	0	87.9708	6.05535	1.49×10-09	Up
TR6917|c2_g4_i20	5096	0	87.9708	6.05535	1.49×10-09	Up
TR7316|c0_g1_i13	2619	0	87.9708	6.05535	1.49×10-09	Up
TR6816|c3_g4_i1	4447	0	86.7658	6.03575	1.74×10-09	Up
TR7527|c2_g1_i6	5748	0	86.7658	6.03575	1.74×10-09	Up
TR6308|c3_g1_i2	3780	0	84.3556	5.99574	2.38×10-09	Up
TR7212|c1_g1_i34	6770	0	84.3556	5.99574	2.38×10-09	Up
TR5839|c1_g1_i2	7307	0	83.1505	5.97531	2.79×10-09	Up
TR6181|c1_g1_i6	5336	0	83.1505	5.97531	2.79×10-09	Up
TR6769|c3_g1_i1	2235	0	83.1505	5.97531	2.79×10-09	Up
TR7715|c4_g1_i2	10545	0	83.1505	5.97531	2.79×10-09	Up
TR7632|c2_g1_i2	7778	4.1491	342.243	5.96717	4.14×10-13	Up
TR4253|c0_g2_i1	1566	0	81.9454	5.95458	3.28×10-09	Up
TR5401|c0_g1_i19	3066	0	81.9454	5.95458	3.28×10-09	Up
TR6193|c3_g1_i2	5088	0	81.9454	5.95458	3.28×10-09	Up
TR6773|c5_g1_i3	1480	0	81.9454	5.95458	3.28×10-09	Up
TR7056|c1_g1_i8	4176	0	81.9454	5.95458	3.28×10-09	Up
TR7236|c2_g1_i20	4026	0	81.9454	5.95458	3.28×10-09	Up
TR7386|c4_g1_i2	3264	0	81.9454	5.95458	3.28×10-09	Up
TR7408|c1_g1_i14	5776	0	81.9454	5.95458	3.28×10-09	Up
TR7452|c6_g1_i5	1959	0	81.9454	5.95458	3.28×10-09	Up
TR7467|c1_g1_i5	5269	0	81.9454	5.95458	3.28×10-09	Up
TR7535|c1_g1_i8	7508	0	81.9454	5.95458	3.28×10-09	Up
TR7554|c2_g3_i8	5574	0	81.9454	5.95458	3.28×10-09	Up
TR7679|c2_g1_i2	4672	0	81.9454	5.95458	3.28×10-09	Up
TR7731|c5_g1_i5	1635	0	81.9454	5.95458	3.28×10-09	Up
TR4856|c1_g1_i6	1134	0	80.7404	5.93356	3.86×10-09	Up
TR5242|c2_g1_i2	1907	0	80.7404	5.93356	3.86×10-09	Up
TR6917|c2_g4_i11	5433	0	80.7404	5.93356	3.86×10-09	Up
TR6932|c0_g1_i3	3469	0	80.7404	5.93356	3.86×10-09	Up
TR7372|c1_g2_i9	1916	0	80.7404	5.93356	3.86×10-09	Up
TR5148|c0_g1_i7	3371	4.97892	383.215	5.9267	3.01×10-13	Up
TR6669|c3_g1_i8	7956	0	79.5353	5.91222	4.55×10-09	Up
TR7300|c4_g1_i3	6061	0	79.5353	5.91222	4.55×10-09	Up
TR7407|c2_g1_i8	2378	0	79.5353	5.91222	4.55×10-09	Up
TR7627|c3_g2_i15	4358	0	79.5353	5.91222	4.55×10-09	Up
TR4708|c1_g2_i5	2826	0	78.3302	5.89056	5.38×10-09	Up
TR6376|c2_g1_i8	2771	0	78.3302	5.89056	5.38×10-09	Up
TR6730|c0_g1_i1	7142	0	78.3302	5.89056	5.38×10-09	Up
TR7145|c1_g1_i1	4087	0	78.3302	5.89056	5.38×10-09	Up
TR7404|c3_g1_i22	2229	0	78.3302	5.89056	5.38×10-09	Up
TR7521|c7_g3_i1	2321	0	78.3302	5.89056	5.38×10-09	Up
TR7527|c2_g1_i4	5748	0	78.3302	5.89056	5.38×10-09	Up
TR3284|c0_g1_i1	1099	0	77.1251	5.86857	6.37×10-09	Up
TR4764|c1_g1_i1	1421	0	77.1251	5.86857	6.37×10-09	Up
TR4914|c0_g1_i7	2197	0	77.1251	5.86857	6.37×10-09	Up
TR5182|c0_g1_i7	3612	0	77.1251	5.86857	6.37×10-09	Up
TR5383|c0_g1_i1	3830	0	77.1251	5.86857	6.37×10-09	Up
TR7368|c3_g1_i6	5822	0	77.1251	5.86857	6.37×10-09	Up
TR7506|c0_g1_i6	1869	0	77.1251	5.86857	6.37×10-09	Up
TR4447|c0_g1_i10	7231	4.97892	365.139	5.85724	5.57×10-13	Up
TR4346|c1_g1_i1	3862	0	75.92	5.84624	7.57×10-09	Up
TR5047|c1_g2_i3	3479	0	75.92	5.84624	7.57×10-09	Up
TR5792|c2_g1_i17	3866	0	75.92	5.84624	7.57×10-09	Up
TR6319|c0_g1_i1	2530	0	75.92	5.84624	7.57×10-09	Up
TR5496|c0_g1_i5	6291	0	74.715	5.82357	9.00×10-09	Up
TR5556|c0_g1_i3	4918	0	74.715	5.82357	9.00×10-09	Up
TR5853|c2_g1_i1	5000	0	74.715	5.82357	9.00×10-09	Up
TR6410|c1_g1_i3	2396	0	74.715	5.82357	9.00×10-09	Up
TR6816|c3_g4_i6	4373	0	74.715	5.82357	9.00×10-09	Up
TR7038|c2_g1_i14	3650	0	74.715	5.82357	9.00×10-09	Up
TR6328|c0_g1_i7	8570	0	73.5099	5.80052	1.07×10-08	Up
TR6621|c4_g2_i4	3363	0	73.5099	5.80052	1.07×10-08	Up
TR7130|c0_g1_i16	4902	0	73.5099	5.80052	1.07×10-08	Up
TR7734|c1_g1_i6	3212	0	73.5099	5.80052	1.07×10-08	Up
TR3275|c0_g1_i3	2402	0	72.3048	5.77711	1.28×10-08	Up
TR468|c0_g1_i2	2962	0	72.3048	5.77711	1.28×10-08	Up
TR4831|c0_g1_i4	3333	0	72.3048	5.77711	1.28×10-08	Up
TR6122|c3_g1_i9	1985	0	72.3048	5.77711	1.28×10-08	Up
TR6803|c2_g1_i7	4163	0	72.3048	5.77711	1.28×10-08	Up
TR7177|c2_g1_i2	3641	0	72.3048	5.77711	1.28×10-08	Up
TR7284|c4_g1_i5	2945	0	72.3048	5.77711	1.28×10-08	Up
TR5263|c0_g1_i1	2907	0	71.0997	5.75331	1.53×10-08	Up
TR5415|c1_g1_i6	6817	0	71.0997	5.75331	1.53×10-08	Up
TR5930|c0_g1_i4	3006	0	71.0997	5.75331	1.53×10-08	Up
TR6200|c0_g2_i16	7510	0	71.0997	5.75331	1.53×10-08	Up
TR6330|c0_g1_i3	5311	0	71.0997	5.75331	1.53×10-08	Up
TR6634|c2_g1_i6	5538	0	71.0997	5.75331	1.53×10-08	Up
TR6634|c3_g1_i6	2053	0	71.0997	5.75331	1.53×10-08	Up
TR6851|c1_g2_i5	1512	0	71.0997	5.75331	1.53×10-08	Up
TR7561|c3_g1_i6	1341	0	71.0997	5.75331	1.53×10-08	Up
TR5752|c2_g3_i3	1355	0	69.8946	5.72911	1.84×10-08	Up
TR6179|c0_g1_i11	5427	0	69.8946	5.72911	1.84×10-08	Up
TR7416|c7_g1_i15	4153	0	69.8946	5.72911	1.84×10-08	Up
TR5602|c0_g1_i2	8325	0.82982	112.072	5.7059	8.86×10-10	Up
TR5020|c2_g1_i2	2222	0	68.6896	5.70449	2.22×10-08	Up
TR5839|c0_g1_i2	3729	0	68.6896	5.70449	2.22×10-08	Up
TR6264|c1_g1_i6	2316	0	68.6896	5.70449	2.22×10-08	Up
TR7236|c2_g1_i14	3666	0	68.6896	5.70449	2.22×10-08	Up
TR7361|c0_g2_i2	2283	0	68.6896	5.70449	2.22×10-08	Up
TR7542|c3_g1_i6	2641	0	68.6896	5.70449	2.22×10-08	Up
TR7671|c0_g1_i16	6844	0	68.6896	5.70449	2.22×10-08	Up
TR3478|c0_g1_i4	2456	0	67.4845	5.67945	2.67×10-08	Up
TR5793|c1_g1_i3	4490	0	67.4845	5.67945	2.67×10-08	Up
TR7270|c0_g1_i4	5228	0	67.4845	5.67945	2.67×10-08	Up
TR7627|c3_g2_i40	4764	0	67.4845	5.67945	2.67×10-08	Up
TR4982|c2_g1_i4	1988	0	66.2794	5.65397	3.23×10-08	Up
TR5380|c2_g1_i3	1120	0	66.2794	5.65397	3.23×10-08	Up
TR6448|c0_g1_i1	2702	0	66.2794	5.65397	3.23×10-08	Up
TR7404|c0_g1_i3	1962	0	66.2794	5.65397	3.23×10-08	Up
TR7471|c9_g1_i10	2458	0	66.2794	5.65397	3.23×10-08	Up
TR4651|c0_g1_i3	3562	0	65.0743	5.62803	3.92×10-08	Up
TR5462|c1_g1_i16	5529	0	65.0743	5.62803	3.92×10-08	Up
TR5707|c2_g1_i2	1288	0	65.0743	5.62803	3.92×10-08	Up
TR6179|c0_g1_i17	5710	0	65.0743	5.62803	3.92×10-08	Up
TR7047|c2_g1_i2	1438	0	65.0743	5.62803	3.92×10-08	Up
TR7408|c1_g1_i16	6153	0	65.0743	5.62803	3.92×10-08	Up
TR7522|c3_g1_i3	3141	0	65.0743	5.62803	3.92×10-08	Up
TR4421|c0_g1_i6	5316	0	63.8692	5.60161	4.76×10-08	Up
TR4756|c2_g1_i1	2906	0	63.8692	5.60161	4.76×10-08	Up
TR5677|c1_g1_i7	1919	0	63.8692	5.60161	4.76×10-08	Up
TR5812|c0_g1_i7	4432	0	63.8692	5.60161	4.76×10-08	Up
TR6667|c4_g1_i6	3084	0	63.8692	5.60161	4.76×10-08	Up
TR6966|c0_g1_i6	5677	0	63.8692	5.60161	4.76×10-08	Up
TR7396|c1_g1_i5	3069	0	63.8692	5.60161	4.76×10-08	Up
TR7467|c1_g1_i13	3866	0	63.8692	5.60161	4.76×10-08	Up
TR7502|c4_g1_i2	7300	0	63.8692	5.60161	4.76×10-08	Up
TR7602|c0_g1_i5	7538	0	63.8692	5.60161	4.76×10-08	Up
TR4003|c1_g1_i5	1283	0	62.6642	5.5747	5.81×10-08	Up
TR4433|c0_g1_i2	3999	0	62.6642	5.5747	5.81×10-08	Up
TR5839|c0_g1_i9	3640	0	62.6642	5.5747	5.81×10-08	Up
TR5872|c0_g1_i9	1012	0	62.6642	5.5747	5.81×10-08	Up
TR6400|c3_g1_i1	3285	0	62.6642	5.5747	5.81×10-08	Up
TR7446|c0_g1_i1	1792	0	62.6642	5.5747	5.81×10-08	Up
TR3234|c0_g2_i2	1720	0	61.4591	5.54728	7.10×10-08	Up
TR3925|c1_g1_i3	2469	0	61.4591	5.54728	7.10×10-08	Up
TR4138|c0_g1_i2	1800	0	61.4591	5.54728	7.10×10-08	Up
TR4150|c0_g1_i4	1224	0	61.4591	5.54728	7.10×10-08	Up
TR5185|c0_g2_i4	1786	0	61.4591	5.54728	7.10×10-08	Up
TR7682|c3_g1_i4	2512	0	61.4591	5.54728	7.10×10-08	Up
TR5146|c1_g1_i6	3569	0	60.254	5.51933	8.70×10-08	Up
TR5623|c1_g1_i12	2294	0	60.254	5.51933	8.70×10-08	Up
TR6400|c3_g1_i11	3338	0	60.254	5.51933	8.70×10-08	Up
TR6499|c3_g1_i2	5196	0	60.254	5.51933	8.70×10-08	Up
TR6614|c3_g1_i4	8481	0	60.254	5.51933	8.70×10-08	Up
TR6854|c2_g1_i3	4000	0	60.254	5.51933	8.70×10-08	Up
TR6922|c1_g1_i1	2675	0	60.254	5.51933	8.70×10-08	Up
TR7236|c2_g1_i7	3687	0	60.254	5.51933	8.70×10-08	Up
TR7404|c3_g1_i16	2206	0	60.254	5.51933	8.70×10-08	Up
TR7477|c2_g2_i4	1817	0	60.254	5.51933	8.70×10-08	Up
TR5377|c1_g1_i1	7969	5.80874	325.372	5.51359	6.60×10-12	Up
TR4970|c0_g1_i3	4976	0	59.0489	5.49082	1.07×10-07	Up
TR5046|c0_g1_i2	1770	0	59.0489	5.49082	1.07×10-07	Up
TR5378|c1_g1_i13	2470	0	59.0489	5.49082	1.07×10-07	Up
TR5445|c2_g1_i1	5335	0	59.0489	5.49082	1.07×10-07	Up
TR6149|c1_g2_i7	4806	0	59.0489	5.49082	1.07×10-07	Up
TR6343|c0_g2_i15	4004	0	59.0489	5.49082	1.07×10-07	Up
TR6390|c0_g1_i2	2823	0	59.0489	5.49082	1.07×10-07	Up
TR6761|c2_g2_i7	5926	0	59.0489	5.49082	1.07×10-07	Up
TR7027|c0_g1_i3	3474	0	59.0489	5.49082	1.07×10-07	Up
TR7130|c0_g1_i8	5576	0	59.0489	5.49082	1.07×10-07	Up
TR7390|c0_g4_i1	3635	0	59.0489	5.49082	1.07×10-07	Up
TR7588|c1_g1_i11	1466	0	59.0489	5.49082	1.07×10-07	Up
TR7627|c3_g2_i11	4071	0	59.0489	5.49082	1.07×10-07	Up
TR7690|c4_g1_i4	737	0	59.0489	5.49082	1.07×10-07	Up
TR3305|c0_g1_i2	1052	0	57.8438	5.46174	1.32×10-07	Up
TR3712|c0_g1_i1	2782	0	57.8438	5.46174	1.32×10-07	Up
TR3942|c0_g1_i1	1513	0	57.8438	5.46174	1.32×10-07	Up
TR5002|c0_g1_i2	3851	0	57.8438	5.46174	1.32×10-07	Up
TR5462|c1_g1_i3	5461	0	57.8438	5.46174	1.32×10-07	Up
TR5872|c0_g1_i3	997	0	57.8438	5.46174	1.32×10-07	Up
TR6592|c2_g1_i2	4022	0	57.8438	5.46174	1.32×10-07	Up
TR7215|c2_g1_i4	3287	0	57.8438	5.46174	1.32×10-07	Up
TR7270|c0_g1_i6	5204	0	57.8438	5.46174	1.32×10-07	Up
TR3666|c0_g1_i7	1406	0	56.6388	5.43207	1.63×10-07	Up
TR4151|c0_g1_i1	3403	0	56.6388	5.43207	1.63×10-07	Up
TR5043|c0_g1_i20	3767	0	56.6388	5.43207	1.63×10-07	Up
TR5068|c0_g1_i5	2757	0	56.6388	5.43207	1.63×10-07	Up
TR5167|c0_g1_i4	3768	0	56.6388	5.43207	1.63×10-07	Up
TR5853|c0_g2_i1	5458	0	56.6388	5.43207	1.63×10-07	Up
TR5883|c3_g1_i8	3323	0	56.6388	5.43207	1.63×10-07	Up
TR6444|c0_g1_i2	5036	0	56.6388	5.43207	1.63×10-07	Up
TR6922|c3_g1_i2	3704	0	56.6388	5.43207	1.63×10-07	Up
TR7012|c2_g1_i5	3664	0	56.6388	5.43207	1.63×10-07	Up
TR7108|c2_g1_i9	1328	0	56.6388	5.43207	1.63×10-07	Up
TR7155|c2_g1_i4	9012	0	56.6388	5.43207	1.63×10-07	Up
TR7207|c0_g2_i2	2102	0	56.6388	5.43207	1.63×10-07	Up
TR4650|c1_g1_i3	2851	0	55.4337	5.40176	2.03×10-07	Up
TR6229|c0_g1_i5	4766	0	55.4337	5.40176	2.03×10-07	Up
TR6445|c3_g1_i5	3450	0	55.4337	5.40176	2.03×10-07	Up
TR6588|c0_g1_i2	3670	0	55.4337	5.40176	2.03×10-07	Up
TR7207|c0_g1_i12	2464	0	55.4337	5.40176	2.03×10-07	Up
TR7284|c4_g1_i8	2930	0	55.4337	5.40176	2.03×10-07	Up
TR7325|c0_g1_i8	3262	0	55.4337	5.40176	2.03×10-07	Up
TR7404|c0_g1_i1	1912	0	55.4337	5.40176	2.03×10-07	Up
TR7668|c0_g1_i6	5467	0	55.4337	5.40176	2.03×10-07	Up
TR1578|c0_g1_i1	2328	0	54.2286	5.37081	2.53×10-07	Up
TR4028|c1_g1_i1	4648	0	54.2286	5.37081	2.53×10-07	Up
TR5441|c3_g1_i5	1792	0	54.2286	5.37081	2.53×10-07	Up
TR5915|c3_g1_i8	3156	0	54.2286	5.37081	2.53×10-07	Up
TR6179|c0_g1_i1	5327	0	54.2286	5.37081	2.53×10-07	Up
TR6287|c0_g1_i9	12896	0	54.2286	5.37081	2.53×10-07	Up
TR6508|c0_g2_i15	3864	0	54.2286	5.37081	2.53×10-07	Up
TR6530|c0_g1_i11	6325	0	54.2286	5.37081	2.53×10-07	Up
TR6562|c6_g1_i12	3071	0	54.2286	5.37081	2.53×10-07	Up
TR6580|c1_g1_i10	2855	0	54.2286	5.37081	2.53×10-07	Up
TR6621|c2_g1_i2	2060	0	54.2286	5.37081	2.53×10-07	Up
TR7087|c1_g1_i4	2017	0	54.2286	5.37081	2.53×10-07	Up
TR7239|c2_g1_i3	4333	0	54.2286	5.37081	2.53×10-07	Up
TR7561|c4_g1_i2	3428	0	54.2286	5.37081	2.53×10-07	Up
TR3692|c0_g3_i2	2882	0	53.0235	5.33918	3.16×10-07	Up
TR4040|c0_g1_i6	2487	0	53.0235	5.33918	3.16×10-07	Up
TR4711|c1_g1_i7	2524	0	53.0235	5.33918	3.16×10-07	Up
TR5002|c0_g1_i20	3909	0	53.0235	5.33918	3.16×10-07	Up
TR6321|c10_g1_i7	2498	0	53.0235	5.33918	3.16×10-07	Up
TR6532|c1_g1_i9	4216	0	53.0235	5.33918	3.16×10-07	Up
TR6971|c1_g2_i4	1282	0	53.0235	5.33918	3.16×10-07	Up
TR7082|c4_g1_i3	5350	0	53.0235	5.33918	3.16×10-07	Up
TR7361|c3_g1_i18	2884	0	53.0235	5.33918	3.16×10-07	Up
TR7710|c1_g1_i7	2637	0	53.0235	5.33918	3.16×10-07	Up
TR4954|c0_g1_i1	3171	0	51.8184	5.30685	3.97×10-07	Up
TR5273|c5_g1_i3	797	0	51.8184	5.30685	3.97×10-07	Up
TR5407|c1_g1_i2	3579	0	51.8184	5.30685	3.97×10-07	Up
TR5556|c0_g1_i4	4785	0	51.8184	5.30685	3.97×10-07	Up
TR6136|c0_g1_i8	2679	0	51.8184	5.30685	3.97×10-07	Up
TR6661|c1_g2_i10	2122	0	51.8184	5.30685	3.97×10-07	Up
TR6796|c1_g1_i1	10227	0	51.8184	5.30685	3.97×10-07	Up
TR7128|c0_g1_i15	4275	0	51.8184	5.30685	3.97×10-07	Up
TR7156|c1_g1_i10	2786	0	51.8184	5.30685	3.97×10-07	Up
TR7162|c1_g1_i5	3144	0	51.8184	5.30685	3.97×10-07	Up
TR7183|c0_g1_i4	1984	0	51.8184	5.30685	3.97×10-07	Up
TR7525|c9_g1_i2	3978	0	51.8184	5.30685	3.97×10-07	Up
TR7559|c3_g1_i8	3860	0	51.8184	5.30685	3.97×10-07	Up
TR7645|c4_g1_i9	3268	0	51.8184	5.30685	3.97×10-07	Up
TR7739|c0_g1_i11	9735	0	51.8184	5.30685	3.97×10-07	Up
TR3610|c0_g1_i2	909	0	50.6134	5.27377	5.00×10-07	Up
TR4578|c0_g1_i3	2155	0	50.6134	5.27377	5.00×10-07	Up
TR5330|c0_g1_i3	3890	0	50.6134	5.27377	5.00×10-07	Up
TR5872|c0_g1_i1	1092	0	50.6134	5.27377	5.00×10-07	Up
TR5950|c0_g1_i9	4249	0	50.6134	5.27377	5.00×10-07	Up
TR6154|c2_g1_i5	5806	0	50.6134	5.27377	5.00×10-07	Up
TR6298|c0_g1_i5	2003	0	50.6134	5.27377	5.00×10-07	Up
TR6523|c2_g1_i1	712	0	50.6134	5.27377	5.00×10-07	Up
TR6605|c0_g1_i3	2558	0	50.6134	5.27377	5.00×10-07	Up
TR6922|c3_g1_i7	3757	0	50.6134	5.27377	5.00×10-07	Up
TR7099|c1_g2_i8	2222	0	50.6134	5.27377	5.00×10-07	Up
TR7509|c3_g2_i1	1426	0	50.6134	5.27377	5.00×10-07	Up
TR7510|c3_g1_i20	2114	0	50.6134	5.27377	5.00×10-07	Up
TR7547|c5_g1_i10	3236	0	50.6134	5.27377	5.00×10-07	Up
TR4372|c0_g1_i6	3461	2.48946	145.815	5.26295	1.10×10-09	Up
TR3930|c0_g1_i4	3958	0	49.4083	5.23991	6.33×10-07	Up
TR4676|c1_g1_i6	2189	0	49.4083	5.23991	6.33×10-07	Up
TR4804|c0_g1_i4	3990	0	49.4083	5.23991	6.33×10-07	Up
TR4814|c0_g1_i2	2884	0	49.4083	5.23991	6.33×10-07	Up
TR5853|c1_g1_i6	1955	0	49.4083	5.23991	6.33×10-07	Up
TR6061|c1_g2_i2	1175	0	49.4083	5.23991	6.33×10-07	Up
TR6639|c1_g2_i2	997	0	49.4083	5.23991	6.33×10-07	Up
TR7136|c1_g2_i2	3804	0	49.4083	5.23991	6.33×10-07	Up
TR7226|c0_g2_i10	8464	0	49.4083	5.23991	6.33×10-07	Up
TR7443|c3_g1_i13	2603	0	49.4083	5.23991	6.33×10-07	Up
TR7507|c1_g1_i6	6485	0	49.4083	5.23991	6.33×10-07	Up
TR7721|c1_g1_i14	4269	0	49.4083	5.23991	6.33×10-07	Up
TR1905|c0_g4_i1	264	9.95784	424.188	5.23476	1.42×10-11	Up
TR4092|c0_g1_i3	2844	0	48.2032	5.20524	8.04×10-07	Up
TR4768|c0_g1_i1	1847	0	48.2032	5.20524	8.04×10-07	Up
TR5263|c0_g1_i32	2803	0	48.2032	5.20524	8.04×10-07	Up
TR6565|c1_g1_i15	1234	0	48.2032	5.20524	8.04×10-07	Up
TR6598|c0_g2_i3	4117	0	48.2032	5.20524	8.04×10-07	Up
TR6621|c4_g1_i1	2081	0	48.2032	5.20524	8.04×10-07	Up
TR6740|c6_g1_i18	3282	0	48.2032	5.20524	8.04×10-07	Up
TR6933|c0_g1_i2	2898	0	48.2032	5.20524	8.04×10-07	Up
TR7089|c2_g2_i7	3201	0	48.2032	5.20524	8.04×10-07	Up
TR7190|c1_g1_i9	2107	0	48.2032	5.20524	8.04×10-07	Up
TR7300|c4_g1_i7	6114	0	48.2032	5.20524	8.04×10-07	Up
TR7360|c4_g1_i2	2926	0	48.2032	5.20524	8.04×10-07	Up
TR7577|c2_g1_i7	2871	0	48.2032	5.20524	8.04×10-07	Up
TR5587|c0_g1_i5	3480	3.31928	167.506	5.17855	8.07×10-10	Up
TR7521|c2_g1_i2	2762	1.65964	107.252	5.17658	8.41×10-09	Up
TR4847|c0_g1_i7	6457	0	46.9981	5.16972	1.02×10-06	Up
TR4891|c1_g1_i8	5439	0	46.9981	5.16972	1.02×10-06	Up
TR6077|c0_g1_i8	2503	0	46.9981	5.16972	1.02×10-06	Up
TR6122|c3_g1_i8	2002	0	46.9981	5.16972	1.02×10-06	Up
TR6175|c0_g1_i5	2309	0	46.9981	5.16972	1.02×10-06	Up
TR6292|c2_g1_i4	1511	0	46.9981	5.16972	1.02×10-06	Up
TR6528|c2_g1_i15	6232	0	46.9981	5.16972	1.02×10-06	Up
TR6738|c2_g1_i5	4600	0	46.9981	5.16972	1.02×10-06	Up
TR6941|c0_g1_i1	2637	0	46.9981	5.16972	1.02×10-06	Up
TR7010|c7_g1_i3	2443	0	46.9981	5.16972	1.02×10-06	Up
TR7116|c1_g1_i6	3420	0	46.9981	5.16972	1.02×10-06	Up
TR7181|c3_g2_i3	1404	0	46.9981	5.16972	1.02×10-06	Up
TR7285|c3_g1_i4	3439	0	46.9981	5.16972	1.02×10-06	Up
TR7289|c2_g1_i6	3454	0	46.9981	5.16972	1.02×10-06	Up
TR7293|c1_g1_i2	4581	0	46.9981	5.16972	1.02×10-06	Up
TR7403|c0_g1_i19	3462	0	46.9981	5.16972	1.02×10-06	Up
TR6207|c0_g1_i3	4143	6.63856	279.579	5.13735	1.09×10-10	Up
TR1820|c1_g2_i1	1987	0	45.793	5.1333	1.31×10-06	Up
TR6195|c9_g1_i7	4184	0	45.793	5.1333	1.31×10-06	Up
TR6255|c1_g1_i5	3590	0	45.793	5.1333	1.31×10-06	Up
TR6390|c1_g2_i7	2816	0	45.793	5.1333	1.31×10-06	Up
TR6474|c0_g1_i7	2481	0	45.793	5.1333	1.31×10-06	Up
TR6529|c2_g1_i11	2913	0	45.793	5.1333	1.31×10-06	Up
TR6761|c2_g1_i9	5777	0	45.793	5.1333	1.31×10-06	Up
TR6779|c0_g1_i1	3421	0	45.793	5.1333	1.31×10-06	Up
TR7081|c1_g1_i2	4589	0	45.793	5.1333	1.31×10-06	Up
TR7275|c0_g1_i3	3551	0	45.793	5.1333	1.31×10-06	Up
TR7453|c5_g1_i12	1982	0	45.793	5.1333	1.31×10-06	Up
TR7715|c4_g1_i5	5743	0	45.793	5.1333	1.31×10-06	Up
TR5185|c0_g2_i14	1961	0	44.588	5.09593	1.69×10-06	Up
TR5581|c1_g1_i7	1869	0	44.588	5.09593	1.69×10-06	Up
TR5883|c3_g1_i3	3465	0	44.588	5.09593	1.69×10-06	Up
TR6072|c0_g1_i17	1410	0	44.588	5.09593	1.69×10-06	Up
TR6179|c0_g1_i10	5487	0	44.588	5.09593	1.69×10-06	Up
TR6237|c9_g1_i2	2692	0	44.588	5.09593	1.69×10-06	Up
TR6418|c0_g1_i8	3518	0	44.588	5.09593	1.69×10-06	Up
TR6453|c0_g1_i4	1963	0	44.588	5.09593	1.69×10-06	Up
TR6634|c3_g1_i16	2258	0	44.588	5.09593	1.69×10-06	Up
TR6761|c2_g1_i7	7196	0	44.588	5.09593	1.69×10-06	Up
TR6802|c0_g1_i11	1981	0	44.588	5.09593	1.69×10-06	Up
TR7099|c1_g2_i1	1779	0	44.588	5.09593	1.69×10-06	Up
TR7177|c2_g1_i5	3644	0	44.588	5.09593	1.69×10-06	Up
TR7287|c1_g1_i3	2004	0	44.588	5.09593	1.69×10-06	Up
TR7645|c4_g1_i7	2544	0	44.588	5.09593	1.69×10-06	Up
TR2027|c0_g1_i2	1580	0.82982	71.0997	5.0592	1.31×10-07	Up
TR3060|c0_g2_i3	1887	0	43.3829	5.05758	2.18×10-06	Up
TR3581|c0_g2_i5	1203	0	43.3829	5.05758	2.18×10-06	Up
TR4823|c0_g1_i17	2824	0	43.3829	5.05758	2.18×10-06	Up
TR5254|c2_g2_i6	1664	0	43.3829	5.05758	2.18×10-06	Up
TR5376|c1_g1_i5	2436	0	43.3829	5.05758	2.18×10-06	Up
TR6124|c1_g9_i3	1430	0	43.3829	5.05758	2.18×10-06	Up
TR6323|c2_g1_i3	1958	0	43.3829	5.05758	2.18×10-06	Up
TR6751|c3_g1_i14	2250	0	43.3829	5.05758	2.18×10-06	Up
TR7450|c2_g1_i3	2244	0	43.3829	5.05758	2.18×10-06	Up
TR7474|c3_g4_i4	5437	0	43.3829	5.05758	2.18×10-06	Up
TR7577|c1_g1_i5	3433	0	43.3829	5.05758	2.18×10-06	Up
TR7588|c1_g1_i1	1549	0	43.3829	5.05758	2.18×10-06	Up
TR7631|c2_g1_i7	3664	0	43.3829	5.05758	2.18×10-06	Up
TR3427|c0_g2_i1	1259	0	42.1778	5.01817	2.84×10-06	Up
TR4282|c0_g1_i3	1516	0	42.1778	5.01817	2.84×10-06	Up
TR4932|c0_g1_i6	2215	0	42.1778	5.01817	2.84×10-06	Up
TR5559|c0_g1_i2	3517	0	42.1778	5.01817	2.84×10-06	Up
TR5700|c0_g1_i4	1722	0	42.1778	5.01817	2.84×10-06	Up
TR6049|c1_g1_i1	4550	0	42.1778	5.01817	2.84×10-06	Up
TR6072|c0_g1_i6	5303	0	42.1778	5.01817	2.84×10-06	Up
TR6117|c1_g1_i12	1609	0	42.1778	5.01817	2.84×10-06	Up
TR6321|c10_g1_i11	2491	0	42.1778	5.01817	2.84×10-06	Up
TR6585|c1_g1_i1	2622	0	42.1778	5.01817	2.84×10-06	Up
TR6634|c3_g1_i8	2320	0	42.1778	5.01817	2.84×10-06	Up
TR6669|c1_g1_i1	3822	0	42.1778	5.01817	2.84×10-06	Up
TR6684|c1_g1_i1	2290	0	42.1778	5.01817	2.84×10-06	Up
TR6803|c2_g1_i3	4216	0	42.1778	5.01817	2.84×10-06	Up
TR7099|c1_g2_i3	2157	0	42.1778	5.01817	2.84×10-06	Up
TR7172|c2_g1_i5	4110	0	42.1778	5.01817	2.84×10-06	Up
TR7211|c3_g1_i6	4021	0	42.1778	5.01817	2.84×10-06	Up
TR7262|c2_g1_i6	1858	0	42.1778	5.01817	2.84×10-06	Up
TR7388|c1_g1_i21	7441	0	42.1778	5.01817	2.84×10-06	Up
TR7408|c1_g1_i17	3074	0	42.1778	5.01817	2.84×10-06	Up
TR7538|c1_g1_i2	1808	0	42.1778	5.01817	2.84×10-06	Up
TR7570|c1_g1_i3	4593	0	42.1778	5.01817	2.84×10-06	Up
TR7671|c0_g1_i22	3555	0	42.1778	5.01817	2.84×10-06	Up
TR7682|c4_g1_i12	5227	0	42.1778	5.01817	2.84×10-06	Up
TR5956|c0_g1_i1	1013	0.82982	68.6896	5.01038	1.87×10-07	Up
TR3579|c0_g1_i1	1229	0	40.9727	4.97766	3.70×10-06	Up
TR4371|c0_g1_i2	1150	0	40.9727	4.97766	3.70×10-06	Up
TR4469|c0_g1_i1	4780	0	40.9727	4.97766	3.70×10-06	Up
TR4919|c0_g1_i3	3422	0	40.9727	4.97766	3.70×10-06	Up
TR5602|c0_g1_i35	8329	0	40.9727	4.97766	3.70×10-06	Up
TR5792|c2_g1_i13	2758	0	40.9727	4.97766	3.70×10-06	Up
TR6048|c0_g1_i6	3789	0	40.9727	4.97766	3.70×10-06	Up
TR6627|c0_g1_i21	4170	0	40.9727	4.97766	3.70×10-06	Up
TR6921|c0_g1_i2	2523	0	40.9727	4.97766	3.70×10-06	Up
TR6947|c0_g1_i5	3005	0	40.9727	4.97766	3.70×10-06	Up
TR7009|c2_g1_i6	1422	0	40.9727	4.97766	3.70×10-06	Up
TR7177|c0_g1_i5	1643	0	40.9727	4.97766	3.70×10-06	Up
TR7250|c0_g1_i6	4013	0	40.9727	4.97766	3.70×10-06	Up
TR7463|c2_g1_i7	4577	0	40.9727	4.97766	3.70×10-06	Up
TR7499|c1_g1_i8	6965	0	40.9727	4.97766	3.70×10-06	Up
TR7774|c5_g1_i11	2315	0	40.9727	4.97766	3.70×10-06	Up
TR352|c0_g1_i2	1416	0	39.7676	4.93598	4.86×10-06	Up
TR4136|c0_g1_i5	3197	0	39.7676	4.93598	4.86×10-06	Up
TR4278|c1_g1_i2	4490	0	39.7676	4.93598	4.86×10-06	Up
TR5037|c0_g1_i14	2250	0	39.7676	4.93598	4.86×10-06	Up
TR5254|c2_g2_i3	2482	0	39.7676	4.93598	4.86×10-06	Up
TR5309|c0_g1_i3	1598	0	39.7676	4.93598	4.86×10-06	Up
TR5601|c1_g1_i1	1657	0	39.7676	4.93598	4.86×10-06	Up
TR5950|c0_g1_i4	4287	0	39.7676	4.93598	4.86×10-06	Up
TR6314|c0_g1_i3	5909	0	39.7676	4.93598	4.86×10-06	Up
TR6507|c1_g1_i8	6943	0	39.7676	4.93598	4.86×10-06	Up
TR6525|c0_g1_i4	6120	0	39.7676	4.93598	4.86×10-06	Up
TR6551|c0_g1_i7	2792	0	39.7676	4.93598	4.86×10-06	Up
TR6614|c3_g1_i6	8534	0	39.7676	4.93598	4.86×10-06	Up
TR6937|c1_g1_i10	3629	0	39.7676	4.93598	4.86×10-06	Up
TR6966|c0_g1_i8	5628	0	39.7676	4.93598	4.86×10-06	Up
TR6968|c1_g1_i5	1856	0	39.7676	4.93598	4.86×10-06	Up
TR6996|c2_g1_i6	1563	0	39.7676	4.93598	4.86×10-06	Up
TR7016|c2_g2_i7	4172	0	39.7676	4.93598	4.86×10-06	Up
TR7037|c0_g1_i13	3251	0	39.7676	4.93598	4.86×10-06	Up
TR7054|c1_g1_i6	2960	0	39.7676	4.93598	4.86×10-06	Up
TR7081|c1_g1_i1	4602	0	39.7676	4.93598	4.86×10-06	Up
TR7258|c0_g1_i12	4743	0	39.7676	4.93598	4.86×10-06	Up
TR7300|c4_g1_i9	5265	0	39.7676	4.93598	4.86×10-06	Up
TR7507|c1_g1_i13	6317	0	39.7676	4.93598	4.86×10-06	Up
TR7548|c3_g1_i8	2658	0	39.7676	4.93598	4.86×10-06	Up
TR7609|c2_g1_i24	4738	0	39.7676	4.93598	4.86×10-06	Up
TR7609|c2_g1_i32	3950	0	39.7676	4.93598	4.86×10-06	Up
TR7404|c3_g1_i11	3427	0.82982	65.0743	4.93392	3.25×10-07	Up
TR3576|c0_g1_i4	2105	0	38.5626	4.89306	6.41×10-06	Up
TR4650|c1_g1_i11	2721	0	38.5626	4.89306	6.41×10-06	Up
TR4817|c1_g1_i1	2227	0	38.5626	4.89306	6.41×10-06	Up
TR5165|c1_g1_i1	3776	0	38.5626	4.89306	6.41×10-06	Up
TR5298|c1_g1_i11	1441	0	38.5626	4.89306	6.41×10-06	Up
TR5623|c1_g1_i20	1872	0	38.5626	4.89306	6.41×10-06	Up
TR5718|c1_g1_i10	2507	0	38.5626	4.89306	6.41×10-06	Up
TR6047|c0_g1_i4	1827	0	38.5626	4.89306	6.41×10-06	Up
TR6200|c0_g2_i17	7458	0	38.5626	4.89306	6.41×10-06	Up
TR6261|c0_g1_i2	1362	0	38.5626	4.89306	6.41×10-06	Up
TR6816|c3_g4_i4	4400	0	38.5626	4.89306	6.41×10-06	Up
TR6900|c0_g1_i5	4400	0	38.5626	4.89306	6.41×10-06	Up
TR6960|c0_g1_i1	4296	0	38.5626	4.89306	6.41×10-06	Up
TR7315|c0_g1_i13	8916	0	38.5626	4.89306	6.41×10-06	Up
TR7609|c2_g1_i9	4719	0	38.5626	4.89306	6.41×10-06	Up
TR7672|c1_g1_i5	3193	0	38.5626	4.89306	6.41×10-06	Up
TR4447|c0_g1_i9	7220	0.82982	62.6642	4.88059	4.77×10-07	Up
TR4361|c0_g1_i10	2471	0.82982	61.4591	4.85317	5.79×10-07	Up
TR4804|c1_g3_i1	3592	5.80874	204.864	4.84965	1.84×10-09	Up
TR1841|c0_g1_i2	2446	0	37.3575	4.84882	8.51×10-06	Up
TR3449|c0_g1_i4	1470	0	37.3575	4.84882	8.51×10-06	Up
TR4054|c0_g1_i6	3455	0	37.3575	4.84882	8.51×10-06	Up
TR4071|c0_g1_i7	1215	0	37.3575	4.84882	8.51×10-06	Up
TR4827|c2_g1_i6	2038	0	37.3575	4.84882	8.51×10-06	Up
TR4831|c0_g1_i2	890	0	37.3575	4.84882	8.51×10-06	Up
TR5000|c0_g1_i13	1049	0	37.3575	4.84882	8.51×10-06	Up
TR5183|c0_g1_i1	3026	0	37.3575	4.84882	8.51×10-06	Up
TR5603|c0_g2_i5	6786	0	37.3575	4.84882	8.51×10-06	Up
TR6854|c2_g1_i16	3918	0	37.3575	4.84882	8.51×10-06	Up
TR6862|c2_g1_i9	1558	0	37.3575	4.84882	8.51×10-06	Up
TR7256|c3_g1_i13	2166	0	37.3575	4.84882	8.51×10-06	Up
TR7408|c1_g1_i4	6321	0	37.3575	4.84882	8.51×10-06	Up
TR7436|c0_g1_i1	1213	0	37.3575	4.84882	8.51×10-06	Up
TR7471|c4_g1_i4	1923	0	37.3575	4.84882	8.51×10-06	Up
TR7490|c0_g1_i5	3901	0	37.3575	4.84882	8.51×10-06	Up
TR7513|c0_g2_i9	4439	0	37.3575	4.84882	8.51×10-06	Up
TR7668|c0_g1_i7	4743	0	37.3575	4.84882	8.51×10-06	Up
TR7678|c0_g1_i4	2624	0	37.3575	4.84882	8.51×10-06	Up
TR7717|c2_g1_i13	3045	0	37.3575	4.84882	8.51×10-06	Up
TR1154|c0_g1_i1	1104	0	36.1524	4.80318	1.14×10-05	Up
TR2929|c0_g1_i2	4770	0	36.1524	4.80318	1.14×10-05	Up
TR3548|c0_g1_i3	2886	0	36.1524	4.80318	1.14×10-05	Up
TR4601|c1_g11_i4	1680	0	36.1524	4.80318	1.14×10-05	Up
TR5043|c0_g1_i2	4106	0	36.1524	4.80318	1.14×10-05	Up
TR5324|c1_g1_i9	2432	0	36.1524	4.80318	1.14×10-05	Up
TR5700|c0_g1_i3	1831	0	36.1524	4.80318	1.14×10-05	Up
TR5718|c1_g1_i6	1016	0	36.1524	4.80318	1.14×10-05	Up
TR5792|c2_g1_i18	2756	0	36.1524	4.80318	1.14×10-05	Up
TR5930|c0_g1_i1	2955	0	36.1524	4.80318	1.14×10-05	Up
TR5971|c0_g1_i3	1780	0	36.1524	4.80318	1.14×10-05	Up
TR6117|c1_g1_i17	1632	0	36.1524	4.80318	1.14×10-05	Up
TR6252|c1_g1_i6	1786	0	36.1524	4.80318	1.14×10-05	Up
TR6730|c2_g1_i3	4214	0	36.1524	4.80318	1.14×10-05	Up
TR6751|c3_g1_i9	2198	0	36.1524	4.80318	1.14×10-05	Up
TR6829|c1_g1_i9	1542	0	36.1524	4.80318	1.14×10-05	Up
TR7361|c3_g1_i15	3371	0	36.1524	4.80318	1.14×10-05	Up
TR7472|c1_g1_i2	2195	0	36.1524	4.80318	1.14×10-05	Up
TR7476|c3_g2_i8	3302	0	36.1524	4.80318	1.14×10-05	Up
TR7548|c3_g1_i10	2720	0	36.1524	4.80318	1.14×10-05	Up
TR7624|c4_g2_i6	4510	0	36.1524	4.80318	1.14×10-05	Up
TR7671|c0_g1_i5	6255	0	36.1524	4.80318	1.14×10-05	Up
TR6207|c0_g1_i2	4168	20.7455	612.181	4.79575	1.35×10-10	Up
TR6449|c2_g1_i2	2449	14.9368	447.085	4.78372	2.67×10-10	Up
TR3666|c0_g1_i9	1350	0	34.9473	4.75605	1.53×10-05	Up
TR4570|c0_g1_i3	1981	0	34.9473	4.75605	1.53×10-05	Up
TR4605|c0_g1_i6	5157	0	34.9473	4.75605	1.53×10-05	Up
TR4914|c0_g1_i3	1783	0	34.9473	4.75605	1.53×10-05	Up
TR5263|c0_g1_i12	2917	0	34.9473	4.75605	1.53×10-05	Up
TR5330|c0_g1_i15	3836	0	34.9473	4.75605	1.53×10-05	Up
TR5481|c0_g2_i2	5325	0	34.9473	4.75605	1.53×10-05	Up
TR5815|c0_g1_i3	3007	0	34.9473	4.75605	1.53×10-05	Up
TR6061|c3_g1_i1	601	0	34.9473	4.75605	1.53×10-05	Up
TR6179|c0_g1_i4	5390	0	34.9473	4.75605	1.53×10-05	Up
TR6229|c0_g1_i3	4697	0	34.9473	4.75605	1.53×10-05	Up
TR6426|c3_g1_i5	2977	0	34.9473	4.75605	1.53×10-05	Up
TR6528|c2_g1_i8	6286	0	34.9473	4.75605	1.53×10-05	Up
TR6900|c0_g1_i2	4464	0	34.9473	4.75605	1.53×10-05	Up
TR6937|c1_g1_i12	3685	0	34.9473	4.75605	1.53×10-05	Up
TR7012|c2_g1_i1	3572	0	34.9473	4.75605	1.53×10-05	Up
TR7177|c2_g1_i10	3700	0	34.9473	4.75605	1.53×10-05	Up
TR7408|c1_g1_i32	6301	0	34.9473	4.75605	1.53×10-05	Up
TR7453|c5_g1_i14	2950	0	34.9473	4.75605	1.53×10-05	Up
TR7458|c2_g2_i14	5963	0	34.9473	4.75605	1.53×10-05	Up
TR7480|c1_g1_i9	2578	0	34.9473	4.75605	1.53×10-05	Up
TR7537|c0_g1_i3	2584	0	34.9473	4.75605	1.53×10-05	Up
TR7579|c1_g1_i3	2079	0	34.9473	4.75605	1.53×10-05	Up
TR7287|c1_g1_i10	1968	1.65964	79.5353	4.75145	2.14×10-07	Up
TR6971|c1_g1_i8	3596	9.12802	279.579	4.74569	1.16×10-09	Up
TR7653|c4_g1_i5	2109	0.82982	56.6388	4.73796	1.30×10-06	Up
TR4447|c0_g1_i5	7216	1.65964	78.3302	4.72979	2.51×10-07	Up
TR4709|c0_g1_i1	614	8.2982	253.067	4.7218	1.83×10-09	Up
TR7460|c0_g1_i5	7154	6.63856	207.274	4.70804	3.89×10-09	Up
TR7096|c2_g1_i6	5423	3.31928	120.508	4.70794	3.49×10-08	Up
TR5587|c0_g1_i7	4057	1.65964	77.1251	4.7078	2.95×10-07	Up
TR2171|c0_g1_i3	2449	0	33.7422	4.70733	2.06×10-05	Up
TR4802|c0_g1_i1	2597	0	33.7422	4.70733	2.06×10-05	Up
TR5062|c0_g1_i4	4705	0	33.7422	4.70733	2.06×10-05	Up
TR5237|c1_g1_i2	6612	0	33.7422	4.70733	2.06×10-05	Up
TR5462|c1_g1_i8	5539	0	33.7422	4.70733	2.06×10-05	Up
TR5719|c0_g1_i1	5733	0	33.7422	4.70733	2.06×10-05	Up
TR5839|c0_g1_i7	2503	0	33.7422	4.70733	2.06×10-05	Up
TR5990|c0_g1_i3	5494	0	33.7422	4.70733	2.06×10-05	Up
TR6265|c0_g1_i7	1753	0	33.7422	4.70733	2.06×10-05	Up
TR6376|c3_g2_i38	4473	0	33.7422	4.70733	2.06×10-05	Up
TR6627|c0_g1_i2	4042	0	33.7422	4.70733	2.06×10-05	Up
TR6761|c2_g1_i6	7145	0	33.7422	4.70733	2.06×10-05	Up
TR6780|c0_g1_i5	3515	0	33.7422	4.70733	2.06×10-05	Up
TR6796|c1_g1_i14	4885	0	33.7422	4.70733	2.06×10-05	Up
TR6854|c2_g1_i6	6210	0	33.7422	4.70733	2.06×10-05	Up
TR7128|c0_g1_i3	3556	0	33.7422	4.70733	2.06×10-05	Up
TR7233|c1_g1_i5	3828	0	33.7422	4.70733	2.06×10-05	Up
TR7328|c0_g1_i12	5529	0	33.7422	4.70733	2.06×10-05	Up
TR7356|c0_g1_i10	2960	0	33.7422	4.70733	2.06×10-05	Up
TR7375|c1_g1_i5	1709	0	33.7422	4.70733	2.06×10-05	Up
TR7403|c0_g1_i11	3536	0	33.7422	4.70733	2.06×10-05	Up
TR7404|c3_g1_i2	4457	0	33.7422	4.70733	2.06×10-05	Up
TR7407|c2_g1_i2	2282	0	33.7422	4.70733	2.06×10-05	Up
TR7476|c3_g2_i7	3151	0	33.7422	4.70733	2.06×10-05	Up
TR7617|c0_g1_i3	1523	0	33.7422	4.70733	2.06×10-05	Up
TR5875|c1_g1_i2	4680	1.65964	75.92	4.68547	3.48×10-07	Up
TR5200|c2_g2_i12	3047	3.31928	118.098	4.67912	4.36×10-08	Up
TR4732|c1_g2_i1	705	1.65964	74.715	4.66279	4.10×10-07	Up
TR3035|c0_g1_i4	3618	0	32.5372	4.65691	2.81×10-05	Up
TR3363|c0_g10_i1	1111	0	32.5372	4.65691	2.81×10-05	Up
TR4107|c0_g1_i2	1421	0	32.5372	4.65691	2.81×10-05	Up
TR4248|c0_g1_i5	7408	0	32.5372	4.65691	2.81×10-05	Up
TR4279|c1_g1_i3	2939	0	32.5372	4.65691	2.81×10-05	Up
TR4305|c0_g1_i1	2171	0	32.5372	4.65691	2.81×10-05	Up
TR4711|c1_g1_i8	2594	0	32.5372	4.65691	2.81×10-05	Up
TR5043|c0_g1_i26	4174	0	32.5372	4.65691	2.81×10-05	Up
TR5340|c0_g1_i3	5263	0	32.5372	4.65691	2.81×10-05	Up
TR5801|c1_g1_i3	1544	0	32.5372	4.65691	2.81×10-05	Up
TR5815|c0_g1_i24	3907	0	32.5372	4.65691	2.81×10-05	Up
TR5870|c0_g1_i1	1739	0	32.5372	4.65691	2.81×10-05	Up
TR5938|c2_g2_i8	2357	0	32.5372	4.65691	2.81×10-05	Up
TR6097|c7_g1_i2	1561	0	32.5372	4.65691	2.81×10-05	Up
TR6136|c0_g1_i26	2545	0	32.5372	4.65691	2.81×10-05	Up
TR6154|c2_g1_i1	5784	0	32.5372	4.65691	2.81×10-05	Up
TR6290|c1_g1_i14	6004	0	32.5372	4.65691	2.81×10-05	Up
TR6753|c2_g2_i6	2142	0	32.5372	4.65691	2.81×10-05	Up
TR6761|c2_g2_i17	5880	0	32.5372	4.65691	2.81×10-05	Up
TR6816|c3_g4_i5	4326	0	32.5372	4.65691	2.81×10-05	Up
TR6937|c3_g1_i11	2533	0	32.5372	4.65691	2.81×10-05	Up
TR7145|c2_g2_i5	1957	0	32.5372	4.65691	2.81×10-05	Up
TR7190|c1_g1_i17	2553	0	32.5372	4.65691	2.81×10-05	Up
TR7221|c4_g1_i5	3381	0	32.5372	4.65691	2.81×10-05	Up
TR7360|c5_g1_i1	2637	0	32.5372	4.65691	2.81×10-05	Up
TR7484|c1_g1_i5	6094	0	32.5372	4.65691	2.81×10-05	Up
TR7503|c6_g1_i11	3521	0	32.5372	4.65691	2.81×10-05	Up
TR7563|c3_g1_i5	5190	0	32.5372	4.65691	2.81×10-05	Up
TR7624|c3_g2_i3	2993	0	32.5372	4.65691	2.81×10-05	Up
TR7894|c1_g1_i19	5158	0	32.5372	4.65691	2.81×10-05	Up
TR5526|c0_g1_i1	1117	11.6175	321.756	4.63979	1.54×10-09	Up
TR3533|c0_g1_i4	3108	5.80874	174.737	4.62179	1.16×10-08	Up
TR7617|c1_g1_i7	7738	14.1069	377.19	4.61475	1.25×10-09	Up
TR3267|c0_g1_i1	1545	0	31.3321	4.60466	3.84×10-05	Up
TR4381|c0_g1_i1	4425	0	31.3321	4.60466	3.84×10-05	Up
TR4588|c1_g1_i7	2731	0	31.3321	4.60466	3.84×10-05	Up
TR4914|c0_g1_i1	1530	0	31.3321	4.60466	3.84×10-05	Up
TR4946|c0_g2_i7	1637	0	31.3321	4.60466	3.84×10-05	Up
TR4980|c1_g1_i1	1645	0	31.3321	4.60466	3.84×10-05	Up
TR5089|c0_g1_i4	2014	0	31.3321	4.60466	3.84×10-05	Up
TR5146|c1_g1_i5	3616	0	31.3321	4.60466	3.84×10-05	Up
TR5237|c1_g2_i11	1732	0	31.3321	4.60466	3.84×10-05	Up
TR5263|c0_g1_i6	3010	0	31.3321	4.60466	3.84×10-05	Up
TR5310|c1_g1_i5	3663	0	31.3321	4.60466	3.84×10-05	Up
TR5383|c0_g1_i4	3634	0	31.3321	4.60466	3.84×10-05	Up
TR5462|c1_g1_i5	5486	0	31.3321	4.60466	3.84×10-05	Up
TR5777|c0_g1_i9	2634	0	31.3321	4.60466	3.84×10-05	Up
TR6052|c0_g1_i3	2006	0	31.3321	4.60466	3.84×10-05	Up
TR6091|c0_g2_i3	2760	0	31.3321	4.60466	3.84×10-05	Up
TR6154|c2_g1_i8	5790	0	31.3321	4.60466	3.84×10-05	Up
TR6260|c2_g1_i8	3725	0	31.3321	4.60466	3.84×10-05	Up
TR6348|c1_g1_i2	3068	0	31.3321	4.60466	3.84×10-05	Up
TR6508|c0_g2_i10	3991	0	31.3321	4.60466	3.84×10-05	Up
TR6528|c2_g1_i18	4149	0	31.3321	4.60466	3.84×10-05	Up
TR6605|c0_g1_i2	952	0	31.3321	4.60466	3.84×10-05	Up
TR6647|c0_g1_i4	2589	0	31.3321	4.60466	3.84×10-05	Up
TR7038|c2_g1_i16	5078	0	31.3321	4.60466	3.84×10-05	Up
TR7155|c4_g1_i19	1928	0	31.3321	4.60466	3.84×10-05	Up
TR7189|c8_g2_i4	869	0	31.3321	4.60466	3.84×10-05	Up
TR7286|c1_g1_i3	3452	0	31.3321	4.60466	3.84×10-05	Up
TR7311|c0_g1_i12	5998	0	31.3321	4.60466	3.84×10-05	Up
TR7332|c1_g1_i8	4608	0	31.3321	4.60466	3.84×10-05	Up
TR7465|c1_g1_i1	3227	0	31.3321	4.60466	3.84×10-05	Up
TR7490|c0_g1_i4	2330	0	31.3321	4.60466	3.84×10-05	Up
TR7627|c5_g1_i6	2545	0	31.3321	4.60466	3.84×10-05	Up
TR7649|c2_g1_i6	1397	0	31.3321	4.60466	3.84×10-05	Up
TR7929|c0_g1_i27	3417	0	31.3321	4.60466	3.84×10-05	Up
TR6773|c5_g1_i5	1298	7.46838	212.094	4.5983	6.75×10-09	Up
TR7239|c1_g1_i6	3349	29.8735	754.38	4.59748	4.63×10-10	Up
TR7558|c1_g1_i16	5679	0.82982	50.6134	4.57966	3.83×10-06	Up
TR3218|c2_g1_i1	1968	0	30.127	4.55044	5.31×10-05	Up
TR4058|c0_g1_i5	4240	0	30.127	4.55044	5.31×10-05	Up
TR4348|c1_g1_i2	2420	0	30.127	4.55044	5.31×10-05	Up
TR4469|c0_g1_i6	4539	0	30.127	4.55044	5.31×10-05	Up
TR4823|c0_g1_i12	2763	0	30.127	4.55044	5.31×10-05	Up
TR4855|c0_g1_i2	4058	0	30.127	4.55044	5.31×10-05	Up
TR4860|c1_g2_i2	1177	0	30.127	4.55044	5.31×10-05	Up
TR4883|c1_g1_i1	3217	0	30.127	4.55044	5.31×10-05	Up
TR4922|c2_g1_i2	1832	0	30.127	4.55044	5.31×10-05	Up
TR5264|c1_g1_i3	2321	0	30.127	4.55044	5.31×10-05	Up
TR5617|c0_g1_i30	3404	0	30.127	4.55044	5.31×10-05	Up
TR5626|c2_g1_i2	5636	0	30.127	4.55044	5.31×10-05	Up
TR5675|c1_g1_i4	4035	0	30.127	4.55044	5.31×10-05	Up
TR6072|c0_g1_i32	1519	0	30.127	4.55044	5.31×10-05	Up
TR6077|c0_g1_i13	1862	0	30.127	4.55044	5.31×10-05	Up
TR6140|c3_g1_i10	3734	0	30.127	4.55044	5.31×10-05	Up
TR6200|c0_g2_i5	7410	0	30.127	4.55044	5.31×10-05	Up
TR6235|c0_g1_i1	1681	0	30.127	4.55044	5.31×10-05	Up
TR6378|c1_g1_i4	1703	0	30.127	4.55044	5.31×10-05	Up
TR6793|c0_g1_i7	6724	0	30.127	4.55044	5.31×10-05	Up
TR6858|c1_g1_i7	2502	0	30.127	4.55044	5.31×10-05	Up
TR6933|c0_g1_i6	3711	0	30.127	4.55044	5.31×10-05	Up
TR7011|c2_g1_i3	2836	0	30.127	4.55044	5.31×10-05	Up
TR7052|c0_g1_i4	2403	0	30.127	4.55044	5.31×10-05	Up
TR7103|c0_g1_i4	3461	0	30.127	4.55044	5.31×10-05	Up
TR7175|c2_g1_i8	3447	0	30.127	4.55044	5.31×10-05	Up
TR7465|c1_g1_i11	3348	0	30.127	4.55044	5.31×10-05	Up
TR7477|c2_g2_i6	1939	0	30.127	4.55044	5.31×10-05	Up
TR7593|c2_g3_i3	2247	0	30.127	4.55044	5.31×10-05	Up
TR7661|c2_g1_i9	3216	0	30.127	4.55044	5.31×10-05	Up
TR7688|c0_g1_i2	2916	0	30.127	4.55044	5.31×10-05	Up
TR6052|c0_g1_i9	1140	0.82982	49.4083	4.5458	4.81×10-06	Up
TR1957|c0_g1_i1	1388	2.48946	87.9708	4.54254	3.02×10-07	Up
TR5334|c0_g1_i1	1436	7.46838	202.453	4.53162	1.16×10-08	Up
TR5376|c1_g1_i4	2446	2.48946	86.7658	4.52294	3.48×10-07	Up
TR5411|c2_g1_i5	3919	2.48946	86.7658	4.52294	3.48×10-07	Up
TR6634|c1_g1_i2	6468	2.48946	86.7658	4.52294	3.48×10-07	Up
TR6444|c0_g1_i12	5295	1.65964	67.4845	4.51868	1.15×10-06	Up
TR5883|c3_g1_i10	3412	0.82982	48.2032	4.51113	6.05×10-06	Up
TR6963|c0_g1_i1	2222	0.82982	48.2032	4.51113	6.05×10-06	Up
TR4107|c0_g1_i5	1418	0	28.9219	4.49411	7.38×10-05	Up
TR4178|c0_g1_i2	2249	0	28.9219	4.49411	7.38×10-05	Up
TR4543|c0_g1_i3	1360	0	28.9219	4.49411	7.38×10-05	Up
TR4831|c0_g1_i3	837	0	28.9219	4.49411	7.38×10-05	Up
TR4973|c0_g1_i6	2556	0	28.9219	4.49411	7.38×10-05	Up
TR5278|c2_g1_i10	4913	0	28.9219	4.49411	7.38×10-05	Up
TR5278|c2_g1_i5	4972	0	28.9219	4.49411	7.38×10-05	Up
TR5334|c1_g1_i3	3261	0	28.9219	4.49411	7.38×10-05	Up
TR5395|c1_g1_i3	2759	0	28.9219	4.49411	7.38×10-05	Up
TR5401|c0_g1_i2	2966	0	28.9219	4.49411	7.38×10-05	Up
TR5788|c1_g1_i2	2244	0	28.9219	4.49411	7.38×10-05	Up
TR5883|c3_g1_i9	3415	0	28.9219	4.49411	7.38×10-05	Up
TR6048|c0_g1_i9	3727	0	28.9219	4.49411	7.38×10-05	Up
TR6108|c2_g1_i10	1258	0	28.9219	4.49411	7.38×10-05	Up
TR6125|c1_g1_i3	3323	0	28.9219	4.49411	7.38×10-05	Up
TR6285|c2_g1_i1	808	0	28.9219	4.49411	7.38×10-05	Up
TR6420|c1_g1_i3	3736	0	28.9219	4.49411	7.38×10-05	Up
TR6475|c1_g1_i5	3144	0	28.9219	4.49411	7.38×10-05	Up
TR6614|c0_g1_i1	1254	0	28.9219	4.49411	7.38×10-05	Up
TR6738|c2_g1_i11	4481	0	28.9219	4.49411	7.38×10-05	Up
TR7033|c1_g1_i3	787	0	28.9219	4.49411	7.38×10-05	Up
TR7049|c1_g1_i5	2843	0	28.9219	4.49411	7.38×10-05	Up
TR7203|c1_g2_i17	2722	0	28.9219	4.49411	7.38×10-05	Up
TR7343|c0_g2_i2	2796	0	28.9219	4.49411	7.38×10-05	Up
TR7350|c3_g1_i3	1440	0	28.9219	4.49411	7.38×10-05	Up
TR7388|c1_g1_i6	7558	0	28.9219	4.49411	7.38×10-05	Up
TR7422|c4_g1_i10	1627	0	28.9219	4.49411	7.38×10-05	Up
TR7467|c1_g1_i8	2281	0	28.9219	4.49411	7.38×10-05	Up
TR7473|c6_g1_i6	1240	0	28.9219	4.49411	7.38×10-05	Up
TR7503|c5_g3_i3	1617	0	28.9219	4.49411	7.38×10-05	Up
TR7510|c0_g1_i1	3492	0	28.9219	4.49411	7.38×10-05	Up
TR7511|c4_g2_i5	1895	0	28.9219	4.49411	7.38×10-05	Up
TR7534|c0_g1_i4	1487	0	28.9219	4.49411	7.38×10-05	Up
TR7610|c0_g1_i4	3161	0	28.9219	4.49411	7.38×10-05	Up
TR7627|c3_g2_i18	4679	0	28.9219	4.49411	7.38×10-05	Up
TR7707|c1_g1_i6	5751	0	28.9219	4.49411	7.38×10-05	Up
TR7725|c1_g1_i1	998	0	28.9219	4.49411	7.38×10-05	Up
TR7760|c1_g1_i6	1856	0	28.9219	4.49411	7.38×10-05	Up
TR5780|c3_g1_i7	2434	6.63856	173.532	4.4535	3.00×10-08	Up
TR3065|c0_g1_i1	2432	0	27.7168	4.43549	1.04×10-04	Up
TR3781|c0_g1_i3	1618	0	27.7168	4.43549	1.04×10-04	Up
TR4220|c0_g1_i11	1378	0	27.7168	4.43549	1.04×10-04	Up
TR4310|c1_g1_i6	1815	0	27.7168	4.43549	1.04×10-04	Up
TR4348|c1_g1_i3	3880	0	27.7168	4.43549	1.04×10-04	Up
TR4779|c0_g1_i7	3709	0	27.7168	4.43549	1.04×10-04	Up
TR5032|c1_g2_i4	1967	0	27.7168	4.43549	1.04×10-04	Up
TR5048|c1_g1_i12	2789	0	27.7168	4.43549	1.04×10-04	Up
TR5063|c0_g1_i3	1741	0	27.7168	4.43549	1.04×10-04	Up
TR5181|c0_g1_i19	2446	0	27.7168	4.43549	1.04×10-04	Up
TR5237|c1_g2_i4	3598	0	27.7168	4.43549	1.04×10-04	Up
TR5581|c1_g1_i2	4093	0	27.7168	4.43549	1.04×10-04	Up
TR5623|c1_g1_i19	2238	0	27.7168	4.43549	1.04×10-04	Up
TR5636|c1_g2_i2	1410	0	27.7168	4.43549	1.04×10-04	Up
TR6132|c1_g1_i2	3194	0	27.7168	4.43549	1.04×10-04	Up
TR6136|c0_g1_i32	2619	0	27.7168	4.43549	1.04×10-04	Up
TR6171|c0_g2_i15	3091	0	27.7168	4.43549	1.04×10-04	Up
TR6278|c0_g1_i1	6708	0	27.7168	4.43549	1.04×10-04	Up
TR6396|c2_g1_i2	3852	0	27.7168	4.43549	1.04×10-04	Up
TR6745|c1_g1_i4	1573	0	27.7168	4.43549	1.04×10-04	Up
TR6867|c0_g2_i11	3803	0	27.7168	4.43549	1.04×10-04	Up
TR6914|c0_g1_i6	4618	0	27.7168	4.43549	1.04×10-04	Up
TR6958|c1_g1_i1	2351	0	27.7168	4.43549	1.04×10-04	Up
TR6971|c1_g1_i3	3665	0	27.7168	4.43549	1.04×10-04	Up
TR7016|c2_g2_i5	3838	0	27.7168	4.43549	1.04×10-04	Up
TR7038|c2_g1_i15	2802	0	27.7168	4.43549	1.04×10-04	Up
TR7165|c2_g1_i5	2744	0	27.7168	4.43549	1.04×10-04	Up
TR7200|c1_g1_i4	2610	0	27.7168	4.43549	1.04×10-04	Up
TR7230|c2_g1_i2	2411	0	27.7168	4.43549	1.04×10-04	Up
TR7295|c1_g1_i18	4540	0	27.7168	4.43549	1.04×10-04	Up
TR7337|c2_g1_i5	5494	0	27.7168	4.43549	1.04×10-04	Up
TR7452|c3_g1_i4	2170	0	27.7168	4.43549	1.04×10-04	Up
TR7513|c0_g2_i8	4611	0	27.7168	4.43549	1.04×10-04	Up
TR7548|c1_g1_i3	1508	0	27.7168	4.43549	1.04×10-04	Up
TR7587|c2_g1_i5	2318	0	27.7168	4.43549	1.04×10-04	Up
TR7614|c2_g2_i2	4515	0	27.7168	4.43549	1.04×10-04	Up
TR7631|c2_g1_i8	3670	0	27.7168	4.43549	1.04×10-04	Up
TR7701|c1_g1_i14	6251	0	27.7168	4.43549	1.04×10-04	Up
TR7702|c2_g3_i7	2764	0	27.7168	4.43549	1.04×10-04	Up
TR7718|c2_g1_i3	3485	0	27.7168	4.43549	1.04×10-04	Up
TR7719|c0_g1_i3	1115	0	27.7168	4.43549	1.04×10-04	Up
TR8017|c0_g1_i6	10410	0	27.7168	4.43549	1.04×10-04	Up
TR6207|c2_g1_i2	2353	7.46838	187.992	4.42543	2.70×10-08	Up
TR6234|c0_g1_i5	2692	5.80874	151.84	4.42082	5.69×10-08	Up
TR5227|c2_g1_i3	1782	3.31928	97.6115	4.40766	3.41×10-07	Up
TR3478|c0_g1_i2	2317	4.1491	114.483	4.39845	1.85×10-07	Up
TR7227|c5_g1_i4	2018	2.48946	78.3302	4.37775	1.00×10-06	Up
TR2562|c0_g1_i1	3502	13.2771	302.475	4.37718	1.00×10-08	Up
TR3856|c0_g2_i2	2176	0	26.5118	4.37439	1.46×10-04	Up
TR3920|c0_g1_i6	1014	0	26.5118	4.37439	1.46×10-04	Up
TR3998|c0_g1_i3	4706	0	26.5118	4.37439	1.46×10-04	Up
TR4151|c0_g1_i3	3325	0	26.5118	4.37439	1.46×10-04	Up
TR4278|c1_g1_i10	4507	0	26.5118	4.37439	1.46×10-04	Up
TR4322|c1_g1_i6	2566	0	26.5118	4.37439	1.46×10-04	Up
TR4469|c0_g1_i3	4737	0	26.5118	4.37439	1.46×10-04	Up
TR4656|c1_g1_i2	3157	0	26.5118	4.37439	1.46×10-04	Up
TR4685|c1_g1_i11	1499	0	26.5118	4.37439	1.46×10-04	Up
TR4885|c0_g1_i8	5585	0	26.5118	4.37439	1.46×10-04	Up
TR5069|c1_g1_i4	2052	0	26.5118	4.37439	1.46×10-04	Up
TR5272|c0_g1_i2	901	0	26.5118	4.37439	1.46×10-04	Up
TR5287|c2_g1_i1	3591	0	26.5118	4.37439	1.46×10-04	Up
TR5449|c0_g1_i1	1256	0	26.5118	4.37439	1.46×10-04	Up
TR5494|c2_g1_i4	2538	0	26.5118	4.37439	1.46×10-04	Up
TR5526|c1_g1_i6	1477	0	26.5118	4.37439	1.46×10-04	Up
TR5584|c1_g2_i2	867	0	26.5118	4.37439	1.46×10-04	Up
TR5686|c0_g1_i6	1322	0	26.5118	4.37439	1.46×10-04	Up
TR5883|c0_g2_i1	1371	0	26.5118	4.37439	1.46×10-04	Up
TR5965|c0_g1_i1	2692	0	26.5118	4.37439	1.46×10-04	Up
TR6052|c0_g1_i13	1977	0	26.5118	4.37439	1.46×10-04	Up
TR6097|c7_g1_i8	1512	0	26.5118	4.37439	1.46×10-04	Up
TR6199|c0_g1_i12	2749	0	26.5118	4.37439	1.46×10-04	Up
TR6260|c1_g1_i13	2545	0	26.5118	4.37439	1.46×10-04	Up
TR6263|c3_g1_i2	5700	0	26.5118	4.37439	1.46×10-04	Up
TR6274|c0_g1_i7	1809	0	26.5118	4.37439	1.46×10-04	Up
TR6289|c3_g1_i7	4939	0	26.5118	4.37439	1.46×10-04	Up
TR6310|c0_g2_i6	3028	0	26.5118	4.37439	1.46×10-04	Up
TR6352|c0_g1_i2	4097	0	26.5118	4.37439	1.46×10-04	Up
TR6378|c2_g2_i19	3885	0	26.5118	4.37439	1.46×10-04	Up
TR6460|c11_g2_i4	4035	0	26.5118	4.37439	1.46×10-04	Up
TR6503|c2_g1_i11	4497	0	26.5118	4.37439	1.46×10-04	Up
TR6526|c1_g2_i1	5770	0	26.5118	4.37439	1.46×10-04	Up
TR6529|c2_g1_i12	2954	0	26.5118	4.37439	1.46×10-04	Up
TR6530|c0_g1_i5	6329	0	26.5118	4.37439	1.46×10-04	Up
TR6690|c2_g1_i5	1833	0	26.5118	4.37439	1.46×10-04	Up
TR6735|c6_g1_i5	2099	0	26.5118	4.37439	1.46×10-04	Up
TR6782|c1_g1_i6	1612	0	26.5118	4.37439	1.46×10-04	Up
TR6936|c1_g1_i8	2232	0	26.5118	4.37439	1.46×10-04	Up
TR6937|c1_g1_i5	3571	0	26.5118	4.37439	1.46×10-04	Up
TR6937|c3_g1_i6	2451	0	26.5118	4.37439	1.46×10-04	Up
TR6982|c0_g1_i37	4247	0	26.5118	4.37439	1.46×10-04	Up
TR7099|c1_g2_i6	2171	0	26.5118	4.37439	1.46×10-04	Up
TR7130|c0_g1_i11	4607	0	26.5118	4.37439	1.46×10-04	Up
TR7135|c1_g1_i2	3154	0	26.5118	4.37439	1.46×10-04	Up
TR7155|c4_g1_i11	1783	0	26.5118	4.37439	1.46×10-04	Up
TR7236|c2_g1_i4	3869	0	26.5118	4.37439	1.46×10-04	Up
TR7274|c2_g2_i3	4991	0	26.5118	4.37439	1.46×10-04	Up
TR7283|c1_g1_i1	4042	0	26.5118	4.37439	1.46×10-04	Up
TR7372|c1_g2_i10	2040	0	26.5118	4.37439	1.46×10-04	Up
TR7459|c2_g1_i1	1462	0	26.5118	4.37439	1.46×10-04	Up
TR7471|c4_g1_i1	1912	0	26.5118	4.37439	1.46×10-04	Up
TR7503|c2_g2_i1	964	0	26.5118	4.37439	1.46×10-04	Up
TR7672|c1_g1_i3	7927	0	26.5118	4.37439	1.46×10-04	Up
TR4372|c0_g1_i2	3951	3.31928	95.2013	4.37208	4.43×10-07	Up
TR7452|c6_g1_i1	3082	6.63856	163.891	4.37169	5.70×10-08	Up
TR7243|c9_g1_i1	734	0.82982	43.3829	4.36347	1.58×10-05	Up
TR7644|c2_g1_i4	2887	1.65964	60.254	4.35856	3.50×10-06	Up
TR3071|c0_g1_i5	2606	2.48946	77.1251	4.35576	1.17×10-06	Up
TR5345|c0_g1_i3	1435	14.9368	331.397	4.35324	9.68×10-09	Up
TR5364|c3_g1_i2	1625	5.80874	144.61	4.35106	9.78×10-08	Up
TR7128|c0_g1_i11	3686	1.65964	59.0489	4.33005	4.26×10-06	Up
TR4134|c0_g1_i5	2845	4.1491	108.457	4.32138	3.30×10-07	Up
TR3737|c0_g2_i1	2928	0	25.3067	4.31058	2.09×10-04	Up
TR4203|c1_g1_i2	5054	0	25.3067	4.31058	2.09×10-04	Up
TR4386|c0_g1_i3	1399	0	25.3067	4.31058	2.09×10-04	Up
TR4639|c1_g1_i1	1528	0	25.3067	4.31058	2.09×10-04	Up
TR4745|c1_g1_i7	2614	0	25.3067	4.31058	2.09×10-04	Up
TR4932|c0_g1_i2	4430	0	25.3067	4.31058	2.09×10-04	Up
TR5020|c5_g1_i2	1169	0	25.3067	4.31058	2.09×10-04	Up
TR5080|c2_g1_i4	1856	0	25.3067	4.31058	2.09×10-04	Up
TR5139|c0_g2_i1	2744	0	25.3067	4.31058	2.09×10-04	Up
TR5340|c0_g1_i7	5237	0	25.3067	4.31058	2.09×10-04	Up
TR5349|c2_g1_i15	2479	0	25.3067	4.31058	2.09×10-04	Up
TR5403|c2_g3_i1	1359	0	25.3067	4.31058	2.09×10-04	Up
TR5444|c1_g1_i1	1329	0	25.3067	4.31058	2.09×10-04	Up
TR5460|c1_g2_i1	1682	0	25.3067	4.31058	2.09×10-04	Up
TR5704|c1_g1_i15	3392	0	25.3067	4.31058	2.09×10-04	Up
TR5740|c0_g3_i6	1301	0	25.3067	4.31058	2.09×10-04	Up
TR5748|c0_g1_i2	1110	0	25.3067	4.31058	2.09×10-04	Up
TR5938|c2_g2_i11	2433	0	25.3067	4.31058	2.09×10-04	Up
TR5979|c0_g1_i9	9211	0	25.3067	4.31058	2.09×10-04	Up
TR5982|c1_g1_i5	4230	0	25.3067	4.31058	2.09×10-04	Up
TR6117|c1_g1_i16	1633	0	25.3067	4.31058	2.09×10-04	Up
TR6195|c9_g1_i1	4131	0	25.3067	4.31058	2.09×10-04	Up
TR6257|c0_g1_i2	1520	0	25.3067	4.31058	2.09×10-04	Up
TR6366|c0_g1_i1	3204	0	25.3067	4.31058	2.09×10-04	Up
TR6518|c0_g1_i2	2779	0	25.3067	4.31058	2.09×10-04	Up
TR6598|c0_g2_i1	4107	0	25.3067	4.31058	2.09×10-04	Up
TR6711|c1_g2_i8	3053	0	25.3067	4.31058	2.09×10-04	Up
TR6713|c0_g1_i19	3730	0	25.3067	4.31058	2.09×10-04	Up
TR6753|c2_g2_i12	2150	0	25.3067	4.31058	2.09×10-04	Up
TR6868|c3_g2_i6	1761	0	25.3067	4.31058	2.09×10-04	Up
TR6923|c3_g1_i3	2575	0	25.3067	4.31058	2.09×10-04	Up
TR7375|c3_g2_i1	2392	0	25.3067	4.31058	2.09×10-04	Up
TR7388|c1_g1_i11	7548	0	25.3067	4.31058	2.09×10-04	Up
TR7408|c1_g1_i20	6208	0	25.3067	4.31058	2.09×10-04	Up
TR7537|c0_g1_i4	2468	0	25.3067	4.31058	2.09×10-04	Up
TR7558|c1_g1_i17	5680	0	25.3067	4.31058	2.09×10-04	Up
TR7559|c3_g1_i6	3863	0	25.3067	4.31058	2.09×10-04	Up
TR7570|c1_g1_i6	4605	0	25.3067	4.31058	2.09×10-04	Up
TR7603|c0_g2_i1	4518	0	25.3067	4.31058	2.09×10-04	Up
TR7610|c1_g1_i3	4381	0	25.3067	4.31058	2.09×10-04	Up
TR7633|c1_g1_i5	4041	0	25.3067	4.31058	2.09×10-04	Up
TR6592|c2_g1_i1	3790	0.82982	40.9727	4.28355	2.62×10-05	Up
TR6720|c0_g2_i12	6914	0.82982	40.9727	4.28355	2.62×10-05	Up
TR4447|c0_g1_i2	7170	8.2982	185.582	4.2771	6.58×10-08	Up
TR6965|c0_g1_i4	2496	12.4473	263.913	4.26566	2.81×10-08	Up
TR6522|c0_g1_i1	757	6.63856	151.84	4.26244	1.33×10-07	Up
TR6529|c2_g1_i10	2959	3.31928	87.9708	4.25977	1.00×10-06	Up
TR3731|c0_g1_i3	1488	9.95784	213.299	4.24743	5.32×10-08	Up
TR6019|c1_g1_i5	2621	33.1928	653.153	4.24422	8.17×10-09	Up
TR2206|c0_g1_i3	1486	0	24.1016	4.24383	3.01×10-04	Up
TR2949|c0_g1_i2	2274	0	24.1016	4.24383	3.01×10-04	Up
TR3931|c0_g1_i2	1513	0	24.1016	4.24383	3.01×10-04	Up
TR4177|c1_g1_i3	1644	0	24.1016	4.24383	3.01×10-04	Up
TR4220|c0_g1_i8	1328	0	24.1016	4.24383	3.01×10-04	Up
TR4381|c0_g1_i3	4483	0	24.1016	4.24383	3.01×10-04	Up
TR4419|c0_g1_i4	599	0	24.1016	4.24383	3.01×10-04	Up
TR4929|c0_g1_i1	1312	0	24.1016	4.24383	3.01×10-04	Up
TR5114|c0_g1_i2	2606	0	24.1016	4.24383	3.01×10-04	Up
TR5263|c0_g1_i14	3063	0	24.1016	4.24383	3.01×10-04	Up
TR5263|c0_g1_i25	3020	0	24.1016	4.24383	3.01×10-04	Up
TR5594|c2_g1_i5	2866	0	24.1016	4.24383	3.01×10-04	Up
TR5617|c0_g1_i25	3250	0	24.1016	4.24383	3.01×10-04	Up
TR5623|c1_g1_i9	2189	0	24.1016	4.24383	3.01×10-04	Up
TR5891|c0_g1_i5	3700	0	24.1016	4.24383	3.01×10-04	Up
TR6097|c7_g1_i6	1448	0	24.1016	4.24383	3.01×10-04	Up
TR6319|c0_g1_i11	2758	0	24.1016	4.24383	3.01×10-04	Up
TR6378|c2_g2_i15	3114	0	24.1016	4.24383	3.01×10-04	Up
TR6390|c1_g2_i6	1321	0	24.1016	4.24383	3.01×10-04	Up
TR6523|c4_g1_i3	4844	0	24.1016	4.24383	3.01×10-04	Up
TR6562|c4_g1_i2	5082	0	24.1016	4.24383	3.01×10-04	Up
TR6602|c0_g1_i5	3508	0	24.1016	4.24383	3.01×10-04	Up
TR6654|c0_g1_i1	3057	0	24.1016	4.24383	3.01×10-04	Up
TR6706|c2_g1_i6	4671	0	24.1016	4.24383	3.01×10-04	Up
TR6731|c0_g1_i6	2011	0	24.1016	4.24383	3.01×10-04	Up
TR6761|c2_g2_i23	5832	0	24.1016	4.24383	3.01×10-04	Up
TR6773|c2_g1_i5	960	0	24.1016	4.24383	3.01×10-04	Up
TR6912|c2_g1_i5	1438	0	24.1016	4.24383	3.01×10-04	Up
TR6915|c0_g1_i1	3422	0	24.1016	4.24383	3.01×10-04	Up
TR6974|c2_g1_i7	3912	0	24.1016	4.24383	3.01×10-04	Up
TR6991|c1_g2_i3	1748	0	24.1016	4.24383	3.01×10-04	Up
TR7132|c0_g1_i1	2078	0	24.1016	4.24383	3.01×10-04	Up
TR7136|c1_g2_i5	4719	0	24.1016	4.24383	3.01×10-04	Up
TR7142|c0_g1_i8	1025	0	24.1016	4.24383	3.01×10-04	Up
TR7221|c4_g1_i3	3581	0	24.1016	4.24383	3.01×10-04	Up
TR7386|c4_g1_i6	3301	0	24.1016	4.24383	3.01×10-04	Up
TR7388|c1_g1_i4	7615	0	24.1016	4.24383	3.01×10-04	Up
TR7476|c3_g1_i14	1904	0	24.1016	4.24383	3.01×10-04	Up
TR7521|c7_g3_i7	2373	0	24.1016	4.24383	3.01×10-04	Up
TR7559|c3_g1_i5	3796	0	24.1016	4.24383	3.01×10-04	Up
TR7595|c1_g1_i6	2446	0	24.1016	4.24383	3.01×10-04	Up
TR7646|c0_g1_i3	7891	0	24.1016	4.24383	3.01×10-04	Up
TR7669|c1_g1_i12	4053	0	24.1016	4.24383	3.01×10-04	Up
TR7715|c4_g1_i14	10521	0	24.1016	4.24383	3.01×10-04	Up
TR7728|c3_g1_i14	1751	0	24.1016	4.24383	3.01×10-04	Up
TR7894|c1_g1_i3	6614	0	24.1016	4.24383	3.01×10-04	Up
TR7274|c0_g1_i3	2345	0.82982	39.7676	4.24187	3.40×10-05	Up
TR9892|c0_g1_i1	1066	27.3841	538.671	4.23251	1.08×10-08	Up
TR5879|c0_g1_i1	2295	4.1491	101.227	4.2231	6.82×10-07	Up
TR560|c0_g2_i1	846	81.3224	1529.25	4.21066	7.58×10-09	Up
TR2910|c0_g1_i1	2168	0	22.8965	4.17383	4.38×10-04	Up
TR3165|c0_g1_i1	1412	0	22.8965	4.17383	4.38×10-04	Up
TR4329|c0_g1_i4	2948	0	22.8965	4.17383	4.38×10-04	Up
TR4454|c0_g1_i2	2161	0	22.8965	4.17383	4.38×10-04	Up
TR4585|c0_g1_i4	2419	0	22.8965	4.17383	4.38×10-04	Up
TR4619|c2_g1_i7	1374	0	22.8965	4.17383	4.38×10-04	Up
TR4646|c1_g1_i4	1989	0	22.8965	4.17383	4.38×10-04	Up
TR4766|c0_g1_i10	2140	0	22.8965	4.17383	4.38×10-04	Up
TR4852|c2_g1_i5	3581	0	22.8965	4.17383	4.38×10-04	Up
TR4868|c1_g1_i4	1718	0	22.8965	4.17383	4.38×10-04	Up
TR5043|c0_g1_i9	3925	0	22.8965	4.17383	4.38×10-04	Up
TR5079|c0_g1_i3	2220	0	22.8965	4.17383	4.38×10-04	Up
TR5205|c1_g1_i5	3621	0	22.8965	4.17383	4.38×10-04	Up
TR5473|c1_g1_i1	1296	0	22.8965	4.17383	4.38×10-04	Up
TR5484|c0_g1_i3	3764	0	22.8965	4.17383	4.38×10-04	Up
TR5566|c3_g1_i3	856	0	22.8965	4.17383	4.38×10-04	Up
TR5718|c1_g1_i2	1059	0	22.8965	4.17383	4.38×10-04	Up
TR5718|c1_g1_i7	968	0	22.8965	4.17383	4.38×10-04	Up
TR5741|c1_g1_i9	2308	0	22.8965	4.17383	4.38×10-04	Up
TR5745|c0_g1_i3	1004	0	22.8965	4.17383	4.38×10-04	Up
TR5797|c0_g1_i7	1673	0	22.8965	4.17383	4.38×10-04	Up
TR5815|c0_g1_i11	3965	0	22.8965	4.17383	4.38×10-04	Up
TR5900|c1_g1_i6	4674	0	22.8965	4.17383	4.38×10-04	Up
TR6143|c3_g1_i2	2744	0	22.8965	4.17383	4.38×10-04	Up
TR6260|c2_g1_i6	3983	0	22.8965	4.17383	4.38×10-04	Up
TR6293|c2_g1_i12	1107	0	22.8965	4.17383	4.38×10-04	Up
TR6319|c0_g1_i12	2811	0	22.8965	4.17383	4.38×10-04	Up
TR6378|c2_g2_i2	3919	0	22.8965	4.17383	4.38×10-04	Up
TR6409|c1_g1_i5	4276	0	22.8965	4.17383	4.38×10-04	Up
TR6420|c1_g1_i5	3758	0	22.8965	4.17383	4.38×10-04	Up
TR6426|c4_g1_i9	2571	0	22.8965	4.17383	4.38×10-04	Up
TR6534|c0_g1_i1	2834	0	22.8965	4.17383	4.38×10-04	Up
TR6580|c0_g1_i3	867	0	22.8965	4.17383	4.38×10-04	Up
TR6837|c0_g1_i1	929	0	22.8965	4.17383	4.38×10-04	Up
TR6877|c1_g1_i3	1497	0	22.8965	4.17383	4.38×10-04	Up
TR6937|c1_g1_i4	3630	0	22.8965	4.17383	4.38×10-04	Up
TR7027|c0_g1_i17	4797	0	22.8965	4.17383	4.38×10-04	Up
TR7092|c1_g1_i4	4328	0	22.8965	4.17383	4.38×10-04	Up
TR7095|c4_g3_i1	2349	0	22.8965	4.17383	4.38×10-04	Up
TR7155|c4_g1_i13	1836	0	22.8965	4.17383	4.38×10-04	Up
TR7169|c4_g1_i34	5088	0	22.8965	4.17383	4.38×10-04	Up
TR7190|c1_g1_i8	2174	0	22.8965	4.17383	4.38×10-04	Up
TR7285|c2_g1_i17	1680	0	22.8965	4.17383	4.38×10-04	Up
TR7285|c2_g1_i4	1786	0	22.8965	4.17383	4.38×10-04	Up
TR7286|c1_g1_i7	3513	0	22.8965	4.17383	4.38×10-04	Up
TR7372|c1_g2_i8	1962	0	22.8965	4.17383	4.38×10-04	Up
TR7423|c0_g1_i7	5636	0	22.8965	4.17383	4.38×10-04	Up
TR7464|c1_g1_i14	3298	0	22.8965	4.17383	4.38×10-04	Up
TR7492|c4_g2_i6	4509	0	22.8965	4.17383	4.38×10-04	Up
TR7549|c0_g1_i3	5225	0	22.8965	4.17383	4.38×10-04	Up
TR7638|c0_g1_i7	2863	0	22.8965	4.17383	4.38×10-04	Up
TR7640|c6_g1_i7	1757	0	22.8965	4.17383	4.38×10-04	Up
TR7669|c1_g1_i34	3140	0	22.8965	4.17383	4.38×10-04	Up
TR4600|c0_g2_i3	2836	3.31928	81.9454	4.15901	2.07×10-06	Up
TR6939|c0_g1_i7	3441	19.0859	362.729	4.15554	3.18×10-08	Up
TR989|c0_g1_i1	2097	4.1491	96.4064	4.15366	1.13×10-06	Up
TR4483|c0_g2_i5	1371	1.65964	51.8184	4.14608	1.45×10-05	Up
TR5603|c0_g2_i7	6836	1.65964	51.8184	4.14608	1.45×10-05	Up
TR5821|c0_g1_i4	6940	1.65964	51.8184	4.14608	1.45×10-05	Up
TR7150|c6_g1_i10	4587	3.31928	80.7404	4.13798	2.40×10-06	Up
TR4193|c0_g2_i1	2219	4.1491	95.2013	4.13576	1.29×10-06	Up
TR4247|c1_g3_i1	1324	5.80874	122.918	4.11894	5.67×10-07	Up
TR7533|c0_g1_i1	1941	2.48946	65.0743	4.11522	6.26×10-06	Up
TR5538|c0_g1_i2	3099	0.82982	36.1524	4.10907	7.65×10-05	Up
TR6376|c3_g2_i5	4611	0.82982	36.1524	4.10907	7.65×10-05	Up
TR6854|c2_g1_i4	6459	0.82982	36.1524	4.10907	7.65×10-05	Up
TR7739|c0_g1_i45	4076	0.82982	36.1524	4.10907	7.65×10-05	Up
TR5974|c1_g1_i1	4626	31.5332	563.977	4.10395	2.70×10-08	Up
TR2972|c0_g1_i4	1058	0	21.6914	4.10026	6.44×10-04	Up
TR3336|c0_g1_i4	2646	0	21.6914	4.10026	6.44×10-04	Up
TR3666|c0_g1_i4	966	0	21.6914	4.10026	6.44×10-04	Up
TR4076|c1_g1_i1	856	0	21.6914	4.10026	6.44×10-04	Up
TR4277|c0_g2_i9	2914	0	21.6914	4.10026	6.44×10-04	Up
TR4289|c0_g1_i1	1103	0	21.6914	4.10026	6.44×10-04	Up
TR4381|c0_g1_i8	4542	0	21.6914	4.10026	6.44×10-04	Up
TR4448|c0_g1_i2	2213	0	21.6914	4.10026	6.44×10-04	Up
TR4483|c0_g2_i1	1528	0	21.6914	4.10026	6.44×10-04	Up
TR4483|c0_g2_i12	1476	0	21.6914	4.10026	6.44×10-04	Up
TR4483|c0_g2_i7	2907	0	21.6914	4.10026	6.44×10-04	Up
TR4766|c0_g1_i11	2069	0	21.6914	4.10026	6.44×10-04	Up
TR4885|c0_g1_i1	5790	0	21.6914	4.10026	6.44×10-04	Up
TR4891|c1_g1_i7	5506	0	21.6914	4.10026	6.44×10-04	Up
TR4936|c0_g3_i3	1078	0	21.6914	4.10026	6.44×10-04	Up
TR5043|c0_g1_i14	3973	0	21.6914	4.10026	6.44×10-04	Up
TR5303|c1_g1_i3	1330	0	21.6914	4.10026	6.44×10-04	Up
TR5315|c0_g1_i3	1167	0	21.6914	4.10026	6.44×10-04	Up
TR5452|c3_g1_i4	4837	0	21.6914	4.10026	6.44×10-04	Up
TR5646|c1_g2_i6	5977	0	21.6914	4.10026	6.44×10-04	Up
TR5755|c0_g1_i3	1006	0	21.6914	4.10026	6.44×10-04	Up
TR5815|c0_g1_i8	4013	0	21.6914	4.10026	6.44×10-04	Up
TR5972|c1_g1_i5	2450	0	21.6914	4.10026	6.44×10-04	Up
TR5982|c1_g1_i20	4074	0	21.6914	4.10026	6.44×10-04	Up
TR6052|c0_g1_i1	1953	0	21.6914	4.10026	6.44×10-04	Up
TR6091|c0_g2_i10	2714	0	21.6914	4.10026	6.44×10-04	Up
TR6097|c7_g1_i1	1503	0	21.6914	4.10026	6.44×10-04	Up
TR6117|c0_g1_i6	6445	0	21.6914	4.10026	6.44×10-04	Up
TR6150|c0_g1_i5	1089	0	21.6914	4.10026	6.44×10-04	Up
TR6289|c3_g1_i14	4873	0	21.6914	4.10026	6.44×10-04	Up
TR6390|c1_g2_i13	2717	0	21.6914	4.10026	6.44×10-04	Up
TR6485|c4_g1_i9	2713	0	21.6914	4.10026	6.44×10-04	Up
TR6537|c2_g2_i8	1581	0	21.6914	4.10026	6.44×10-04	Up
TR6622|c0_g1_i3	2604	0	21.6914	4.10026	6.44×10-04	Up
TR6761|c2_g2_i5	5700	0	21.6914	4.10026	6.44×10-04	Up
TR6792|c1_g1_i1	2534	0	21.6914	4.10026	6.44×10-04	Up
TR6798|c2_g4_i3	1641	0	21.6914	4.10026	6.44×10-04	Up
TR6843|c2_g1_i5	1106	0	21.6914	4.10026	6.44×10-04	Up
TR6939|c0_g1_i15	3223	0	21.6914	4.10026	6.44×10-04	Up
TR6965|c1_g1_i1	6802	0	21.6914	4.10026	6.44×10-04	Up
TR7042|c2_g1_i1	2972	0	21.6914	4.10026	6.44×10-04	Up
TR7089|c2_g2_i17	4021	0	21.6914	4.10026	6.44×10-04	Up
TR7099|c1_g2_i16	2310	0	21.6914	4.10026	6.44×10-04	Up
TR7132|c1_g1_i2	2816	0	21.6914	4.10026	6.44×10-04	Up
TR7145|c2_g2_i8	2068	0	21.6914	4.10026	6.44×10-04	Up
TR7211|c3_g1_i5	4084	0	21.6914	4.10026	6.44×10-04	Up
TR7241|c2_g1_i2	1872	0	21.6914	4.10026	6.44×10-04	Up
TR7263|c1_g1_i2	4082	0	21.6914	4.10026	6.44×10-04	Up
TR7292|c0_g1_i18	5021	0	21.6914	4.10026	6.44×10-04	Up
TR7337|c2_g1_i1	5560	0	21.6914	4.10026	6.44×10-04	Up
TR7339|c1_g1_i13	1194	0	21.6914	4.10026	6.44×10-04	Up
TR7412|c0_g1_i9	2374	0	21.6914	4.10026	6.44×10-04	Up
TR7439|c3_g1_i6	2804	0	21.6914	4.10026	6.44×10-04	Up
TR7483|c0_g1_i1	1911	0	21.6914	4.10026	6.44×10-04	Up
TR7484|c0_g1_i4	3412	0	21.6914	4.10026	6.44×10-04	Up
TR7517|c4_g1_i1	1227	0	21.6914	4.10026	6.44×10-04	Up
TR7601|c0_g2_i2	2730	0	21.6914	4.10026	6.44×10-04	Up
TR7624|c4_g1_i6	3563	0	21.6914	4.10026	6.44×10-04	Up
TR7637|c1_g1_i4	1293	0	21.6914	4.10026	6.44×10-04	Up
TR7641|c1_g1_i5	3461	0	21.6914	4.10026	6.44×10-04	Up
TR7682|c4_g1_i13	5216	0	21.6914	4.10026	6.44×10-04	Up
TR7702|c2_g3_i14	2776	0	21.6914	4.10026	6.44×10-04	Up
TR7181|c4_g1_i1	6368	6.63856	134.969	4.0941	4.77×10-07	Up
TR6082|c3_g1_i4	3132	1.65964	49.4083	4.07914	2.24×10-05	Up
TR6716|c0_g1_i1	2900	10.7877	203.659	4.0789	1.66×10-07	Up
TR4447|c0_g1_i3	7166	12.4473	231.375	4.07686	1.25×10-07	Up
TR7313|c1_g1_i15	3169	0.82982	34.9473	4.06194	1.01×10-04	Up
TR4737|c0_g1_i5	3428	1.65964	48.2032	4.04447	2.79×10-05	Up
TR7511|c4_g2_i6	1833	1.65964	48.2032	4.04447	2.79×10-05	Up
TR4927|c0_g1_i2	1373	3.31928	74.715	4.02799	5.16×10-06	Up
TR7580|c0_g1_i7	8538	3.31928	74.715	4.02799	5.16×10-06	Up
TR2572|c0_g3_i1	1720	0	20.4864	4.02274	9.57×10-04	Up
TR3171|c0_g1_i1	816	0	20.4864	4.02274	9.57×10-04	Up
TR388|c0_g1_i1	1206	0	20.4864	4.02274	9.57×10-04	Up
TR4125|c0_g2_i2	2293	0	20.4864	4.02274	9.57×10-04	Up
TR4971|c0_g1_i6	1417	0	20.4864	4.02274	9.57×10-04	Up
TR5112|c0_g1_i6	2120	0	20.4864	4.02274	9.57×10-04	Up
TR5174|c1_g2_i1	2189	0	20.4864	4.02274	9.57×10-04	Up
TR5249|c0_g1_i6	4262	0	20.4864	4.02274	9.57×10-04	Up
TR5330|c0_g1_i9	3533	0	20.4864	4.02274	9.57×10-04	Up
TR5442|c0_g1_i16	3196	0	20.4864	4.02274	9.57×10-04	Up
TR5499|c0_g1_i4	3928	0	20.4864	4.02274	9.57×10-04	Up
TR5707|c2_g1_i9	1445	0	20.4864	4.02274	9.57×10-04	Up
TR5719|c0_g1_i11	5781	0	20.4864	4.02274	9.57×10-04	Up
TR5886|c4_g1_i4	5824	0	20.4864	4.02274	9.57×10-04	Up
TR6014|c1_g1_i13	2241	0	20.4864	4.02274	9.57×10-04	Up
TR6189|c5_g1_i8	2399	0	20.4864	4.02274	9.57×10-04	Up
TR6298|c0_g1_i3	1953	0	20.4864	4.02274	9.57×10-04	Up
TR6442|c1_g1_i7	3189	0	20.4864	4.02274	9.57×10-04	Up
TR6497|c0_g1_i4	1928	0	20.4864	4.02274	9.57×10-04	Up
TR6514|c2_g1_i1	697	0	20.4864	4.02274	9.57×10-04	Up
TR6528|c2_g1_i23	6246	0	20.4864	4.02274	9.57×10-04	Up
TR6730|c2_g1_i6	4174	0	20.4864	4.02274	9.57×10-04	Up
TR6761|c2_g2_i11	5631	0	20.4864	4.02274	9.57×10-04	Up
TR6796|c1_g1_i12	10384	0	20.4864	4.02274	9.57×10-04	Up
TR6868|c3_g2_i4	1686	0	20.4864	4.02274	9.57×10-04	Up
TR6880|c0_g1_i9	2224	0	20.4864	4.02274	9.57×10-04	Up
TR7056|c1_g1_i4	4193	0	20.4864	4.02274	9.57×10-04	Up
TR7092|c2_g2_i3	2184	0	20.4864	4.02274	9.57×10-04	Up
TR7122|c0_g1_i4	2454	0	20.4864	4.02274	9.57×10-04	Up
TR7126|c0_g1_i1	2494	0	20.4864	4.02274	9.57×10-04	Up
TR7211|c3_g1_i10	3023	0	20.4864	4.02274	9.57×10-04	Up
TR7329|c1_g2_i4	1487	0	20.4864	4.02274	9.57×10-04	Up
TR7380|c0_g1_i3	2069	0	20.4864	4.02274	9.57×10-04	Up
TR7464|c1_g1_i7	2980	0	20.4864	4.02274	9.57×10-04	Up
TR7465|c1_g1_i10	1454	0	20.4864	4.02274	9.57×10-04	Up
TR7501|c2_g1_i3	4683	0	20.4864	4.02274	9.57×10-04	Up
TR7503|c3_g2_i1	1275	0	20.4864	4.02274	9.57×10-04	Up
TR7534|c0_g1_i1	1526	0	20.4864	4.02274	9.57×10-04	Up
TR7544|c1_g1_i4	4312	0	20.4864	4.02274	9.57×10-04	Up
TR7581|c3_g1_i1	2201	0	20.4864	4.02274	9.57×10-04	Up
TR7599|c1_g1_i12	1362	0	20.4864	4.02274	9.57×10-04	Up
TR7627|c3_g2_i21	4373	0	20.4864	4.02274	9.57×10-04	Up
TR7627|c3_g2_i35	4732	0	20.4864	4.02274	9.57×10-04	Up
TR7633|c1_g2_i19	1244	0	20.4864	4.02274	9.57×10-04	Up
TR7671|c0_g1_i19	5203	0	20.4864	4.02274	9.57×10-04	Up
TR7676|c2_g1_i2	1755	0	20.4864	4.02274	9.57×10-04	Up
TR7680|c1_g3_i6	1694	0	20.4864	4.02274	9.57×10-04	Up
TR88|c0_g2_i1	2279	0	20.4864	4.02274	9.57×10-04	Up
TR7056|c0_g2_i2	1555	0.82982	33.7422	4.01322	1.35×10-04	Up
TR7521|c3_g2_i3	2222	9.95784	180.762	4.01027	3.35×10-07	Up
TR5383|c0_g1_i11	3888	2.48946	60.254	4.00652	1.30×10-05	Up
TR6830|c3_g1_i6	1688	2.48946	60.254	4.00652	1.30×10-05	Up
TR4141|c1_g1_i1	3760	13.2771	232.58	4.00001	2.01×10-07	Up
TR3075|c0_g1_i2	1985	28.2139	469.981	3.99515	7.17×10-08	Up
TR4429|c0_g1_i4	1882	4.1491	85.5607	3.98399	3.79×10-06	Up
TR6449|c2_g1_i6	2379	35.6823	582.054	3.97789	6.78×10-08	Up
TR1980|c1_g2_i1	1263	39.0016	630.257	3.96856	6.89×10-08	Up
TR7597|c1_g1_i1	1669	92.1101	1460.56	3.96746	5.65×10-08	Up
TR6537|c0_g1_i2	3220	23.235	382.01	3.96324	1.14×10-07	Up
TR7336|c0_g1_i12	3463	0.82982	32.5372	3.9628	1.81×10-04	Up
TR6614|c3_g1_i3	8735	5.80874	109.662	3.95619	1.87×10-06	Up
TR5374|c0_g1_i2	3155	14.1069	237.401	3.94979	2.65×10-07	Up
TR3665|c0_g1_i3	2068	34.8525	556.747	3.94662	8.85×10-08	Up
TR2050|c0_g1_i4	1907	4.1491	83.1505	3.94341	5.04×10-06	Up
TR7049|c2_g3_i13	3694	4.1491	83.1505	3.94341	5.04×10-06	Up
TR3631|c0_g1_i2	2020	0	19.2813	3.94081	1.44×10-03	Up
TR3787|c0_g1_i2	3431	0	19.2813	3.94081	1.44×10-03	Up
TR4107|c1_g1_i4	925	0	19.2813	3.94081	1.44×10-03	Up
TR4553|c0_g1_i7	1489	0	19.2813	3.94081	1.44×10-03	Up
TR4737|c0_g1_i4	3479	0	19.2813	3.94081	1.44×10-03	Up
TR4779|c0_g1_i3	3668	0	19.2813	3.94081	1.44×10-03	Up
TR4891|c1_g1_i1	5508	0	19.2813	3.94081	1.44×10-03	Up
TR4898|c1_g1_i2	1821	0	19.2813	3.94081	1.44×10-03	Up
TR5038|c3_g2_i1	1489	0	19.2813	3.94081	1.44×10-03	Up
TR5229|c1_g1_i2	1164	0	19.2813	3.94081	1.44×10-03	Up
TR5229|c1_g1_i7	1219	0	19.2813	3.94081	1.44×10-03	Up
TR5300|c0_g1_i3	1387	0	19.2813	3.94081	1.44×10-03	Up
TR5533|c3_g1_i3	2005	0	19.2813	3.94081	1.44×10-03	Up
TR5656|c0_g1_i1	1961	0	19.2813	3.94081	1.44×10-03	Up
TR5663|c0_g1_i2	1365	0	19.2813	3.94081	1.44×10-03	Up
TR5668|c0_g1_i21	4293	0	19.2813	3.94081	1.44×10-03	Up
TR5949|c0_g1_i2	684	0	19.2813	3.94081	1.44×10-03	Up
TR6027|c0_g1_i5	3207	0	19.2813	3.94081	1.44×10-03	Up
TR6072|c0_g1_i2	5419	0	19.2813	3.94081	1.44×10-03	Up
TR6079|c0_g1_i5	4466	0	19.2813	3.94081	1.44×10-03	Up
TR6086|c0_g1_i13	3598	0	19.2813	3.94081	1.44×10-03	Up
TR6159|c0_g1_i2	2197	0	19.2813	3.94081	1.44×10-03	Up
TR6280|c2_g1_i2	2373	0	19.2813	3.94081	1.44×10-03	Up
TR6305|c1_g1_i5	1781	0	19.2813	3.94081	1.44×10-03	Up
TR6357|c0_g1_i1	2612	0	19.2813	3.94081	1.44×10-03	Up
TR6433|c0_g1_i6	1791	0	19.2813	3.94081	1.44×10-03	Up
TR6477|c0_g1_i9	1741	0	19.2813	3.94081	1.44×10-03	Up
TR6606|c2_g1_i4	2168	0	19.2813	3.94081	1.44×10-03	Up
TR6713|c0_g1_i13	4106	0	19.2813	3.94081	1.44×10-03	Up
TR6735|c4_g1_i1	2377	0	19.2813	3.94081	1.44×10-03	Up
TR6749|c0_g1_i3	1267	0	19.2813	3.94081	1.44×10-03	Up
TR6750|c2_g1_i29	1597	0	19.2813	3.94081	1.44×10-03	Up
TR6796|c1_g1_i20	10331	0	19.2813	3.94081	1.44×10-03	Up
TR6837|c1_g1_i2	2965	0	19.2813	3.94081	1.44×10-03	Up
TR6903|c1_g1_i8	2432	0	19.2813	3.94081	1.44×10-03	Up
TR6955|c0_g1_i5	2154	0	19.2813	3.94081	1.44×10-03	Up
TR6963|c0_g1_i3	2249	0	19.2813	3.94081	1.44×10-03	Up
TR7062|c1_g1_i2	2041	0	19.2813	3.94081	1.44×10-03	Up
TR7177|c2_g1_i8	3647	0	19.2813	3.94081	1.44×10-03	Up
TR7178|c0_g1_i3	1051	0	19.2813	3.94081	1.44×10-03	Up
TR7245|c1_g2_i5	4244	0	19.2813	3.94081	1.44×10-03	Up
TR7326|c1_g1_i15	1491	0	19.2813	3.94081	1.44×10-03	Up
TR7380|c1_g1_i4	4867	0	19.2813	3.94081	1.44×10-03	Up
TR7451|c0_g2_i7	815	0	19.2813	3.94081	1.44×10-03	Up
TR7476|c3_g1_i2	1919	0	19.2813	3.94081	1.44×10-03	Up
TR7480|c1_g1_i6	4342	0	19.2813	3.94081	1.44×10-03	Up
TR7513|c0_g2_i4	4495	0	19.2813	3.94081	1.44×10-03	Up
TR7572|c2_g1_i4	3620	0	19.2813	3.94081	1.44×10-03	Up
TR7587|c2_g2_i3	2586	0	19.2813	3.94081	1.44×10-03	Up
TR7588|c1_g1_i5	986	0	19.2813	3.94081	1.44×10-03	Up
TR7627|c3_g2_i44	4307	0	19.2813	3.94081	1.44×10-03	Up
TR7633|c0_g1_i6	2086	0	19.2813	3.94081	1.44×10-03	Up
TR7642|c3_g1_i5	1593	0	19.2813	3.94081	1.44×10-03	Up
TR7650|c0_g4_i16	2020	0	19.2813	3.94081	1.44×10-03	Up
TR7717|c2_g1_i12	2179	0	19.2813	3.94081	1.44×10-03	Up
TR5241|c0_g2_i9	5015	7.46838	133.764	3.93859	1.12×10-06	Up
TR7202|c4_g3_i2	1804	3.31928	69.8946	3.93353	9.84×10-06	Up
TR6048|c2_g1_i7	1869	4.97892	95.2013	3.93276	3.32×10-06	Up
TR3942|c0_g1_i3	1207	15.7666	259.092	3.92805	2.59×10-07	Up
TR3343|c0_g1_i5	5415	2.48946	56.6388	3.91926	2.30×10-05	Up
TR7192|c2_g1_i3	1159	0.82982	31.3321	3.91055	2.43×10-04	Up
TR4924|c2_g1_i1	2248	6.63856	118.098	3.90348	1.94×10-06	Up
TR6735|c4_g1_i11	2274	1.65964	43.3829	3.8968	7.03×10-05	Up
TR7239|c1_g1_i1	3351	61.4067	930.322	3.89213	1.07×10-07	Up
TR6773|c3_g1_i2	4982	17.4262	272.348	3.86611	3.57×10-07	Up
TR4756|c0_g1_i1	3619	5.80874	102.432	3.85902	3.74×10-06	Up
TR7588|c1_g1_i7	1530	1.65964	42.1778	3.8574	8.95×10-05	Up
TR2079|c0_g2_i1	1393	0	18.0762	3.85395	2.19×10-03	Up
TR396|c0_g1_i1	1489	0	18.0762	3.85395	2.19×10-03	Up
TR4024|c1_g4_i1	664	0	18.0762	3.85395	2.19×10-03	Up
TR4071|c0_g1_i8	1208	0	18.0762	3.85395	2.19×10-03	Up
TR4278|c1_g1_i5	4546	0	18.0762	3.85395	2.19×10-03	Up
TR4459|c1_g1_i3	1711	0	18.0762	3.85395	2.19×10-03	Up
TR4489|c1_g1_i1	1377	0	18.0762	3.85395	2.19×10-03	Up
TR4551|c0_g1_i3	2190	0	18.0762	3.85395	2.19×10-03	Up
TR4596|c0_g1_i1	1745	0	18.0762	3.85395	2.19×10-03	Up
TR4721|c0_g2_i1	3257	0	18.0762	3.85395	2.19×10-03	Up
TR5033|c0_g1_i2	1616	0	18.0762	3.85395	2.19×10-03	Up
TR5397|c0_g1_i12	1709	0	18.0762	3.85395	2.19×10-03	Up
TR5442|c0_g1_i2	3126	0	18.0762	3.85395	2.19×10-03	Up
TR5623|c1_g1_i7	2291	0	18.0762	3.85395	2.19×10-03	Up
TR5690|c0_g3_i2	1398	0	18.0762	3.85395	2.19×10-03	Up
TR5699|c0_g1_i19	2106	0	18.0762	3.85395	2.19×10-03	Up
TR5768|c7_g1_i4	2615	0	18.0762	3.85395	2.19×10-03	Up
TR5911|c3_g1_i5	876	0	18.0762	3.85395	2.19×10-03	Up
TR5951|c0_g1_i6	3240	0	18.0762	3.85395	2.19×10-03	Up
TR5954|c1_g1_i4	1891	0	18.0762	3.85395	2.19×10-03	Up
TR6018|c0_g1_i3	2350	0	18.0762	3.85395	2.19×10-03	Up
TR6111|c1_g1_i1	6252	0	18.0762	3.85395	2.19×10-03	Up
TR6168|c1_g1_i3	1055	0	18.0762	3.85395	2.19×10-03	Up
TR6276|c1_g1_i2	2769	0	18.0762	3.85395	2.19×10-03	Up
TR6343|c0_g2_i6	4033	0	18.0762	3.85395	2.19×10-03	Up
TR6444|c0_g1_i4	3423	0	18.0762	3.85395	2.19×10-03	Up
TR6486|c0_g1_i1	2121	0	18.0762	3.85395	2.19×10-03	Up
TR6507|c1_g1_i6	6837	0	18.0762	3.85395	2.19×10-03	Up
TR6523|c2_g5_i1	690	0	18.0762	3.85395	2.19×10-03	Up
TR6773|c2_g1_i2	981	0	18.0762	3.85395	2.19×10-03	Up
TR6806|c0_g1_i3	5755	0	18.0762	3.85395	2.19×10-03	Up
TR6827|c3_g1_i4	5376	0	18.0762	3.85395	2.19×10-03	Up
TR6854|c2_g1_i14	6163	0	18.0762	3.85395	2.19×10-03	Up
TR6967|c5_g1_i5	2524	0	18.0762	3.85395	2.19×10-03	Up
TR6969|c0_g1_i3	1247	0	18.0762	3.85395	2.19×10-03	Up
TR6975|c2_g1_i3	1999	0	18.0762	3.85395	2.19×10-03	Up
TR7016|c2_g2_i13	2132	0	18.0762	3.85395	2.19×10-03	Up
TR7047|c7_g1_i7	1760	0	18.0762	3.85395	2.19×10-03	Up
TR7056|c1_g1_i6	2248	0	18.0762	3.85395	2.19×10-03	Up
TR7059|c0_g1_i13	2005	0	18.0762	3.85395	2.19×10-03	Up
TR7082|c2_g1_i3	1916	0	18.0762	3.85395	2.19×10-03	Up
TR7091|c1_g1_i3	3073	0	18.0762	3.85395	2.19×10-03	Up
TR7151|c0_g1_i1	4600	0	18.0762	3.85395	2.19×10-03	Up
TR7155|c4_g1_i17	1870	0	18.0762	3.85395	2.19×10-03	Up
TR7189|c8_g2_i1	957	0	18.0762	3.85395	2.19×10-03	Up
TR7226|c0_g2_i6	2588	0	18.0762	3.85395	2.19×10-03	Up
TR7292|c0_g1_i12	1584	0	18.0762	3.85395	2.19×10-03	Up
TR7326|c1_g1_i16	1767	0	18.0762	3.85395	2.19×10-03	Up
TR7345|c0_g1_i2	1813	0	18.0762	3.85395	2.19×10-03	Up
TR7351|c1_g1_i2	2476	0	18.0762	3.85395	2.19×10-03	Up
TR7374|c1_g1_i9	4957	0	18.0762	3.85395	2.19×10-03	Up
TR7430|c1_g1_i4	2601	0	18.0762	3.85395	2.19×10-03	Up
TR7465|c1_g1_i7	3140	0	18.0762	3.85395	2.19×10-03	Up
TR7471|c7_g1_i4	3371	0	18.0762	3.85395	2.19×10-03	Up
TR7499|c1_g1_i12	2359	0	18.0762	3.85395	2.19×10-03	Up
TR7573|c3_g1_i18	4611	0	18.0762	3.85395	2.19×10-03	Up
TR7617|c0_g1_i8	1506	0	18.0762	3.85395	2.19×10-03	Up
TR7650|c0_g4_i13	1965	0	18.0762	3.85395	2.19×10-03	Up
TR7667|c5_g1_i4	3460	0	18.0762	3.85395	2.19×10-03	Up
TR7739|c0_g1_i20	2126	0	18.0762	3.85395	2.19×10-03	Up
TR2204|c0_g1_i2	1215	15.7666	241.016	3.82427	5.74×10-07	Up
TR7021|c5_g2_i1	706	7.46838	122.918	3.81786	2.70×10-06	Up
TR5883|c3_g1_i13	3270	1.65964	40.9727	3.81689	1.14×10-04	Up
TR6057|c1_g1_i29	7138	3.31928	63.8692	3.80603	2.30×10-05	Up
TR4183|c1_g1_i2	3980	6.63856	109.662	3.79781	4.14×10-06	Up
TR4797|c1_g1_i2	5036	4.1491	74.715	3.79167	1.42×10-05	Up
TR6937|c1_g1_i11	3630	5.80874	97.6115	3.7904	6.07×10-06	Up
TR7521|c4_g1_i3	3015	3.31928	62.6642	3.77912	2.74×10-05	Up
TR6841|c0_g1_i1	992	1.65964	39.7676	3.77521	1.46×10-04	Up
TR6976|c5_g1_i9	3959	1.65964	39.7676	3.77521	1.46×10-04	Up
TR6240|c0_g1_i2	966	13.2771	197.633	3.76657	1.18×10-06	Up
TR1100|c0_g2_i1	747	0	16.8711	3.76152	3.38×10-03	Up
TR2326|c0_g2_i1	1667	0	16.8711	3.76152	3.38×10-03	Up
TR2354|c0_g3_i1	765	0	16.8711	3.76152	3.38×10-03	Up
TR3958|c0_g1_i5	2497	0	16.8711	3.76152	3.38×10-03	Up
TR4132|c0_g1_i7	1640	0	16.8711	3.76152	3.38×10-03	Up
TR4868|c1_g1_i13	1665	0	16.8711	3.76152	3.38×10-03	Up
TR4925|c1_g2_i1	758	0	16.8711	3.76152	3.38×10-03	Up
TR5000|c0_g1_i8	2239	0	16.8711	3.76152	3.38×10-03	Up
TR5007|c1_g1_i1	2081	0	16.8711	3.76152	3.38×10-03	Up
TR5121|c1_g1_i4	1619	0	16.8711	3.76152	3.38×10-03	Up
TR5192|c0_g1_i5	1464	0	16.8711	3.76152	3.38×10-03	Up
TR5278|c2_g1_i6	4889	0	16.8711	3.76152	3.38×10-03	Up
TR5415|c1_g1_i5	6765	0	16.8711	3.76152	3.38×10-03	Up
TR5442|c0_g1_i9	3181	0	16.8711	3.76152	3.38×10-03	Up
TR5566|c3_g1_i7	925	0	16.8711	3.76152	3.38×10-03	Up
TR5838|c0_g1_i1	2286	0	16.8711	3.76152	3.38×10-03	Up
TR5872|c0_g1_i10	1080	0	16.8711	3.76152	3.38×10-03	Up
TR5883|c3_g1_i12	3273	0	16.8711	3.76152	3.38×10-03	Up
TR5972|c1_g1_i8	1837	0	16.8711	3.76152	3.38×10-03	Up
TR6014|c1_g1_i6	2181	0	16.8711	3.76152	3.38×10-03	Up
TR6086|c0_g1_i18	3134	0	16.8711	3.76152	3.38×10-03	Up
TR6175|c0_g1_i3	2362	0	16.8711	3.76152	3.38×10-03	Up
TR6251|c0_g1_i9	3037	0	16.8711	3.76152	3.38×10-03	Up
TR6357|c0_g1_i5	2899	0	16.8711	3.76152	3.38×10-03	Up
TR6378|c2_g2_i1	4144	0	16.8711	3.76152	3.38×10-03	Up
TR6407|c1_g1_i11	2183	0	16.8711	3.76152	3.38×10-03	Up
TR6429|c0_g1_i10	2971	0	16.8711	3.76152	3.38×10-03	Up
TR6537|c2_g2_i9	1689	0	16.8711	3.76152	3.38×10-03	Up
TR6596|c2_g1_i19	4891	0	16.8711	3.76152	3.38×10-03	Up
TR6619|c0_g1_i5	2840	0	16.8711	3.76152	3.38×10-03	Up
TR6634|c3_g1_i14	2055	0	16.8711	3.76152	3.38×10-03	Up
TR6761|c2_g2_i16	5758	0	16.8711	3.76152	3.38×10-03	Up
TR6815|c0_g1_i3	1644	0	16.8711	3.76152	3.38×10-03	Up
TR6828|c0_g1_i5	3696	0	16.8711	3.76152	3.38×10-03	Up
TR6829|c1_g1_i3	1314	0	16.8711	3.76152	3.38×10-03	Up
TR6868|c2_g1_i1	2157	0	16.8711	3.76152	3.38×10-03	Up
TR6925|c0_g1_i3	3864	0	16.8711	3.76152	3.38×10-03	Up
TR6939|c0_g1_i11	3514	0	16.8711	3.76152	3.38×10-03	Up
TR6982|c0_g1_i9	4409	0	16.8711	3.76152	3.38×10-03	Up
TR7051|c0_g1_i16	2192	0	16.8711	3.76152	3.38×10-03	Up
TR7059|c0_g1_i16	1712	0	16.8711	3.76152	3.38×10-03	Up
TR7096|c0_g1_i3	2069	0	16.8711	3.76152	3.38×10-03	Up
TR7169|c2_g2_i7	3930	0	16.8711	3.76152	3.38×10-03	Up
TR7209|c0_g1_i15	2229	0	16.8711	3.76152	3.38×10-03	Up
TR7235|c3_g1_i24	4471	0	16.8711	3.76152	3.38×10-03	Up
TR7256|c3_g1_i2	2055	0	16.8711	3.76152	3.38×10-03	Up
TR7323|c1_g1_i6	2277	0	16.8711	3.76152	3.38×10-03	Up
TR7337|c2_g1_i6	5477	0	16.8711	3.76152	3.38×10-03	Up
TR7338|c9_g4_i11	2781	0	16.8711	3.76152	3.38×10-03	Up
TR7338|c9_g4_i12	2765	0	16.8711	3.76152	3.38×10-03	Up
TR7338|c9_g4_i27	4827	0	16.8711	3.76152	3.38×10-03	Up
TR7351|c1_g1_i6	2587	0	16.8711	3.76152	3.38×10-03	Up
TR7391|c0_g1_i1	5123	0	16.8711	3.76152	3.38×10-03	Up
TR7391|c0_g1_i2	5033	0	16.8711	3.76152	3.38×10-03	Up
TR7476|c3_g1_i12	1536	0	16.8711	3.76152	3.38×10-03	Up
TR7484|c1_g1_i15	5968	0	16.8711	3.76152	3.38×10-03	Up
TR7494|c1_g1_i1	1325	0	16.8711	3.76152	3.38×10-03	Up
TR7496|c2_g1_i4	2264	0	16.8711	3.76152	3.38×10-03	Up
TR7548|c5_g1_i1	6830	0	16.8711	3.76152	3.38×10-03	Up
TR7563|c1_g1_i2	1270	0	16.8711	3.76152	3.38×10-03	Up
TR7601|c4_g2_i2	2524	0	16.8711	3.76152	3.38×10-03	Up
TR7603|c0_g2_i3	4607	0	16.8711	3.76152	3.38×10-03	Up
TR7609|c2_g1_i12	4005	0	16.8711	3.76152	3.38×10-03	Up
TR7633|c0_g1_i17	962	0	16.8711	3.76152	3.38×10-03	Up
TR7669|c1_g1_i21	3982	0	16.8711	3.76152	3.38×10-03	Up
TR7673|c3_g1_i22	7105	0	16.8711	3.76152	3.38×10-03	Up
TR7686|c2_g4_i2	990	0	16.8711	3.76152	3.38×10-03	Up
TR7715|c1_g2_i6	2196	0	16.8711	3.76152	3.38×10-03	Up
TR7717|c3_g2_i10	2406	0	16.8711	3.76152	3.38×10-03	Up
TR7732|c1_g1_i3	5295	0	16.8711	3.76152	3.38×10-03	Up
TR6926|c1_g1_i1	1357	2.48946	50.6134	3.76096	6.32×10-05	Up
TR4931|c1_g1_i1	2524	35.6823	497.698	3.75258	4.03×10-07	Up
TR5265|c2_g1_i2	3312	3.31928	61.4591	3.7517	3.28×10-05	Up
TR7760|c1_g2_i6	5670	3.31928	61.4591	3.7517	3.28×10-05	Up
TR5315|c0_g1_i5	4241	14.1069	206.069	3.74682	1.24×10-06	Up
TR6967|c6_g1_i2	1745	0.82982	27.7168	3.74138	6.19×10-04	Up
TR6862|c2_g1_i12	2497	4.97892	83.1505	3.7404	1.26×10-05	Up
TR3973|c1_g2_i2	733	5.80874	93.9962	3.7367	8.81×10-06	Up
TR7894|c1_g1_i9	6030	2.48946	49.4083	3.7271	7.80×10-05	Up
TR5041|c0_g1_i2	2866	3.31928	60.254	3.72375	3.93×10-05	Up
TR4766|c0_g1_i9	2131	4.97892	81.9454	3.71968	1.45×10-05	Up
TR5768|c3_g2_i1	1374	7.46838	114.483	3.71644	5.57×10-06	Up
TR7608|c1_g1_i1	3033	9.95784	145.815	3.70286	3.28×10-06	Up
TR5254|c2_g2_i8	2426	4.97892	80.7404	3.69865	1.67×10-05	Up
TR6802|c0_g1_i13	1995	1.65964	37.3575	3.68805	2.44×10-04	Up
TR6669|c3_g1_i4	8250	25.7244	347.063	3.68614	8.76×10-07	Up
TR5414|c0_g1_i5	1315	12.4473	175.942	3.68434	2.44×10-06	Up
TR5780|c3_g1_i6	2381	6.63856	101.227	3.68379	9.21×10-06	Up
TR4591|c1_g1_i1	1657	5.80874	90.381	3.68093	1.29×10-05	Up
TR3995|c0_g1_i3	4320	0.82982	26.5118	3.68028	8.57×10-04	Up
TR4059|c1_g2_i1	3073	9.95784	143.405	3.67904	3.90×10-06	Up
TR7043|c1_g1_i1	4042	13.2771	185.582	3.67643	2.31×10-06	Up
TR6634|c2_g1_i5	7403	29.8735	396.471	3.67171	8.56×10-07	Up
TR7607|c7_g1_i1	4717	3.31928	57.8438	3.66617	5.67×10-05	Up
TR2904|c0_g1_i3	1145	0	15.666	3.66277	5.28×10-03	Up
TR3076|c0_g1_i6	3149	0	15.666	3.66277	5.28×10-03	Up
TR3376|c0_g1_i1	2773	0	15.666	3.66277	5.28×10-03	Up
TR3551|c0_g1_i3	2959	0	15.666	3.66277	5.28×10-03	Up
TR3571|c0_g1_i1	2030	0	15.666	3.66277	5.28×10-03	Up
TR3998|c0_g1_i6	4759	0	15.666	3.66277	5.28×10-03	Up
TR4369|c0_g1_i4	1737	0	15.666	3.66277	5.28×10-03	Up
TR4501|c0_g1_i1	2915	0	15.666	3.66277	5.28×10-03	Up
TR4585|c0_g1_i3	2475	0	15.666	3.66277	5.28×10-03	Up
TR4619|c1_g1_i1	1163	0	15.666	3.66277	5.28×10-03	Up
TR4771|c0_g2_i2	2113	0	15.666	3.66277	5.28×10-03	Up
TR4856|c1_g1_i4	1146	0	15.666	3.66277	5.28×10-03	Up
TR4994|c0_g1_i4	2000	0	15.666	3.66277	5.28×10-03	Up
TR5006|c0_g1_i3	3186	0	15.666	3.66277	5.28×10-03	Up
TR5037|c0_g1_i10	2306	0	15.666	3.66277	5.28×10-03	Up
TR5042|c0_g1_i3	914	0	15.666	3.66277	5.28×10-03	Up
TR5123|c0_g1_i1	5320	0	15.666	3.66277	5.28×10-03	Up
TR5153|c1_g1_i3	2511	0	15.666	3.66277	5.28×10-03	Up
TR5193|c0_g1_i5	972	0	15.666	3.66277	5.28×10-03	Up
TR5205|c1_g1_i12	3489	0	15.666	3.66277	5.28×10-03	Up
TR5254|c2_g2_i5	2535	0	15.666	3.66277	5.28×10-03	Up
TR5442|c0_g1_i13	3071	0	15.666	3.66277	5.28×10-03	Up
TR5594|c1_g1_i12	1945	0	15.666	3.66277	5.28×10-03	Up
TR5596|c1_g7_i2	365	0	15.666	3.66277	5.28×10-03	Up
TR5603|c0_g2_i12	6835	0	15.666	3.66277	5.28×10-03	Up
TR5635|c1_g1_i1	2433	0	15.666	3.66277	5.28×10-03	Up
TR5704|c1_g1_i18	3391	0	15.666	3.66277	5.28×10-03	Up
TR5726|c1_g1_i8	2955	0	15.666	3.66277	5.28×10-03	Up
TR5810|c0_g1_i10	4976	0	15.666	3.66277	5.28×10-03	Up
TR5909|c1_g1_i3	819	0	15.666	3.66277	5.28×10-03	Up
TR5937|c0_g1_i2	1674	0	15.666	3.66277	5.28×10-03	Up
TR5982|c1_g1_i22	4119	0	15.666	3.66277	5.28×10-03	Up
TR6024|c2_g2_i3	1962	0	15.666	3.66277	5.28×10-03	Up
TR6027|c0_g1_i3	3256	0	15.666	3.66277	5.28×10-03	Up
TR6040|c1_g2_i14	2173	0	15.666	3.66277	5.28×10-03	Up
TR6052|c0_g1_i11	1195	0	15.666	3.66277	5.28×10-03	Up
TR6137|c1_g1_i1	1821	0	15.666	3.66277	5.28×10-03	Up
TR6185|c0_g1_i6	2350	0	15.666	3.66277	5.28×10-03	Up
TR6229|c0_g1_i8	4712	0	15.666	3.66277	5.28×10-03	Up
TR6235|c0_g1_i12	1781	0	15.666	3.66277	5.28×10-03	Up
TR6235|c0_g1_i17	1891	0	15.666	3.66277	5.28×10-03	Up
TR6296|c3_g1_i18	4056	0	15.666	3.66277	5.28×10-03	Up
TR6322|c1_g1_i1	2209	0	15.666	3.66277	5.28×10-03	Up
TR6376|c2_g1_i4	2582	0	15.666	3.66277	5.28×10-03	Up
TR6376|c3_g2_i34	4538	0	15.666	3.66277	5.28×10-03	Up
TR6376|c3_g2_i35	4348	0	15.666	3.66277	5.28×10-03	Up
TR6396|c2_g1_i6	3803	0	15.666	3.66277	5.28×10-03	Up
TR6407|c1_g1_i9	1598	0	15.666	3.66277	5.28×10-03	Up
TR6444|c0_g1_i1	3326	0	15.666	3.66277	5.28×10-03	Up
TR6457|c4_g1_i6	1984	0	15.666	3.66277	5.28×10-03	Up
TR6507|c1_g1_i3	6887	0	15.666	3.66277	5.28×10-03	Up
TR6528|c2_g1_i10	6230	0	15.666	3.66277	5.28×10-03	Up
TR6550|c0_g1_i3	2710	0	15.666	3.66277	5.28×10-03	Up
TR6625|c0_g1_i4	2392	0	15.666	3.66277	5.28×10-03	Up
TR6627|c0_g1_i20	3974	0	15.666	3.66277	5.28×10-03	Up
TR6753|c2_g2_i10	2091	0	15.666	3.66277	5.28×10-03	Up
TR6761|c2_g2_i9	5580	0	15.666	3.66277	5.28×10-03	Up
TR6872|c4_g1_i6	1757	0	15.666	3.66277	5.28×10-03	Up
TR6880|c0_g1_i3	1936	0	15.666	3.66277	5.28×10-03	Up
TR6976|c4_g1_i1	675	0	15.666	3.66277	5.28×10-03	Up
TR7040|c0_g1_i24	3078	0	15.666	3.66277	5.28×10-03	Up
TR7068|c3_g1_i1	1185	0	15.666	3.66277	5.28×10-03	Up
TR7089|c2_g2_i11	3264	0	15.666	3.66277	5.28×10-03	Up
TR7095|c2_g1_i2	2142	0	15.666	3.66277	5.28×10-03	Up
TR7110|c3_g1_i5	5156	0	15.666	3.66277	5.28×10-03	Up
TR7125|c0_g1_i4	2323	0	15.666	3.66277	5.28×10-03	Up
TR7192|c3_g1_i4	1638	0	15.666	3.66277	5.28×10-03	Up
TR7199|c0_g1_i14	2469	0	15.666	3.66277	5.28×10-03	Up
TR7207|c0_g1_i35	2084	0	15.666	3.66277	5.28×10-03	Up
TR7208|c1_g2_i5	1057	0	15.666	3.66277	5.28×10-03	Up
TR7263|c1_g2_i3	2351	0	15.666	3.66277	5.28×10-03	Up
TR7291|c2_g1_i2	1973	0	15.666	3.66277	5.28×10-03	Up
TR7326|c1_g1_i17	1422	0	15.666	3.66277	5.28×10-03	Up
TR7351|c1_g1_i7	2513	0	15.666	3.66277	5.28×10-03	Up
TR7353|c3_g1_i9	3127	0	15.666	3.66277	5.28×10-03	Up
TR7354|c2_g3_i2	1068	0	15.666	3.66277	5.28×10-03	Up
TR7404|c3_g1_i20	2307	0	15.666	3.66277	5.28×10-03	Up
TR7465|c1_g1_i8	3248	0	15.666	3.66277	5.28×10-03	Up
TR7517|c3_g1_i4	1387	0	15.666	3.66277	5.28×10-03	Up
TR7528|c3_g1_i5	2062	0	15.666	3.66277	5.28×10-03	Up
TR7533|c1_g1_i3	2736	0	15.666	3.66277	5.28×10-03	Up
TR7533|c1_g1_i6	2704	0	15.666	3.66277	5.28×10-03	Up
TR7573|c3_g1_i45	4553	0	15.666	3.66277	5.28×10-03	Up
TR7577|c1_g1_i7	3329	0	15.666	3.66277	5.28×10-03	Up
TR7586|c0_g1_i26	1637	0	15.666	3.66277	5.28×10-03	Up
TR7606|c2_g1_i7	1054	0	15.666	3.66277	5.28×10-03	Up
TR7614|c2_g2_i19	4728	0	15.666	3.66277	5.28×10-03	Up
TR7632|c4_g1_i2	1377	0	15.666	3.66277	5.28×10-03	Up
TR7669|c1_g1_i15	3934	0	15.666	3.66277	5.28×10-03	Up
TR7671|c0_g1_i1	6791	0	15.666	3.66277	5.28×10-03	Up
TR7706|c1_g1_i1	1532	0	15.666	3.66277	5.28×10-03	Up
TR7715|c4_g1_i12	10599	0	15.666	3.66277	5.28×10-03	Up
TR7830|c1_g2_i6	2304	0	15.666	3.66277	5.28×10-03	Up
TR7911|c1_g1_i2	3822	0	15.666	3.66277	5.28×10-03	Up
TR7913|c0_g1_i9	864	0	15.666	3.66277	5.28×10-03	Up
TR9899|c0_g2_i1	778	0	15.666	3.66277	5.28×10-03	Up
TR5920|c1_g1_i2	2718	4.97892	78.3302	3.65566	2.23×10-05	Up
TR5324|c1_g1_i1	2352	1.65964	36.1524	3.64241	3.17×10-04	Up
TR6057|c1_g1_i31	7139	1.65964	36.1524	3.64241	3.17×10-04	Up
TR5809|c0_g1_i3	3559	98.7486	1243.64	3.63674	7.98×10-07	Up
TR7177|c2_g1_i6	3532	22.4052	294.04	3.6367	1.47×10-06	Up
TR7307|c1_g1_i6	4710	3.31928	56.6388	3.63649	6.84×10-05	Up
TR6523|c2_g4_i1	766	9.95784	138.584	3.63017	5.53×10-06	Up
TR5861|c1_g1_i1	1002	68.0453	855.607	3.62645	8.56×10-07	Up
TR3169|c0_g2_i1	3810	12.4473	168.711	3.62427	3.78×10-06	Up
TR4707|c1_g1_i1	2465	4.1491	66.2794	3.62207	4.35×10-05	Up
TR5782|c0_g1_i2	2970	58.9172	739.919	3.62071	9.13×10-07	Up
TR6635|c0_g1_i3	2976	2.48946	45.793	3.62049	1.49×10-04	Up
TR4489|c1_g1_i4	1319	0.82982	25.3067	3.61648	1.20×10-03	Up
TR7123|c3_g1_i14	3752	0.82982	25.3067	3.61648	1.20×10-03	Up
TR7222|c1_g1_i3	1407	12.4473	167.506	3.61401	4.07×10-06	Up
TR9510|c0_g1_i1	797	6.63856	95.2013	3.59645	1.68×10-05	Up
TR3812|c0_g2_i1	871	4.1491	65.0743	3.59613	5.14×10-05	Up
TR7690|c3_g1_i2	1799	4.1491	65.0743	3.59613	5.14×10-05	Up
TR4107|c1_g1_i5	870	1.65964	34.9473	3.59528	4.14×10-04	Up
TR7471|c9_g1_i9	2440	1.65964	34.9473	3.59528	4.14×10-04	Up
TR6567|c1_g1_i2	4126	3.31928	54.2286	3.57524	1.00×10-04	Up
TR7308|c1_g1_i2	3547	4.1491	63.8692	3.56971	6.09×10-05	Up
TR5872|c1_g2_i2	2356	9.95784	132.559	3.56667	8.66×10-06	Up
TR4767|c1_g3_i3	2658	15.7666	201.248	3.5657	3.94×10-06	Up
TR2902|c0_g1_i2	1619	0	14.461	3.55675	8.36×10-03	Up
TR3086|c0_g2_i2	1671	0	14.461	3.55675	8.36×10-03	Up
TR3392|c0_g1_i2	3408	0	14.461	3.55675	8.36×10-03	Up
TR3525|c0_g1_i2	2001	0	14.461	3.55675	8.36×10-03	Up
TR3902|c0_g1_i3	5309	0	14.461	3.55675	8.36×10-03	Up
TR3998|c0_g1_i2	4763	0	14.461	3.55675	8.36×10-03	Up
TR4120|c0_g1_i11	2015	0	14.461	3.55675	8.36×10-03	Up
TR4277|c0_g2_i12	3046	0	14.461	3.55675	8.36×10-03	Up
TR4279|c1_g1_i4	2884	0	14.461	3.55675	8.36×10-03	Up
TR4676|c1_g1_i3	2239	0	14.461	3.55675	8.36×10-03	Up
TR4697|c0_g1_i2	1563	0	14.461	3.55675	8.36×10-03	Up
TR4812|c0_g1_i1	1149	0	14.461	3.55675	8.36×10-03	Up
TR4822|c0_g1_i6	4762	0	14.461	3.55675	8.36×10-03	Up
TR4845|c0_g2_i3	2177	0	14.461	3.55675	8.36×10-03	Up
TR4850|c1_g1_i4	1168	0	14.461	3.55675	8.36×10-03	Up
TR4910|c1_g2_i2	5024	0	14.461	3.55675	8.36×10-03	Up
TR4911|c0_g1_i4	2147	0	14.461	3.55675	8.36×10-03	Up
TR4952|c1_g1_i2	2335	0	14.461	3.55675	8.36×10-03	Up
TR5040|c2_g1_i4	2421	0	14.461	3.55675	8.36×10-03	Up
TR5070|c0_g1_i29	2613	0	14.461	3.55675	8.36×10-03	Up
TR5181|c0_g1_i7	2260	0	14.461	3.55675	8.36×10-03	Up
TR5309|c0_g1_i1	1658	0	14.461	3.55675	8.36×10-03	Up
TR5416|c0_g1_i2	2542	0	14.461	3.55675	8.36×10-03	Up
TR5510|c0_g3_i1	2938	0	14.461	3.55675	8.36×10-03	Up
TR5510|c0_g3_i9	2884	0	14.461	3.55675	8.36×10-03	Up
TR5580|c0_g1_i18	3325	0	14.461	3.55675	8.36×10-03	Up
TR5580|c0_g1_i39	3382	0	14.461	3.55675	8.36×10-03	Up
TR5663|c0_g1_i1	1470	0	14.461	3.55675	8.36×10-03	Up
TR5670|c1_g1_i7	3099	0	14.461	3.55675	8.36×10-03	Up
TR5768|c7_g1_i7	2563	0	14.461	3.55675	8.36×10-03	Up
TR5776|c0_g1_i4	2501	0	14.461	3.55675	8.36×10-03	Up
TR5810|c0_g1_i15	5030	0	14.461	3.55675	8.36×10-03	Up
TR5853|c2_g2_i37	2904	0	14.461	3.55675	8.36×10-03	Up
TR5972|c0_g1_i2	1731	0	14.461	3.55675	8.36×10-03	Up
TR5982|c1_g1_i16	3963	0	14.461	3.55675	8.36×10-03	Up
TR6075|c1_g2_i24	2825	0	14.461	3.55675	8.36×10-03	Up
TR6097|c8_g1_i6	2412	0	14.461	3.55675	8.36×10-03	Up
TR6193|c3_g1_i8	5141	0	14.461	3.55675	8.36×10-03	Up
TR6224|c0_g2_i3	2015	0	14.461	3.55675	8.36×10-03	Up
TR6229|c0_g1_i14	4777	0	14.461	3.55675	8.36×10-03	Up
TR6261|c1_g1_i16	1731	0	14.461	3.55675	8.36×10-03	Up
TR6314|c0_g1_i7	5901	0	14.461	3.55675	8.36×10-03	Up
TR6321|c6_g1_i2	4579	0	14.461	3.55675	8.36×10-03	Up
TR6354|c1_g1_i9	1418	0	14.461	3.55675	8.36×10-03	Up
TR6379|c1_g1_i16	2163	0	14.461	3.55675	8.36×10-03	Up
TR6410|c1_g1_i2	2381	0	14.461	3.55675	8.36×10-03	Up
TR6468|c0_g1_i2	1523	0	14.461	3.55675	8.36×10-03	Up
TR6477|c0_g1_i2	816	0	14.461	3.55675	8.36×10-03	Up
TR6493|c1_g1_i6	2296	0	14.461	3.55675	8.36×10-03	Up
TR6494|c0_g2_i9	2238	0	14.461	3.55675	8.36×10-03	Up
TR6526|c1_g2_i20	2209	0	14.461	3.55675	8.36×10-03	Up
TR6551|c0_g1_i10	2034	0	14.461	3.55675	8.36×10-03	Up
TR6590|c0_g1_i14	2950	0	14.461	3.55675	8.36×10-03	Up
TR6641|c0_g2_i6	3442	0	14.461	3.55675	8.36×10-03	Up
TR6706|c1_g1_i13	1563	0	14.461	3.55675	8.36×10-03	Up
TR6735|c4_g1_i30	2322	0	14.461	3.55675	8.36×10-03	Up
TR6792|c0_g1_i3	1405	0	14.461	3.55675	8.36×10-03	Up
TR6822|c1_g1_i9	2090	0	14.461	3.55675	8.36×10-03	Up
TR6877|c0_g1_i2	1631	0	14.461	3.55675	8.36×10-03	Up
TR6909|c0_g1_i4	1481	0	14.461	3.55675	8.36×10-03	Up
TR6930|c0_g1_i11	1949	0	14.461	3.55675	8.36×10-03	Up
TR6973|c0_g1_i2	3922	0	14.461	3.55675	8.36×10-03	Up
TR7031|c2_g1_i1	7241	0	14.461	3.55675	8.36×10-03	Up
TR7055|c0_g1_i10	2993	0	14.461	3.55675	8.36×10-03	Up
TR7057|c1_g1_i8	5017	0	14.461	3.55675	8.36×10-03	Up
TR7071|c1_g1_i1	942	0	14.461	3.55675	8.36×10-03	Up
TR7078|c1_g1_i3	2890	0	14.461	3.55675	8.36×10-03	Up
TR7094|c0_g1_i4	3095	0	14.461	3.55675	8.36×10-03	Up
TR7149|c2_g1_i3	3252	0	14.461	3.55675	8.36×10-03	Up
TR7169|c2_g2_i1	3879	0	14.461	3.55675	8.36×10-03	Up
TR7172|c2_g1_i2	4049	0	14.461	3.55675	8.36×10-03	Up
TR7177|c0_g1_i1	1579	0	14.461	3.55675	8.36×10-03	Up
TR7230|c1_g1_i2	1941	0	14.461	3.55675	8.36×10-03	Up
TR7262|c2_g1_i8	3628	0	14.461	3.55675	8.36×10-03	Up
TR7304|c0_g1_i6	2408	0	14.461	3.55675	8.36×10-03	Up
TR7313|c2_g1_i2	1241	0	14.461	3.55675	8.36×10-03	Up
TR7316|c0_g1_i15	2710	0	14.461	3.55675	8.36×10-03	Up
TR7336|c0_g1_i1	3286	0	14.461	3.55675	8.36×10-03	Up
TR7360|c5_g1_i9	2700	0	14.461	3.55675	8.36×10-03	Up
TR7379|c0_g1_i16	3481	0	14.461	3.55675	8.36×10-03	Up
TR7420|c0_g1_i2	4651	0	14.461	3.55675	8.36×10-03	Up
TR7500|c0_g1_i4	3202	0	14.461	3.55675	8.36×10-03	Up
TR7528|c3_g1_i10	2074	0	14.461	3.55675	8.36×10-03	Up
TR7573|c3_g1_i58	4604	0	14.461	3.55675	8.36×10-03	Up
TR7614|c2_g2_i42	4716	0	14.461	3.55675	8.36×10-03	Up
TR7627|c3_g2_i13	4322	0	14.461	3.55675	8.36×10-03	Up
TR7640|c6_g1_i5	2828	0	14.461	3.55675	8.36×10-03	Up
TR7642|c6_g1_i8	1454	0	14.461	3.55675	8.36×10-03	Up
TR7680|c1_g3_i13	979	0	14.461	3.55675	8.36×10-03	Up
TR1905|c0_g1_i1	697	123.643	1468.99	3.5563	1.56×10-06	Up
TR6504|c1_g1_i24	4024	1.65964	33.7422	3.54656	5.44×10-04	Up
TR5353|c0_g4_i2	917	2.48946	43.3829	3.54477	2.34×10-04	Up
TR7301|c0_g1_i2	1155	2.48946	43.3829	3.54477	2.34×10-04	Up
TR5312|c4_g2_i2	3659	31.5332	382.01	3.54356	2.17×10-06	Up
TR7038|c2_g1_i2	2660	14.9368	186.787	3.53058	5.50×10-06	Up
TR5349|c0_g2_i1	1908	58.0874	683.28	3.52604	1.89×10-06	Up
TR6042|c3_g1_i5	4638	11.6175	147.02	3.51694	9.20×10-06	Up
TR4279|c0_g1_i2	1685	9.95784	127.738	3.51378	1.25×10-05	Up
TR1493|c0_g1_i1	2490	18.256	221.735	3.50869	4.86×10-06	Up
TR5205|c1_g1_i20	3679	7.46838	98.8166	3.50679	2.37×10-05	Up
TR5594|c3_g1_i2	2121	2.48946	42.1778	3.50536	2.95×10-04	Up
TR5310|c1_g1_i7	3058	11.6175	145.815	3.50517	1.00×10-05	Up
TR7426|c2_g1_i3	3680	5.80874	79.5353	3.49939	4.35×10-05	Up
TR5849|c0_g1_i1	10701	57.2576	659.179	3.49462	2.41×10-06	Up
TR7471|c9_g1_i12	2561	7.46838	97.6115	3.48932	2.66×10-05	Up
TR4654|c0_g1_i1	742	0.82982	22.8965	3.47972	2.38×10-03	Up
TR6378|c2_g1_i3	1385	0.82982	22.8965	3.47972	2.38×10-03	Up
TR7386|c2_g1_i3	1980	0.82982	22.8965	3.47972	2.38×10-03	Up
TR6263|c3_g1_i14	5750	3.31928	50.6134	3.47819	1.81×10-04	Up
TR7473|c3_g1_i4	1627	9.95784	124.123	3.4728	1.66×10-05	Up
TR7245|c1_g2_i11	4460	4.97892	68.6896	3.46959	7.50×10-05	Up
TR6569|c1_g1_i3	4838	2.48946	40.9727	3.46485	3.73×10-04	Up
TR7550|c2_g1_i3	2827	2.48946	40.9727	3.46485	3.73×10-04	Up
TR6449|c2_g1_i4	1587	79.6628	886.939	3.45492	3.17×10-06	Up
TR7173|c2_g1_i1	11271	16.5964	195.223	3.45381	8.19×10-06	Up
TR5901|c1_g1_i2	1785	54.7681	613.386	3.45359	3.31×10-06	Up
TR4316|c1_g1_i1	1889	50.619	567.593	3.45274	3.40×10-06	Up
TR6829|c1_g1_i4	1552	1.65964	31.3321	3.44389	9.51×10-04	Up
TR7474|c0_g1_i1	2703	1.65964	31.3321	3.44389	9.51×10-04	Up
TR7707|c1_g1_i13	4887	1.65964	31.3321	3.44389	9.51×10-04	Up
TR6207|c2_g1_i1	2366	24.0648	274.758	3.44185	5.78×10-06	Up
TR6559|c3_g1_i1	1924	7.46838	93.9962	3.43563	3.81×10-05	Up
TR7281|c1_g1_i3	5918	14.1069	165.096	3.42932	1.24×10-05	Up
TR6917|c2_g4_i19	5205	9.12802	110.867	3.42173	2.79×10-05	Up
TR4764|c1_g1_i3	1474	44.8103	489.262	3.41006	4.86×10-06	Up
TR5334|c1_g1_i1	3211	3.31928	48.2032	3.40967	2.73×10-04	Up
TR6849|c0_g1_i4	6313	51.4489	559.157	3.40833	4.71×10-06	Up
TR7452|c3_g1_i5	2271	42.3208	461.546	3.40615	5.11×10-06	Up
TR6848|c0_g1_i4	1794	0.82982	21.6914	3.40615	3.40×10-03	Up
TR6297|c1_g1_i1	2615	6.63856	83.1505	3.4041	6.02×10-05	Up
TR7003|c7_g1_i4	3580	4.97892	65.0743	3.39312	1.21×10-04	Up
TR5469|c0_g1_i5	1809	1.65964	30.127	3.38967	1.27×10-03	Up
TR7342|c2_g1_i2	640	1.65964	30.127	3.38967	1.27×10-03	Up
TR6884|c0_g1_i4	4189	6.63856	81.9454	3.38337	6.88×10-05	Up
TR1905|c0_g2_i1	696	44.8103	479.622	3.38143	6.00×10-06	Up
TR7292|c0_g1_i7	1793	2.48946	38.5626	3.38025	6.03×10-04	Up
TR5345|c0_g1_i4	946	7.46838	90.381	3.37986	5.50×10-05	Up
TR5376|c1_g1_i2	2624	8.2982	98.8166	3.37694	4.53×10-05	Up
TR7296|c1_g1_i3	3234	20.7455	227.76	3.37463	1.09×10-05	Up
TR5680|c1_g1_i1	991	9.12802	107.252	3.37448	3.83×10-05	Up
TR6285|c3_g1_i1	2475	44.8103	477.212	3.37418	6.33×10-06	Up
TR7128|c0_g1_i8	3557	3.31928	46.9981	3.37414	3.36×10-04	Up
TR7292|c0_g1_i16	1615	3.31928	46.9981	3.37414	3.36×10-04	Up
TR7663|c1_g1_i2	8184	87.961	921.886	3.36989	6.05×10-06	Up
TR5147|c0_g1_i5	3390	19.0859	207.274	3.35217	1.41×10-05	Up
TR6966|c0_g1_i1	5615	22.4052	241.016	3.35126	1.19×10-05	Up
TR7181|c4_g2_i5	2777	73.0242	756.79	3.34971	6.97×10-06	Up
TR7166|c3_g1_i2	2292	18.256	197.633	3.34374	1.58×10-05	Up
TR4486|c0_g1_i5	7177	11.6175	130.149	3.34278	3.07×10-05	Up
TR7594|c3_g2_i1	2967	6.63856	79.5353	3.34101	9.04×10-05	Up
TR4489|c1_g1_i6	1375	3.31928	45.793	3.33772	4.16×10-04	Up
TR6407|c1_g1_i14	1875	3.31928	45.793	3.33772	4.16×10-04	Up
TR6283|c0_g1_i2	1284	2.48946	37.3575	3.33601	7.70×10-04	Up
TR2025|c0_g1_i1	1249	1.65964	28.9219	3.33334	1.70×10-03	Up
TR6289|c2_g2_i1	1469	1.65964	28.9219	3.33334	1.70×10-03	Up
TR7155|c4_g1_i2	1687	1.65964	28.9219	3.33334	1.70×10-03	Up
TR7506|c0_g1_i13	1682	1.65964	28.9219	3.33334	1.70×10-03	Up
TR7603|c0_g2_i9	4730	1.65964	28.9219	3.33334	1.70×10-03	Up
TR6019|c1_g1_i4	5856	14.9368	162.686	3.3328	2.22×10-05	Up
TR6971|c1_g2_i1	1234	14.1069	154.25	3.33211	2.43×10-05	Up
TR4553|c0_g1_i5	1496	0.82982	20.4864	3.32863	4.90×10-03	Up
TR7377|c0_g1_i3	3269	0.82982	20.4864	3.32863	4.90×10-03	Up
TR6661|c2_g3_i4	2789	43.1507	444.675	3.32543	9.17×10-06	Up
TR7307|c1_g1_i4	4722	13.2771	144.61	3.31947	2.90×10-05	Up
TR6414|c0_g1_i2	2162	5.80874	69.8946	3.31627	1.40×10-04	Up
TR4439|c0_g1_i4	3208	34.0226	348.268	3.30533	1.19×10-05	Up
TR4421|c0_g1_i7	5321	11.6175	126.533	3.30256	4.03×10-05	Up
TR7681|c1_g5_i4	3428	16.5964	174.737	3.29502	2.50×10-05	Up
TR7715|c2_g1_i1	2662	16.5964	174.737	3.29502	2.50×10-05	Up
TR6457|c2_g2_i2	1031	2.48946	36.1524	3.29037	9.89×10-04	Up
TR5450|c4_g1_i1	756	70.5347	701.357	3.28929	1.09×10-05	Up
TR7106|c2_g1_i2	3765	14.1069	149.43	3.2867	3.31×10-05	Up
TR7083|c2_g1_i3	922	13.2771	140.994	3.28329	3.71×10-05	Up
TR4931|c1_g1_i2	2474	80.4926	794.148	3.28104	1.16×10-05	Up
TR5268|c0_g1_i4	6447	62.2365	614.591	3.27614	1.21×10-05	Up
TR5185|c0_g2_i15	1751	4.1491	51.8184	3.27495	3.70×10-04	Up
TR7587|c2_g2_i1	2537	4.1491	51.8184	3.27495	3.70×10-04	Up
TR6761|c2_g1_i1	5674	1.65964	27.7168	3.27472	2.29×10-03	Up
TR7394|c1_g1_i1	1671	5.80874	67.4845	3.26662	1.90×10-04	Up
TR7054|c2_g1_i2	2322	11.6175	122.918	3.26118	5.31×10-05	Up
TR6614|c3_g1_i10	8676	9.12802	98.8166	3.25783	8.25×10-05	Up
TR5538|c0_g1_i3	3237	4.97892	59.0489	3.25592	2.81×10-04	Up
TR5883|c3_g1_i19	2295	6.63856	74.715	3.25236	1.58×10-04	Up
TR5920|c1_g1_i11	4390	15.7666	161.481	3.25043	3.63×10-05	Up
TR4719|c1_g1_i2	2217	0.82982	19.2813	3.2467	7.12×10-03	Up
TR6130|c0_g1_i2	1607	0.82982	19.2813	3.2467	7.12×10-03	Up
TR7173|c3_g2_i10	2382	0.82982	19.2813	3.2467	7.12×10-03	Up
TR7510|c4_g1_i6	934	0.82982	19.2813	3.2467	7.12×10-03	Up
TR7496|c1_g1_i3	1489	2.48946	34.9473	3.24324	1.27×10-03	Up
TR7289|c2_g1_i9	3545	7.46838	81.9454	3.24068	1.35×10-04	Up
TR6207|c2_g1_i4	1618	24.8946	245.836	3.23585	2.44×10-05	Up
TR7404|c2_g2_i2	4939	8.2982	89.1759	3.23093	1.17×10-04	Up
TR7567|c1_g1_i1	2186	6.63856	73.5099	3.22931	1.82×10-04	Up
TR5883|c3_g1_i5	3220	4.97892	57.8438	3.22684	3.34×10-04	Up
TR6971|c1_g1_i1	3595	34.8525	337.422	3.22641	2.06×10-05	Up
TR4376|c1_g1_i1	1141	3.31928	42.1778	3.2226	7.99×10-04	Up
TR5048|c1_g1_i16	2978	3.31928	42.1778	3.2226	7.99×10-04	Up
TR7641|c0_g2_i7	4588	13.2771	134.969	3.22088	5.64×10-05	Up
TR4804|c0_g1_i6	6849	87.1311	821.865	3.21793	1.85×10-05	Up
TR7096|c0_g1_i4	2068	9.95784	103.637	3.21561	9.29×10-05	Up
TR7588|c1_g1_i2	3190	5.80874	65.0743	3.21519	2.61×10-04	Up
TR4308|c0_g1_i1	616	1.65964	26.5118	3.21362	3.11×10-03	Up
TR5805|c1_g1_i7	4707	1.65964	26.5118	3.21362	3.11×10-03	Up
TR5959|c0_g2_i1	962	1.65964	26.5118	3.21362	3.11×10-03	Up
TR7075|c1_g1_i4	741	1.65964	26.5118	3.21362	3.11×10-03	Up
TR7136|c1_g2_i3	4670	1.65964	26.5118	3.21362	3.11×10-03	Up
TR2317|c1_g2_i1	3272	25.7244	249.452	3.21188	2.80×10-05	Up
TR4914|c0_g1_i10	1629	19.0859	186.787	3.20305	3.97×10-05	Up
TR7173|c2_g1_i6	11171	34.0226	322.961	3.19693	2.57×10-05	Up
TR4345|c0_g1_i1	573	2.48946	33.7422	3.19452	1.65×10-03	Up
TR6009|c0_g1_i1	1733	2.48946	33.7422	3.19452	1.65×10-03	Up
TR6999|c2_g1_i10	1730	2.48946	33.7422	3.19452	1.65×10-03	Up
TR6229|c0_g1_i1	4860	5.80874	63.8692	3.18878	3.06×10-04	Up
TR4738|c1_g1_i3	1667	6.63856	71.0997	3.1821	2.44×10-04	Up
TR6407|c1_g1_i15	2095	6.63856	71.0997	3.1821	2.44×10-04	Up
TR7636|c2_g1_i2	516	6.63856	71.0997	3.1821	2.44×10-04	Up
TR7480|c0_g1_i1	1418	45.6401	424.188	3.17905	2.58×10-05	Up
TR6931|c0_g1_i10	3007	10.7877	108.457	3.17815	1.03×10-04	Up
TR4862|c0_g1_i2	1460	18.256	175.942	3.17721	4.98×10-05	Up
TR4023|c1_g1_i1	4774	7.46838	78.3302	3.17665	2.01×10-04	Up
TR3479|c0_g1_i3	1490	4.1491	48.2032	3.17334	6.66×10-04	Up
TR5460|c2_g3_i2	5771	78.8329	719.433	3.16831	2.63×10-05	Up
TR7009|c2_g1_i3	1607	4.97892	55.4337	3.16686	4.76×10-04	Up
TR7301|c1_g1_i4	3379	4.97892	55.4337	3.16686	4.76×10-04	Up
TR4627|c0_g1_i2	4233	5.80874	62.6642	3.16187	3.59×10-04	Up
TR1630|c0_g1_i1	838	0.82982	18.0762	3.15984	1.04×10-02	Up
TR6305|c1_g1_i4	612	0.82982	18.0762	3.15984	1.04×10-02	Up
TR7166|c3_g1_i4	2339	0.82982	18.0762	3.15984	1.04×10-02	Up
TR7459|c3_g1_i2	3085	0.82982	18.0762	3.15984	1.04×10-02	Up
TR5792|c2_g1_i8	3811	8.2982	84.3556	3.15199	1.92×10-04	Up
TR5160|c0_g1_i3	1636	1.65964	25.3067	3.14981	4.25×10-03	Up
TR5353|c0_g1_i1	704	9.12802	91.5861	3.14973	1.65×10-04	Up
TR7472|c3_g1_i4	1785	11.6175	113.278	3.14467	1.14×10-04	Up
TR7082|c4_g1_i5	2997	2.48946	32.5372	3.1441	2.15×10-03	Up
TR7480|c0_g1_i2	1366	52.2787	472.391	3.14319	3.22×10-05	Up
TR6412|c0_g1_i3	5114	3.31928	39.7676	3.1404	1.25×10-03	Up
TR7161|c0_g1_i7	5113	3.31928	39.7676	3.1404	1.25×10-03	Up
TR7731|c1_g1_i2	1356	22.4052	207.274	3.13497	5.37×10-05	Up
TR4982|c2_g1_i3	874	5.80874	61.4591	3.13445	4.23×10-04	Up
TR7721|c1_g1_i13	4408	6.63856	68.6896	3.13328	3.28×10-04	Up
TR6724|c1_g1_i1	4417	15.7666	148.225	3.12792	8.26×10-05	Up
TR1184|c0_g2_i1	2156	124.473	1093.01	3.12069	4.02×10-05	Up
TR6362|c2_g1_i2	4196	33.1928	297.655	3.11397	4.65×10-05	Up
TR7403|c0_g1_i5	3481	10.7877	103.637	3.11338	1.57×10-04	Up
TR7404|c0_g1_i11	2659	10.7877	103.637	3.11338	1.57×10-04	Up
TR298|c0_g2_i1	1817	113.685	991.781	3.10998	4.23×10-05	Up
TR4643|c1_g1_i6	2469	7.46838	74.715	3.10966	3.03×10-04	Up
TR6974|c2_g1_i5	3909	6.63856	67.4845	3.10824	3.81×10-04	Up
TR7639|c2_g1_i2	1184	6.63856	67.4845	3.10824	3.81×10-04	Up
TR3995|c0_g1_i1	4251	4.97892	53.0235	3.10428	6.83×10-04	Up
TR5445|c2_g1_i16	6322	14.9368	138.584	3.10352	1.04×10-04	Up
TR4784|c4_g1_i5	4138	58.9172	515.774	3.10121	4.25×10-05	Up
TR4758|c0_g2_i2	964	3.31928	38.5626	3.09748	1.58×10-03	Up
TR4891|c1_g1_i5	5335	3.31928	38.5626	3.09748	1.58×10-03	Up
TR6289|c3_g1_i24	4993	3.31928	38.5626	3.09748	1.58×10-03	Up
TR7122|c2_g1_i6	2159	3.31928	38.5626	3.09748	1.58×10-03	Up
TR7509|c3_g2_i10	1523	3.31928	38.5626	3.09748	1.58×10-03	Up
TR5410|c0_g1_i2	2426	31.5332	279.579	3.09505	5.45×10-05	Up
TR5080|c2_g1_i9	1804	9.95784	95.2013	3.09476	2.01×10-04	Up
TR3666|c0_g1_i2	1292	16.5964	151.84	3.09405	9.70×10-05	Up
TR4804|c1_g3_i2	3361	35.6823	314.526	3.09274	5.19×10-05	Up
TR6532|c1_g1_i1	4570	2.48946	31.3321	3.09185	2.80×10-03	Up
TR6565|c1_g1_i2	1084	2.48946	31.3321	3.09185	2.80×10-03	Up
TR5147|c0_g1_i7	3454	7.46838	73.5099	3.08662	3.48×10-04	Up
TR6911|c2_g1_i5	532	1.65964	24.1016	3.08305	5.83×10-03	Up
TR7511|c4_g2_i4	1846	1.65964	24.1016	3.08305	5.83×10-03	Up
TR7625|c3_g1_i2	2696	1.65964	24.1016	3.08305	5.83×10-03	Up
TR7634|c1_g1_i2	3990	1.65964	24.1016	3.08305	5.83×10-03	Up
TR6874|c0_g1_i3	3067	24.0648	213.299	3.07859	7.38×10-05	Up
TR7510|c3_g1_i17	2210	5.80874	59.0489	3.07799	5.88×10-04	Up
TR989|c0_g2_i1	2038	128.622	1093.01	3.07388	5.66×10-05	Up
TR6923|c0_g1_i2	2453	9.12802	86.7658	3.07288	2.66×10-04	Up
TR2031|c0_g1_i1	630	0.82982	16.8711	3.06741	1.54×10-02	Up
TR6376|c3_g2_i10	4552	0.82982	16.8711	3.06741	1.54×10-02	Up
TR6742|c2_g1_i4	547	0.82982	16.8711	3.06741	1.54×10-02	Up
TR7551|c4_g1_i2	882	0.82982	16.8711	3.06741	1.54×10-02	Up
TR7597|c5_g1_i1	249	0.82982	16.8711	3.06741	1.54×10-02	Up
TR5854|c0_g1_i1	6484	18.256	162.686	3.06509	1.05×10-04	Up
TR5445|c2_g1_i4	6632	4.1491	44.588	3.06404	1.23×10-03	Up
TR5981|c2_g1_i6	1839	22.4052	196.428	3.05794	9.01×10-05	Up
TR5440|c1_g1_i6	1135	3.31928	37.3575	3.05324	2.00×10-03	Up
TR7268|c0_g1_i1	1200	3.31928	37.3575	3.05324	2.00×10-03	Up
TR7689|c5_g1_i4	1934	3.31928	37.3575	3.05324	2.00×10-03	Up
TR7710|c3_g1_i2	4530	14.1069	126.533	3.04908	1.60×10-04	Up
TR7928|c4_g1_i2	3280	10.7877	98.8166	3.04557	2.40×10-04	Up
TR2765|c0_g1_i2	1115	28.2139	242.221	3.04273	8.34×10-05	Up
TR6391|c2_g8_i1	1342	7.46838	71.0997	3.0394	4.62×10-04	Up
TR7405|c2_g1_i2	1579	7.46838	71.0997	3.0394	4.62×10-04	Up
TR3335|c0_g1_i1	2357	2.48946	30.127	3.03763	3.67×10-03	Up
TR4579|c0_g2_i4	2047	2.48946	30.127	3.03763	3.67×10-03	Up
TR4897|c2_g2_i1	5607	2.48946	30.127	3.03763	3.67×10-03	Up
TR5383|c0_g1_i6	3684	2.48946	30.127	3.03763	3.67×10-03	Up
TR7220|c1_g1_i3	2996	2.48946	30.127	3.03763	3.67×10-03	Up
TR5865|c1_g1_i2	1230	35.6823	302.475	3.03663	7.62×10-05	Up
TR4059|c1_g2_i4	3066	11.6175	104.842	3.03439	2.30×10-04	Up
TR5354|c0_g1_i3	2147	13.2771	118.098	3.03027	1.95×10-04	Up
TR5067|c1_g1_i3	1561	4.1491	43.3829	3.02568	1.51×10-03	Up
TR6481|c1_g1_i3	1599	15.7666	137.379	3.01932	1.68×10-04	Up
TR5912|c1_g1_i5	11267	5.80874	56.6388	3.01923	8.25×10-04	Up
TR6655|c3_g2_i1	1268	5.80874	56.6388	3.01923	8.25×10-04	Up
TR7683|c1_g2_i2	2933	5.80874	56.6388	3.01923	8.25×10-04	Up
TR7304|c1_g1_i8	3386	22.4052	190.403	3.01331	1.21×10-04	Up
TR5838|c0_g1_i4	2237	1.65964	22.8965	3.01306	8.05×10-03	Up
TR5597|c1_g1_i2	1446	33.1928	277.168	3.01157	9.35×10-05	Up
TR2027|c0_g1_i3	1618	3.31928	36.1524	3.0076	2.53×10-03	Up
TR3729|c0_g1_i1	3928	4.97892	49.4083	3.00501	1.19×10-03	Up
TR7358|c3_g1_i2	2847	24.0648	202.453	3.00379	1.22×10-04	Up
TR6122|c1_g2_i1	733	8.2982	75.92	3.00249	4.79×10-04	Up
TR3071|c0_g1_i4	2552	13.2771	115.688	3.00086	2.35×10-04	Up
TR4529|c0_g1_i4	1385	10.7877	95.2013	2.99253	3.33×10-04	Up
TR4858|c0_g1_i5	1865	10.7877	95.2013	2.99253	3.33×10-04	Up
TR9892|c2_g1_i1	748	55.598	450.7	2.98892	9.31×10-05	Up
TR3691|c0_g1_i2	2838	16.5964	140.994	2.98811	1.93×10-04	Up
TR7766|c2_g1_i1	2453	4.1491	42.1778	2.98627	1.87×10-03	Up
TR7709|c1_g1_i2	831	13.2771	114.483	2.98593	2.58×10-04	Up
TR5265|c2_g1_i6	2428	28.2139	232.58	2.98447	1.23×10-04	Up
TR5152|c1_g1_i2	3164	23.235	192.813	2.98178	1.45×10-04	Up
TR4255|c0_g1_i1	1318	2.48946	28.9219	2.9813	4.84×10-03	Up
TR4425|c0_g1_i1	2175	2.48946	28.9219	2.9813	4.84×10-03	Up
TR4891|c1_g1_i6	4097	8.2982	74.715	2.97981	5.48×10-04	Up
TR7151|c0_g1_i11	2062	10.7877	93.9962	2.97441	3.73×10-04	Up
TR7310|c2_g1_i1	1102	14.9368	126.533	2.9736	2.40×10-04	Up
TR7093|c0_g1_i2	998	27.3841	224.145	2.97257	1.36×10-04	Up
TR4819|c0_g1_i1	5118	13.2771	113.278	2.97084	2.84×10-04	Up
TR6360|c0_g1_i4	2452	4.97892	48.2032	2.97034	1.45×10-03	Up
TR3060|c0_g2_i2	1764	0.82982	15.666	2.96866	2.30×10-02	Up
TR5040|c1_g2_i1	1117	0.82982	15.666	2.96866	2.30×10-02	Up
TR5339|c0_g1_i14	2636	0.82982	15.666	2.96866	2.30×10-02	Up
TR6189|c5_g1_i2	2328	0.82982	15.666	2.96866	2.30×10-02	Up
TR6654|c0_g1_i3	3004	0.82982	15.666	2.96866	2.30×10-02	Up
TR6937|c3_g1_i7	2288	0.82982	15.666	2.96866	2.30×10-02	Up
TR5486|c2_g1_i3	746	11.6175	100.022	2.96736	3.49×10-04	Up
TR7008|c0_g1_i4	3211	29.0437	236.196	2.96665	1.36×10-04	Up
TR5197|c0_g1_i1	2226	7.46838	67.4845	2.96554	7.14×10-04	Up
TR6055|c0_g1_i1	714	44.8103	359.114	2.96532	1.14×10-04	Up
TR6193|c1_g1_i2	1312	27.3841	222.94	2.96484	1.43×10-04	Up
TR4910|c2_g2_i2	2588	9.95784	86.7658	2.96285	4.52×10-04	Up
TR5265|c2_g1_i1	3365	9.95784	86.7658	2.96285	4.52×10-04	Up
TR7151|c0_g1_i8	4731	25.7244	209.684	2.9628	1.51×10-04	Up
TR7322|c4_g1_i1	1214	3.31928	34.9473	2.96048	3.22×10-03	Up
TR5212|c0_g1_i5	2516	14.9368	125.328	2.95994	2.61×10-04	Up
TR6409|c1_g1_i1	4208	5.80874	54.2286	2.95798	1.17×10-03	Up
TR7432|c0_g1_i3	1481	8.2982	73.5099	2.95677	6.28×10-04	Up
TR6317|c1_g1_i6	1310	11.6175	98.8166	2.95011	3.88×10-04	Up
TR4258|c1_g1_i1	1390	4.1491	40.9727	2.94576	2.31×10-03	Up
TR5011|c0_g2_i1	1463	4.1491	40.9727	2.94576	2.31×10-03	Up
TR5982|c1_g1_i21	4179	4.1491	40.9727	2.94576	2.31×10-03	Up
TR6655|c3_g2_i6	3640	4.1491	40.9727	2.94576	2.31×10-03	Up
TR6449|c2_g1_i1	2441	9.95784	85.5607	2.94299	5.09×10-04	Up
TR4125|c0_g2_i1	2248	7.46838	66.2794	2.94006	8.27×10-04	Up
TR5648|c0_g1_i3	1037	1.65964	21.6914	2.93949	1.12×10-02	Up
TR6376|c3_g2_i12	4486	1.65964	21.6914	2.93949	1.12×10-02	Up
TR7344|c1_g1_i2	1145	1.65964	21.6914	2.93949	1.12×10-02	Up
TR6019|c1_g1_i3	2551	98.7486	764.021	2.93482	1.40×10-04	Up
TR4050|c0_g1_i2	1892	4.97892	46.9981	2.93482	1.75×10-03	Up
TR7393|c0_g1_i1	710	4.97892	46.9981	2.93482	1.75×10-03	Up
TR1200|c0_g1_i1	1329	34.0226	268.733	2.93294	1.56×10-04	Up
TR6389|c3_g1_i1	1085	5.80874	53.0235	2.92635	1.39×10-03	Up
TR3530|c0_g2_i1	1272	9.95784	84.3556	2.92284	5.74×10-04	Up
TR6818|c0_g1_i1	1207	9.95784	84.3556	2.92284	5.74×10-04	Up
TR3889|c0_g1_i1	4035	2.48946	27.7168	2.92268	6.41×10-03	Up
TR5166|c0_g1_i16	4061	2.48946	27.7168	2.92268	6.41×10-03	Up
TR6504|c1_g1_i13	3880	2.48946	27.7168	2.92268	6.41×10-03	Up
TR6968|c1_g1_i3	2076	6.63856	59.0489	2.91961	1.14×10-03	Up
TR7452|c3_g1_i3	2323	57.2576	441.059	2.91637	1.52×10-04	Up
TR5324|c1_g1_i5	5107	11.6175	96.4064	2.91497	4.80×10-04	Up
TR7332|c1_g1_i4	4612	7.46838	65.0743	2.91412	9.60×10-04	Up
TR6083|c0_g1_i2	891	3.31928	33.7422	2.91176	4.12×10-03	Up
TR6088|c1_g1_i8	5072	3.31928	33.7422	2.91176	4.12×10-03	Up
TR7408|c1_g1_i5	3165	3.31928	33.7422	2.91176	4.12×10-03	Up
TR7517|c4_g1_i5	1217	3.31928	33.7422	2.91176	4.12×10-03	Up
TR3626|c0_g1_i5	3904	31.5332	245.836	2.91044	1.88×10-04	Up
TR5604|c0_g1_i13	4131	14.1069	114.483	2.90628	3.92×10-04	Up
TR4910|c1_g1_i1	4966	9.12802	77.1251	2.9057	7.27×10-04	Up
TR5046|c0_g1_i3	1701	4.1491	39.7676	2.90408	2.87×10-03	Up
TR6843|c2_g1_i1	1106	4.1491	39.7676	2.90408	2.87×10-03	Up
TR6262|c0_g1_i1	1135	15.7666	126.533	2.90187	3.53×10-04	Up
TR3394|c1_g1_i1	840	371.76	2784.94	2.9007	3.08×10-04	Up
TR7471|c7_g1_i5	3403	10.7877	89.1759	2.89956	5.86×10-04	Up
TR4618|c0_g1_i4	1322	30.7034	237.401	2.89723	2.08×10-04	Up
TR6966|c0_g1_i7	5566	18.256	144.61	2.89664	3.11×10-04	Up
TR7542|c3_g1_i10	2580	6.63856	57.8438	2.89053	1.34×10-03	Up
TR4817|c1_g1_i3	2168	14.9368	119.303	2.88963	4.05×10-04	Up
TR5827|c1_g1_i2	2469	1331.03	9843.09	2.88531	7.59×10-04	Up
TR6935|c2_g1_i5	3623	20.7455	161.481	2.88194	3.03×10-04	Up
TR5123|c0_g1_i4	5350	9.95784	81.9454	2.88169	7.32×10-04	Up
TR5865|c1_g1_i1	1266	194.178	1438.87	2.88088	2.53×10-04	Up
TR6236|c0_g1_i9	4212	33.1928	250.657	2.86726	2.43×10-04	Up
TR4867|c2_g1_i1	4875	47.2998	353.088	2.86521	2.19×10-04	Up
TR4958|c0_g1_i1	2056	0.82982	14.461	2.86264	3.45×10-02	Up
TR5193|c0_g1_i7	1569	0.82982	14.461	2.86264	3.45×10-02	Up
TR5805|c1_g1_i12	4885	0.82982	14.461	2.86264	3.45×10-02	Up
TR5805|c1_g1_i43	4767	0.82982	14.461	2.86264	3.45×10-02	Up
TR6296|c3_g1_i6	3810	0.82982	14.461	2.86264	3.45×10-02	Up
TR6823|c6_g1_i3	466	0.82982	14.461	2.86264	3.45×10-02	Up
TR7136|c1_g2_i17	4783	0.82982	14.461	2.86264	3.45×10-02	Up
TR7182|c0_g2_i5	552	0.82982	14.461	2.86264	3.45×10-02	Up
TR4149|c0_g1_i5	1027	1.65964	20.4864	2.86196	1.56×10-02	Up
TR5386|c0_g1_i5	1354	1.65964	20.4864	2.86196	1.56×10-02	Up
TR7365|c1_g1_i5	711	1.65964	20.4864	2.86196	1.56×10-02	Up
TR7517|c8_g2_i4	3246	1.65964	20.4864	2.86196	1.56×10-02	Up
TR4865|c2_g1_i2	349	2.48946	26.5118	2.86158	8.52×10-03	Up
TR5398|c1_g1_i3	762	2.48946	26.5118	2.86158	8.52×10-03	Up
TR7637|c2_g2_i7	2754	2.48946	26.5118	2.86158	8.52×10-03	Up
TR2027|c0_g1_i4	1672	3.31928	32.5372	2.86133	5.28×10-03	Up
TR3343|c0_g1_i1	5166	3.31928	32.5372	2.86133	5.28×10-03	Up
TR6097|c5_g1_i1	3458	3.31928	32.5372	2.86133	5.28×10-03	Up
TR7548|c1_g1_i2	1454	3.31928	32.5372	2.86133	5.28×10-03	Up
TR4556|c2_g1_i4	2933	4.1491	38.5626	2.86116	3.58×10-03	Up
TR4680|c1_g1_i2	2894	4.1491	38.5626	2.86116	3.58×10-03	Up
TR5777|c0_g1_i3	2403	4.1491	38.5626	2.86116	3.58×10-03	Up
TR6042|c3_g1_i1	4165	4.1491	38.5626	2.86116	3.58×10-03	Up
TR2329|c0_g1_i4	1897	4.97892	44.588	2.86103	2.60×10-03	Up
TR3070|c0_g1_i3	2181	4.97892	44.588	2.86103	2.60×10-03	Up
TR5355|c1_g1_i2	3626	5.80874	50.6134	2.86093	1.99×10-03	Up
[truncated: 3,304 more rows]

## Sheet: Control-VS-5–6 d
Unigene	Length	Control-Expression	5–6 d-Expression	log2FoldChange(5–6 d/Control)	PPEE	Up/-Down-Regulation(5–6 d/Control)
TR7682|c4_g1_i11	2857	0	1487.47	10.1062	2.55×10-15	Up
TR7574|c2_g1_i5	6875	0	1214.49	9.81399	1.20×10-14	Up
TR6729|c0_g1_i1	2226	0	1182.37	9.77537	1.48×10-14	Up
TR6914|c0_g1_i9	4589	0	1044.61	9.59687	3.71×10-14	Up
TR7300|c4_g1_i5	5291	0	1000.66	9.53494	5.13×10-14	Up
TR7510|c2_g2_i3	4773	0	773.316	9.16369	3.53×10-13	Up
TR3410|c0_g1_i3	5324	0	729.368	9.07943	5.47×10-13	Up
TR5707|c2_g1_i11	7817	0	705.704	9.03193	7.00×10-13	Up
TR5706|c0_g1_i3	1645	0	699.788	9.01981	7.45×10-13	Up
TR7682|c4_g1_i13	5216	0	570.479	8.7257	3.41×10-12	Up
TR4039|c1_g1_i3	1910	0	547.66	8.66694	4.61×10-12	Up
TR7682|c4_g1_i10	2933	0	542.589	8.65356	4.94×10-12	Up
TR7300|c4_g1_i1	5212	0	472.441	8.45436	1.38×10-11	Up
TR6154|c2_g1_i5	5806	0	447.087	8.37502	2.07×10-11	Up
TR1905|c0_g4_i1	264	14.1986	5152.06	8.37253	1.57×10-14	Up
TR7624|c4_g2_i1	4453	0	425.113	8.30253	3.00×10-11	Up
TR6914|c0_g1_i2	4565	0	418.351	8.27948	3.38×10-11	Up
TR7293|c1_g1_i9	4536	0	415.816	8.27073	3.53×10-11	Up
TR4638|c2_g1_i3	2790	0	406.519	8.23822	4.17×10-11	Up
TR7682|c3_g1_i4	2512	0	395.532	8.19882	5.10×10-11	Up
TR7627|c3_g2_i20	4711	0	384.545	8.15832	6.28×10-11	Up
TR7151|c0_g1_i9	4702	0	362.571	8.07374	9.67×10-11	Up
TR7083|c4_g1_i3	4865	0	357.5	8.05349	1.07×10-10	Up
TR5152|c1_g1_i3	2906	0	356.655	8.05009	1.09×10-10	Up
TR7173|c2_g1_i11	11168	0	355.81	8.04668	1.11×10-10	Up
TR6234|c0_g1_i8	2794	0	330.455	7.94045	1.91×10-10	Up
TR7891|c1_g1_i4	10774	0	325.384	7.91823	2.13×10-10	Up
TR7408|c1_g1_i14	5776	0	324.539	7.91449	2.17×10-10	Up
TR468|c0_g1_i2	2962	0	322.849	7.90699	2.26×10-10	Up
TR4856|c1_g1_i6	1134	0	322.004	7.90323	2.30×10-10	Up
TR7307|c1_g1_i5	4856	0	320.313	7.89566	2.39×10-10	Up
TR7487|c3_g1_i3	2062	0	302.565	7.81378	3.62×10-10	Up
TR4059|c1_g2_i5	3067	0	293.269	7.76896	4.55×10-10	Up
TR7629|c2_g1_i1	9331	0	293.269	7.76896	4.55×10-10	Up
TR6667|c4_g1_i3	4627	0	286.507	7.73547	5.39×10-10	Up
TR5915|c3_g1_i2	3054	0	284.817	7.72697	5.62×10-10	Up
TR7214|c2_g1_i5	5358	0	281.436	7.70983	6.13×10-10	Up
TR3942|c0_g1_i1	1513	0	278.901	7.69683	6.55×10-10	Up
TR7080|c2_g2_i3	4390	0	272.985	7.66605	7.65×10-10	Up
TR4421|c0_g1_i4	5213	0	266.224	7.63005	9.17×10-10	Up
TR7718|c1_g1_i1	4752	0	265.378	7.62549	9.39×10-10	Up
TR6179|c0_g1_i11	5427	0	252.701	7.55523	1.34×10-09	Up
TR7355|c1_g3_i5	3127	0	252.701	7.55523	1.34×10-09	Up
TR6777|c0_g1_i1	6748	0	246.785	7.52124	1.59×10-09	Up
TR7291|c2_g1_i1	5725	0	246.785	7.52124	1.59×10-09	Up
TR3113|c0_g1_i1	551	0	243.404	7.50145	1.75×10-09	Up
TR7891|c1_g1_i13	8840	0	241.714	7.49145	1.84×10-09	Up
TR4831|c0_g1_i4	3333	0	237.488	7.46615	2.09×10-09	Up
TR6796|c1_g1_i16	4803	0	236.643	7.46103	2.15×10-09	Up
TR6796|c1_g1_i14	4885	0	231.572	7.42996	2.51×10-09	Up
TR6796|c1_g1_i6	10272	0	231.572	7.42996	2.51×10-09	Up
TR6566|c6_g4_i2	6256	0	227.346	7.40355	2.86×10-09	Up
TR6796|c1_g1_i17	10225	0	227.346	7.40355	2.86×10-09	Up
TR6634|c3_g1_i8	2320	0	224.811	7.38746	3.10×10-09	Up
TR6205|c1_g3_i1	5181	0	218.895	7.34922	3.76×10-09	Up
TR6328|c0_g1_i7	8570	0	218.895	7.34922	3.76×10-09	Up
TR6474|c0_g1_i7	2481	0	218.895	7.34922	3.76×10-09	Up
TR5165|c1_g1_i2	7786	0	218.05	7.34368	3.86×10-09	Up
TR6289|c3_g1_i7	4939	0	218.05	7.34368	3.86×10-09	Up
TR6089|c3_g1_i3	2353	0	216.359	7.33252	4.08×10-09	Up
TR5872|c0_g1_i9	1012	0	214.669	7.32127	4.32×10-09	Up
TR5915|c3_g1_i8	3156	0	214.669	7.32127	4.32×10-09	Up
TR4408|c1_g1_i7	4681	0	212.134	7.30424	4.70×10-09	Up
TR7702|c2_g4_i9	2249	0	208.753	7.28121	5.27×10-09	Up
TR4279|c1_g1_i3	2939	0	206.218	7.2637	5.75×10-09	Up
TR7262|c2_g1_i8	3628	0	206.218	7.2637	5.75×10-09	Up
TR7300|c4_g1_i3	6061	0	196.921	7.19759	7.99×10-09	Up
TR7527|c2_g1_i7	5896	0	196.921	7.19759	7.99×10-09	Up
TR5685|c1_g1_i1	2700	0	194.385	7.17902	8.76×10-09	Up
TR7184|c1_g1_i5	2974	0	194.385	7.17902	8.76×10-09	Up
TR7694|c0_g1_i2	9061	0	194.385	7.17902	8.76×10-09	Up
TR4804|c0_g1_i4	3990	0	190.16	7.14753	1.02×10-08	Up
TR6347|c1_g1_i2	4931	0	190.16	7.14753	1.02×10-08	Up
TR7010|c7_g1_i3	2443	0	190.16	7.14753	1.02×10-08	Up
TR7021|c5_g1_i2	3071	0	190.16	7.14753	1.02×10-08	Up
TR5526|c0_g1_i1	1117	16.565	2532.08	7.14372	8.16×10-12	Up
TR7679|c2_g1_i1	4579	0	189.315	7.14115	1.06×10-08	Up
TR4440|c1_g1_i1	3834	0	187.624	7.1283	1.13×10-08	Up
TR6319|c0_g1_i1	2530	0	186.779	7.12184	1.16×10-08	Up
TR7236|c2_g1_i20	4026	0	186.779	7.12184	1.16×10-08	Up
TR7150|c6_g1_i12	6039	0	184.244	7.10226	1.28×10-08	Up
TR7625|c5_g1_i3	4979	0	184.244	7.10226	1.28×10-08	Up
TR5452|c3_g1_i3	4881	0	183.398	7.09568	1.32×10-08	Up
TR7056|c1_g1_i8	4176	0	181.708	7.08242	1.41×10-08	Up
TR5037|c0_g1_i14	2250	0	180.863	7.07574	1.46×10-08	Up
TR7130|c0_g1_i1	4608	0	180.863	7.07574	1.46×10-08	Up
TR7063|c1_g1_i13	6451	0	175.792	7.03502	1.79×10-08	Up
TR7183|c0_g1_i3	1982	0	175.792	7.03502	1.79×10-08	Up
TR7214|c2_g1_i13	5250	0	175.792	7.03502	1.79×10-08	Up
TR4802|c0_g1_i1	2597	0	174.947	7.02812	1.85×10-08	Up
TR5839|c1_g1_i2	7307	0	174.947	7.02812	1.85×10-08	Up
TR7891|c1_g1_i5	10730	0	174.947	7.02812	1.85×10-08	Up
TR5183|c0_g1_i1	3026	0	174.102	7.02119	1.91×10-08	Up
TR7728|c4_g1_i9	4608	0	173.257	7.01422	1.98×10-08	Up
TR7151|c0_g1_i1	4600	0	171.566	7.00019	2.12×10-08	Up
TR6917|c2_g4_i18	5379	0	170.721	6.99312	2.20×10-08	Up
TR4932|c0_g1_i6	2215	0	167.341	6.96449	2.53×10-08	Up
TR6917|c2_g4_i11	5433	0	167.341	6.96449	2.53×10-08	Up
TR7545|c4_g1_i3	3150	0	166.495	6.95725	2.62×10-08	Up
TR5185|c0_g2_i14	1961	0	165.65	6.94997	2.72×10-08	Up
TR6908|c0_g1_i4	8323	0	165.65	6.94997	2.72×10-08	Up
TR4098|c0_g1_i1	5315	0	163.96	6.93529	2.92×10-08	Up
TR5623|c1_g1_i9	2189	0	163.96	6.93529	2.92×10-08	Up
TR7361|c3_g1_i18	2884	0	163.96	6.93529	2.92×10-08	Up
TR1820|c1_g2_i1	1987	0	163.115	6.92789	3.03×10-08	Up
TR7177|c0_g1_i5	1643	0	163.115	6.92789	3.03×10-08	Up
TR6851|c1_g2_i5	1512	0	162.27	6.92046	3.14×10-08	Up
TR7156|c1_g1_i10	2786	0	161.424	6.91299	3.26×10-08	Up
TR6669|c1_g1_i1	3822	0	159.734	6.89793	3.51×10-08	Up
TR7177|c2_g1_i8	3647	0	159.734	6.89793	3.51×10-08	Up
TR5146|c1_g1_i5	3616	0	158.889	6.89034	3.64×10-08	Up
TR7256|c3_g1_i13	2166	0	158.889	6.89034	3.64×10-08	Up
TR7293|c1_g1_i8	4638	0	158.889	6.89034	3.64×10-08	Up
TR5675|c1_g1_i4	4035	0	158.044	6.88271	3.78×10-08	Up
TR5264|c1_g1_i3	2321	0	157.199	6.87504	3.92×10-08	Up
TR5330|c0_g1_i6	3164	0	157.199	6.87504	3.92×10-08	Up
TR6405|c0_g1_i1	2360	0	156.354	6.86733	4.07×10-08	Up
TR6289|c3_g1_i14	4873	0	155.508	6.85958	4.23×10-08	Up
TR6816|c3_g4_i4	4400	0	155.508	6.85958	4.23×10-08	Up
TR7300|c4_g1_i10	5344	0	155.508	6.85958	4.23×10-08	Up
TR5752|c2_g3_i3	1355	0	154.663	6.85178	4.40×10-08	Up
TR7313|c1_g1_i12	3143	0	154.663	6.85178	4.40×10-08	Up
TR6338|c0_g1_i5	6393	0	152.973	6.83607	4.75×10-08	Up
TR6854|c2_g1_i3	4000	0	152.973	6.83607	4.75×10-08	Up
TR7083|c2_g1_i6	871	0	152.128	6.82815	4.93×10-08	Up
TR6420|c1_g1_i3	3736	0	151.283	6.82018	5.13×10-08	Up
TR3712|c0_g1_i1	2782	0	150.437	6.81217	5.33×10-08	Up
TR3449|c0_g1_i4	1470	0	149.592	6.80411	5.55×10-08	Up
TR6614|c3_g1_i4	8481	0	147.902	6.78787	6.01×10-08	Up
TR9899|c0_g2_i1	778	0	147.902	6.78787	6.01×10-08	Up
TR6507|c1_g1_i3	6887	0	147.057	6.77967	6.25×10-08	Up
TR6914|c0_g1_i6	4618	0	147.057	6.77967	6.25×10-08	Up
TR7236|c2_g1_i7	3687	0	147.057	6.77967	6.25×10-08	Up
TR7525|c9_g1_i2	3978	0	147.057	6.77967	6.25×10-08	Up
TR7554|c2_g3_i7	3884	0	147.057	6.77967	6.25×10-08	Up
TR7471|c9_g1_i13	2583	0	145.367	6.76315	6.77×10-08	Up
TR7545|c4_g1_i1	3100	0	145.367	6.76315	6.77×10-08	Up
TR3787|c0_g1_i2	3431	0	144.521	6.75481	7.05×10-08	Up
TR6722|c1_g1_i8	3131	0	144.521	6.75481	7.05×10-08	Up
TR7334|c1_g1_i3	11006	0	144.521	6.75481	7.05×10-08	Up
TR3563|c0_g1_i1	5002	0	143.676	6.74643	7.35×10-08	Up
TR6634|c3_g1_i6	2053	0	143.676	6.74643	7.35×10-08	Up
TR7212|c1_g1_i39	6712	0	143.676	6.74643	7.35×10-08	Up
TR6200|c0_g2_i13	7445	0	141.986	6.72952	7.98×10-08	Up
TR7672|c1_g1_i3	7927	0	141.986	6.72952	7.98×10-08	Up
TR5185|c0_g2_i7	1959	0	140.296	6.7124	8.67×10-08	Up
TR6926|c2_g1_i6	3008	0	140.296	6.7124	8.67×10-08	Up
TR7696|c3_g1_i7	3307	0	140.296	6.7124	8.67×10-08	Up
TR6303|c1_g2_i4	4913	0	138.605	6.69508	9.43×10-08	Up
TR7226|c0_g2_i10	8464	0	138.605	6.69508	9.43×10-08	Up
TR7561|c4_g1_i2	3428	0	138.605	6.69508	9.43×10-08	Up
TR7128|c0_g1_i9	3585	0	137.76	6.68634	9.84×10-08	Up
TR7540|c3_g1_i5	4609	0	137.76	6.68634	9.84×10-08	Up
TR7581|c3_g1_i1	2201	0	137.76	6.68634	9.84×10-08	Up
TR5603|c0_g2_i5	6786	0	136.07	6.66871	1.07×10-07	Up
TR7396|c1_g1_i5	3069	0	136.07	6.66871	1.07×10-07	Up
TR6061|c1_g2_i2	1175	0	135.225	6.65981	1.12×10-07	Up
TR5241|c0_g2_i10	5137	0	134.38	6.65085	1.17×10-07	Up
TR5526|c1_g1_i6	1477	0	134.38	6.65085	1.17×10-07	Up
TR5677|c1_g1_i7	1919	0	133.534	6.64184	1.22×10-07	Up
TR7300|c4_g1_i7	6114	0	133.534	6.64184	1.22×10-07	Up
TR5872|c0_g1_i1	1092	0	131.844	6.62365	1.33×10-07	Up
TR5462|c1_g1_i16	5529	0	130.999	6.61446	1.39×10-07	Up
TR4571|c1_g1_i2	6236	0	130.154	6.60522	1.46×10-07	Up
TR5146|c1_g1_i6	3569	0	130.154	6.60522	1.46×10-07	Up
TR5734|c1_g1_i2	5036	0	129.309	6.59592	1.52×10-07	Up
TR7033|c1_g1_i3	787	0	129.309	6.59592	1.52×10-07	Up
TR5310|c1_g1_i5	3663	0	127.618	6.57713	1.67×10-07	Up
TR6753|c2_g2_i10	2091	0	127.618	6.57713	1.67×10-07	Up
TR7239|c2_g1_i3	4333	0	127.618	6.57713	1.67×10-07	Up
TR7627|c3_g2_i24	4339	0	127.618	6.57713	1.67×10-07	Up
TR7467|c1_g1_i5	5269	0	126.773	6.56765	1.75×10-07	Up
TR7145|c1_g1_i1	4087	0	125.928	6.5581	1.83×10-07	Up
TR7241|c2_g1_i2	1872	0	125.928	6.5581	1.83×10-07	Up
TR3263|c0_g1_i1	4493	0	125.083	6.54849	1.91×10-07	Up
TR4922|c2_g1_i2	1832	0	124.238	6.53881	2.01×10-07	Up
TR6418|c0_g1_i8	3518	0	124.238	6.53881	2.01×10-07	Up
TR7450|c2_g1_i3	2244	0	124.238	6.53881	2.01×10-07	Up
TR5643|c1_g1_i6	5398	0	122.547	6.51926	2.20×10-07	Up
TR6236|c0_g1_i5	4535	0	122.547	6.51926	2.20×10-07	Up
TR7337|c2_g1_i6	5477	0	122.547	6.51926	2.20×10-07	Up
TR5460|c1_g2_i1	1682	0	121.702	6.50939	2.31×10-07	Up
TR7203|c1_g2_i13	2571	0	121.702	6.50939	2.31×10-07	Up
TR7395|c2_g1_i1	5553	0	121.702	6.50939	2.31×10-07	Up
TR3997|c0_g1_i2	6842	0	120.857	6.49945	2.42×10-07	Up
TR5671|c0_g3_i3	3697	0	120.857	6.49945	2.42×10-07	Up
TR6426|c3_g1_i5	2977	0	120.857	6.49945	2.42×10-07	Up
TR7610|c1_g1_i1	4383	0	120.857	6.49945	2.42×10-07	Up
TR6973|c0_g1_i4	3915	0	120.012	6.48943	2.54×10-07	Up
TR7587|c2_g1_i3	2516	0	120.012	6.48943	2.54×10-07	Up
TR6868|c3_g2_i4	1686	0	119.167	6.47935	2.67×10-07	Up
TR7047|c8_g2_i4	3024	0	119.167	6.47935	2.67×10-07	Up
TR7049|c2_g3_i9	6573	0	119.167	6.47935	2.67×10-07	Up
TR4804|c1_g3_i6	3305	0	117.476	6.45897	2.94×10-07	Up
TR7453|c4_g1_i5	4409	1.18322	220.585	6.45261	2.35×10-08	Up
TR6325|c1_g1_i4	6310	0	116.631	6.44868	3.09×10-07	Up
TR7372|c1_g2_i9	1916	0	116.631	6.44868	3.09×10-07	Up
TR4831|c0_g1_i3	837	0	115.786	6.4383	3.25×10-07	Up
TR6179|c0_g1_i4	5390	0	115.786	6.4383	3.25×10-07	Up
TR6769|c3_g1_i1	2235	0	115.786	6.4383	3.25×10-07	Up
TR7231|c2_g1_i3	1218	0	115.786	6.4383	3.25×10-07	Up
TR7891|c1_g1_i9	7700	0	115.786	6.4383	3.25×10-07	Up
TR7452|c6_g1_i5	1959	0	114.941	6.42786	3.41×10-07	Up
TR7151|c0_g1_i3	4727	0	114.096	6.41733	3.59×10-07	Up
TR5280|c1_g1_i3	846	0	113.251	6.40673	3.77×10-07	Up
TR6451|c4_g1_i1	3695	0	113.251	6.40673	3.77×10-07	Up
TR4970|c0_g1_i3	4976	0	112.406	6.39606	3.97×10-07	Up
TR6195|c9_g1_i1	4131	0	112.406	6.39606	3.97×10-07	Up
TR6562|c6_g1_i12	3071	0	112.406	6.39606	3.97×10-07	Up
TR6922|c1_g1_i13	6315	0	112.406	6.39606	3.97×10-07	Up
TR7355|c1_g3_i10	3257	0	112.406	6.39606	3.97×10-07	Up
TR7443|c3_g1_i13	2603	0	112.406	6.39606	3.97×10-07	Up
TR7361|c3_g1_i14	3036	0	111.56	6.3853	4.18×10-07	Up
TR7513|c0_g2_i9	4439	0	111.56	6.3853	4.18×10-07	Up
TR7617|c0_g1_i8	1506	0	111.56	6.3853	4.18×10-07	Up
TR7669|c1_g1_i2	2573	0	111.56	6.3853	4.18×10-07	Up
TR5910|c1_g1_i2	2679	0	110.715	6.37446	4.40×10-07	Up
TR6507|c1_g1_i7	6789	0	110.715	6.37446	4.40×10-07	Up
TR7408|c1_g1_i10	5743	0	110.715	6.37446	4.40×10-07	Up
TR1905|c0_g2_i1	696	63.8937	5404.76	6.37259	2.84×10-10	Up
TR3234|c0_g2_i2	1720	0	109.87	6.36354	4.64×10-07	Up
TR4592|c1_g1_i2	3863	0	109.87	6.36354	4.64×10-07	Up
TR6921|c0_g1_i2	2523	0	109.87	6.36354	4.64×10-07	Up
TR7627|c3_g2_i35	4732	0	109.025	6.35253	4.88×10-07	Up
TR5376|c1_g1_i4	2446	3.54965	396.377	6.34274	4.92×10-09	Up
TR4421|c0_g1_i1	5316	0	108.18	6.34144	5.15×10-07	Up
TR5707|c2_g1_i4	7766	0	107.335	6.33027	5.43×10-07	Up
TR6523|c2_g1_i1	712	0	107.335	6.33027	5.43×10-07	Up
TR7894|c1_g1_i14	8357	0	107.335	6.33027	5.43×10-07	Up
TR5375|c1_g2_i2	5058	0	106.489	6.319	5.73×10-07	Up
TR7103|c0_g1_i4	3461	0	106.489	6.319	5.73×10-07	Up
TR7502|c4_g1_i2	7300	0	106.489	6.319	5.73×10-07	Up
TR7593|c2_g3_i3	2247	0	106.489	6.319	5.73×10-07	Up
TR5263|c0_g1_i19	2962	0	105.644	6.30765	6.04×10-07	Up
TR5643|c1_g1_i2	5448	0	105.644	6.30765	6.04×10-07	Up
TR5707|c2_g1_i9	1445	0	105.644	6.30765	6.04×10-07	Up
TR6469|c1_g1_i9	2149	0	105.644	6.30765	6.04×10-07	Up
TR7554|c2_g3_i8	5574	0	105.644	6.30765	6.04×10-07	Up
TR5264|c1_g1_i9	1940	0	104.799	6.29621	6.38×10-07	Up
TR6072|c0_g1_i6	5303	0	104.799	6.29621	6.38×10-07	Up
TR6321|c6_g1_i2	4579	0	103.954	6.28468	6.74×10-07	Up
TR6363|c0_g1_i2	3730	0	103.109	6.27305	7.12×10-07	Up
TR7214|c2_g1_i6	5243	0	103.109	6.27305	7.12×10-07	Up
TR7284|c4_g1_i8	2930	0	103.109	6.27305	7.12×10-07	Up
TR7465|c1_g1_i7	3140	0	103.109	6.27305	7.12×10-07	Up
TR5617|c0_g1_i30	3404	0	102.264	6.26133	7.52×10-07	Up
TR6530|c0_g1_i11	6325	0	102.264	6.26133	7.52×10-07	Up
TR7300|c4_g1_i9	5265	0	102.264	6.26133	7.52×10-07	Up
TR7476|c3_g2_i7	3151	0	102.264	6.26133	7.52×10-07	Up
TR4076|c1_g1_i1	856	0	101.419	6.24952	7.95×10-07	Up
TR4151|c0_g1_i1	3403	0	101.419	6.24952	7.95×10-07	Up
TR4279|c1_g1_i4	2884	0	101.419	6.24952	7.95×10-07	Up
TR5242|c2_g1_i2	1907	0	101.419	6.24952	7.95×10-07	Up
TR5310|c1_g1_i1	2686	0	101.419	6.24952	7.95×10-07	Up
TR7096|c2_g1_i6	5423	4.73286	461.454	6.24934	4.55×10-09	Up
TR7243|c9_g1_i1	734	1.18322	191.005	6.24624	6.50×10-08	Up
TR4381|c0_g1_i9	4426	0	100.573	6.2376	8.41×10-07	Up
TR7731|c5_g1_i5	1635	0	100.573	6.2376	8.41×10-07	Up
TR5748|c0_g1_i6	822	0	99.7282	6.22559	8.90×10-07	Up
TR5879|c1_g1_i2	7294	0	98.883	6.21348	9.43×10-07	Up
TR6909|c0_g1_i4	1481	0	98.883	6.21348	9.43×10-07	Up
TR7739|c0_g1_i11	9735	0	98.883	6.21348	9.43×10-07	Up
TR6816|c2_g1_i6	3877	0	98.0379	6.20126	9.98×10-07	Up
TR6975|c2_g1_i3	1999	0	98.0379	6.20126	9.98×10-07	Up
TR4059|c1_g2_i2	3120	0	97.1927	6.18894	1.06×10-06	Up
TR5854|c0_g1_i2	6538	0	97.1927	6.18894	1.06×10-06	Up
TR7715|c4_g1_i6	10575	0	97.1927	6.18894	1.06×10-06	Up
TR5777|c0_g1_i9	2634	0	96.3476	6.17652	1.12×10-06	Up
TR6364|c1_g1_i1	2760	0	96.3476	6.17652	1.12×10-06	Up
TR6854|c2_g1_i16	3918	0	96.3476	6.17652	1.12×10-06	Up
TR7038|c2_g1_i17	5549	0	96.3476	6.17652	1.12×10-06	Up
TR5229|c1_g1_i4	3519	0	95.5024	6.16398	1.19×10-06	Up
TR6661|c1_g2_i8	2021	0	95.5024	6.16398	1.19×10-06	Up
TR6908|c0_g1_i3	8269	0	95.5024	6.16398	1.19×10-06	Up
TR7894|c1_g1_i5	8225	0	95.5024	6.16398	1.19×10-06	Up
TR9892|c0_g1_i1	1066	39.0461	2892.12	6.16241	8.49×10-10	Up
TR2902|c0_g1_i2	1619	0	94.6573	6.15134	1.26×10-06	Up
TR4822|c0_g1_i6	4762	0	94.6573	6.15134	1.26×10-06	Up
TR4891|c1_g1_i8	5439	0	94.6573	6.15134	1.26×10-06	Up
TR7503|c6_g1_i24	3519	0	94.6573	6.15134	1.26×10-06	Up
TR7521|c2_g1_i2	2762	2.36643	261.998	6.14663	2.92×10-08	Up
TR5263|c0_g1_i21	2909	0	93.8121	6.13858	1.34×10-06	Up
TR7162|c1_g1_i5	3144	0	93.8121	6.13858	1.34×10-06	Up
TR6523|c4_g1_i3	4844	0	92.967	6.12571	1.42×10-06	Up
TR6529|c2_g1_i11	2913	0	92.967	6.12571	1.42×10-06	Up
TR7403|c0_g1_i22	3480	0	92.967	6.12571	1.42×10-06	Up
TR7605|c3_g1_i4	2350	0	92.967	6.12571	1.42×10-06	Up
TR4980|c2_g1_i2	2118	1.18322	174.947	6.12048	1.20×10-07	Up
TR3478|c0_g1_i4	2456	0	92.1218	6.11272	1.51×10-06	Up
TR7527|c2_g1_i4	5748	0	92.1218	6.11272	1.51×10-06	Up
TR5287|c2_g1_i1	3591	0	91.2767	6.09962	1.61×10-06	Up
TR6047|c0_g1_i4	1827	0	91.2767	6.09962	1.61×10-06	Up
TR6825|c0_g1_i2	1921	0	91.2767	6.09962	1.61×10-06	Up
TR7627|c3_g2_i46	4747	0	91.2767	6.09962	1.61×10-06	Up
TR7734|c1_g1_i6	3212	0	91.2767	6.09962	1.61×10-06	Up
TR6149|c1_g2_i7	4806	0	90.4315	6.0864	1.71×10-06	Up
TR6773|c2_g1_i2	981	0	90.4315	6.0864	1.71×10-06	Up
TR7360|c4_g1_i2	2926	0	90.4315	6.0864	1.71×10-06	Up
TR7527|c2_g1_i6	5748	0	90.4315	6.0864	1.71×10-06	Up
TR7627|c3_g2_i18	4679	0	90.4315	6.0864	1.71×10-06	Up
TR5707|c2_g1_i2	1288	0	89.5864	6.07305	1.82×10-06	Up
TR3942|c0_g1_i3	1207	22.4811	1594.81	6.06557	1.69×10-09	Up
TR7035|c0_g1_i1	1963	0	88.7412	6.05958	1.94×10-06	Up
TR5853|c1_g1_i6	1955	0	87.896	6.04598	2.06×10-06	Up
TR6260|c2_g1_i8	3725	0	87.896	6.04598	2.06×10-06	Up
TR6663|c1_g1_i14	2232	0	87.896	6.04598	2.06×10-06	Up
TR6931|c0_g1_i7	4202	0	87.896	6.04598	2.06×10-06	Up
TR3525|c0_g1_i2	2001	0	87.0509	6.03225	2.20×10-06	Up
TR4305|c0_g1_i1	2171	0	87.0509	6.03225	2.20×10-06	Up
TR4711|c1_g1_i7	2524	0	87.0509	6.03225	2.20×10-06	Up
TR4814|c0_g1_i2	2884	0	87.0509	6.03225	2.20×10-06	Up
TR4817|c1_g1_i1	2227	0	87.0509	6.03225	2.20×10-06	Up
TR4856|c1_g1_i4	1146	0	87.0509	6.03225	2.20×10-06	Up
TR7038|c2_g1_i8	5011	0	87.0509	6.03225	2.20×10-06	Up
TR7166|c4_g3_i2	944	0	87.0509	6.03225	2.20×10-06	Up
TR7735|c1_g1_i2	1137	0	87.0509	6.03225	2.20×10-06	Up
TR7144|c0_g1_i9	5008	1.18322	163.96	6.02765	1.89×10-07	Up
TR4316|c1_g1_i4	1765	0	86.2057	6.0184	2.34×10-06	Up
TR5007|c1_g1_i1	2081	0	86.2057	6.0184	2.34×10-06	Up
TR6796|c1_g1_i3	10325	0	86.2057	6.0184	2.34×10-06	Up
TR7112|c3_g2_i3	2321	0	86.2057	6.0184	2.34×10-06	Up
TR7408|c1_g1_i30	5502	0	86.2057	6.0184	2.34×10-06	Up
TR4369|c1_g1_i6	1555	0	85.3606	6.0044	2.50×10-06	Up
TR4643|c1_g1_i5	2417	0	85.3606	6.0044	2.50×10-06	Up
TR4711|c1_g1_i8	2594	0	85.3606	6.0044	2.50×10-06	Up
TR7012|c2_g1_i1	3572	0	85.3606	6.0044	2.50×10-06	Up
TR5341|c3_g1_i1	2732	0	84.5154	5.99027	2.67×10-06	Up
TR3971|c0_g1_i4	1266	0	83.6703	5.976	2.85×10-06	Up
TR5185|c0_g2_i4	1786	0	83.6703	5.976	2.85×10-06	Up
TR6796|c1_g1_i13	10278	0	83.6703	5.976	2.85×10-06	Up
TR7391|c0_g1_i1	5123	0	83.6703	5.976	2.85×10-06	Up
TR4203|c1_g1_i2	5054	0	82.8251	5.96159	3.05×10-06	Up
TR5493|c0_g1_i4	7051	0	82.8251	5.96159	3.05×10-06	Up
TR6175|c0_g1_i5	2309	0	82.8251	5.96159	3.05×10-06	Up
TR6237|c9_g1_i2	2692	0	82.8251	5.96159	3.05×10-06	Up
TR7181|c4_g2_i10	1657	0	82.8251	5.96159	3.05×10-06	Up
TR5185|c0_g2_i6	1904	0	81.98	5.94703	3.26×10-06	Up
TR6827|c3_g1_i4	5376	0	81.98	5.94703	3.26×10-06	Up
TR6854|c2_g1_i14	6163	0	81.98	5.94703	3.26×10-06	Up
TR7408|c1_g1_i7	5388	0	81.98	5.94703	3.26×10-06	Up
TR7676|c2_g1_i2	1755	0	81.98	5.94703	3.26×10-06	Up
TR5263|c0_g1_i29	3008	0	81.1348	5.93232	3.49×10-06	Up
TR6562|c4_g1_i2	5082	0	81.1348	5.93232	3.49×10-06	Up
TR7132|c1_g1_i2	2816	0	81.1348	5.93232	3.49×10-06	Up
TR7436|c0_g1_i1	1213	0	81.1348	5.93232	3.49×10-06	Up
TR3593|c0_g1_i2	6032	0	80.2897	5.91746	3.73×10-06	Up
TR4346|c1_g1_i1	3862	0	80.2897	5.91746	3.73×10-06	Up
TR4708|c1_g2_i4	2773	0	80.2897	5.91746	3.73×10-06	Up
TR4883|c1_g1_i1	3217	0	80.2897	5.91746	3.73×10-06	Up
TR5854|c0_g1_i5	6422	0	80.2897	5.91746	3.73×10-06	Up
TR6457|c4_g1_i6	1984	0	80.2897	5.91746	3.73×10-06	Up
TR7194|c4_g1_i10	2980	0	80.2897	5.91746	3.73×10-06	Up
TR5012|c0_g1_i1	358	1.18322	150.437	5.90453	3.42×10-07	Up
TR4650|c1_g1_i3	2851	0	79.4445	5.90245	4.00×10-06	Up
TR4883|c1_g1_i2	3306	0	79.4445	5.90245	4.00×10-06	Up
TR5498|c1_g1_i8	3273	0	79.4445	5.90245	4.00×10-06	Up
TR6179|c0_g1_i1	5327	0	79.4445	5.90245	4.00×10-06	Up
TR7443|c3_g1_i9	2723	0	79.4445	5.90245	4.00×10-06	Up
TR7559|c3_g1_i8	3860	0	79.4445	5.90245	4.00×10-06	Up
TR7588|c1_g1_i11	1466	0	79.4445	5.90245	4.00×10-06	Up
TR7617|c1_g1_i12	7747	0	79.4445	5.90245	4.00×10-06	Up
TR5002|c0_g1_i21	4270	0	78.5993	5.88728	4.29×10-06	Up
TR5718|c1_g1_i10	2507	0	78.5993	5.88728	4.29×10-06	Up
TR6627|c0_g1_i12	4182	0	78.5993	5.88728	4.29×10-06	Up
TR7128|c0_g1_i1	3583	0	78.5993	5.88728	4.29×10-06	Up
TR7471|c9_g1_i6	2659	0	78.5993	5.88728	4.29×10-06	Up
TR7667|c3_g1_i3	2773	0	78.5993	5.88728	4.29×10-06	Up
TR6077|c0_g1_i13	1862	0	77.7542	5.87195	4.60×10-06	Up
TR6193|c3_g1_i12	5097	0	77.7542	5.87195	4.60×10-06	Up
TR6996|c2_g1_i6	1563	0	77.7542	5.87195	4.60×10-06	Up
TR7235|c3_g1_i24	4471	0	77.7542	5.87195	4.60×10-06	Up
TR7403|c0_g1_i20	3620	0	77.7542	5.87195	4.60×10-06	Up
TR7474|c3_g4_i4	5437	0	77.7542	5.87195	4.60×10-06	Up
TR3150|c0_g1_i2	369	0	76.909	5.85645	4.93×10-06	Up
TR5239|c2_g1_i4	2081	0	76.909	5.85645	4.93×10-06	Up
TR5494|c2_g1_i4	2538	0	76.909	5.85645	4.93×10-06	Up
TR6255|c1_g1_i5	3590	0	76.909	5.85645	4.93×10-06	Up
TR6264|c1_g1_i6	2316	0	76.909	5.85645	4.93×10-06	Up
TR7079|c2_g1_i11	1813	0	76.909	5.85645	4.93×10-06	Up
TR7161|c0_g1_i8	5111	0	76.909	5.85645	4.93×10-06	Up
TR7201|c2_g2_i6	4687	0	76.909	5.85645	4.93×10-06	Up
TR7307|c0_g1_i5	2000	0	76.909	5.85645	4.93×10-06	Up
TR7316|c0_g1_i6	2555	0	76.909	5.85645	4.93×10-06	Up
TR6181|c1_g1_i6	5336	0	76.0639	5.84079	5.30×10-06	Up
TR5821|c0_g1_i4	6940	2.36643	209.598	5.82655	1.41×10-07	Up
TR6530|c0_g1_i5	6329	0	75.2187	5.82495	5.70×10-06	Up
TR7256|c3_g1_i5	2113	0	75.2187	5.82495	5.70×10-06	Up
TR7304|c0_g1_i7	3829	0	75.2187	5.82495	5.70×10-06	Up
TR7610|c1_g1_i3	4381	0	75.2187	5.82495	5.70×10-06	Up
TR7627|c3_g2_i26	4694	0	75.2187	5.82495	5.70×10-06	Up
TR7629|c2_g1_i9	9287	0	75.2187	5.82495	5.70×10-06	Up
TR7337|c2_g1_i9	5448	0	74.3736	5.80894	6.13×10-06	Up
TR7339|c1_g1_i13	1194	0	74.3736	5.80894	6.13×10-06	Up
TR7671|c0_g1_i22	3555	0	74.3736	5.80894	6.13×10-06	Up
TR4543|c0_g1_i3	1360	0	73.5284	5.79275	6.59×10-06	Up
TR7123|c3_g1_i15	4684	0	73.5284	5.79275	6.59×10-06	Up
TR7190|c1_g1_i9	2107	0	73.5284	5.79275	6.59×10-06	Up
TR5148|c0_g1_i7	3371	7.0993	462.299	5.77794	2.44×10-08	Up
TR4447|c0_g1_i4	7281	0	72.6833	5.77637	7.10×10-06	Up
TR5272|c0_g1_i2	901	0	72.6833	5.77637	7.10×10-06	Up
TR7300|c4_g1_i8	6143	0	72.6833	5.77637	7.10×10-06	Up
TR7540|c3_g2_i11	2445	0	72.6833	5.77637	7.10×10-06	Up
TR7577|c2_g1_i8	2822	0	72.6833	5.77637	7.10×10-06	Up
TR6111|c1_g1_i1	6252	0	71.8381	5.75981	7.66×10-06	Up
TR7227|c5_g1_i4	2018	3.54965	261.998	5.74793	9.51×10-08	Up
TR4650|c1_g1_i11	2721	0	70.993	5.74305	8.26×10-06	Up
TR6048|c0_g1_i6	3789	0	70.993	5.74305	8.26×10-06	Up
TR6773|c5_g1_i3	1480	0	70.993	5.74305	8.26×10-06	Up
TR7089|c2_g2_i7	3201	0	70.993	5.74305	8.26×10-06	Up
TR7274|c2_g2_i3	4991	0	70.993	5.74305	8.26×10-06	Up
TR1905|c0_g1_i1	697	176.299	9493.62	5.74005	9.54×10-09	Up
TR4440|c0_g2_i1	1735	0	70.1478	5.7261	8.92×10-06	Up
TR7637|c2_g2_i3	4011	0	70.1478	5.7261	8.92×10-06	Up
TR4421|c0_g1_i6	5316	0	69.3026	5.70894	9.63×10-06	Up
TR4732|c2_g1_i2	1441	0	69.3026	5.70894	9.63×10-06	Up
TR5330|c0_g1_i10	3415	0	69.3026	5.70894	9.63×10-06	Up
TR5596|c1_g7_i2	365	0	69.3026	5.70894	9.63×10-06	Up
TR6193|c3_g1_i9	5145	0	69.3026	5.70894	9.63×10-06	Up
TR6816|c3_g4_i5	4326	0	69.3026	5.70894	9.63×10-06	Up
TR6917|c2_g4_i21	5592	0	69.3026	5.70894	9.63×10-06	Up
TR6926|c3_g1_i4	5704	0	69.3026	5.70894	9.63×10-06	Up
TR7172|c2_g1_i5	4110	0	69.3026	5.70894	9.63×10-06	Up
TR4059|c1_g2_i3	3126	1.18322	130.999	5.70682	8.82×10-07	Up
TR5462|c1_g1_i15	5477	0	68.4575	5.69158	1.04×10-05	Up
TR6735|c4_g1_i24	2302	0	68.4575	5.69158	1.04×10-05	Up
TR5592|c0_g1_i8	5804	2.36643	188.469	5.67429	2.96×10-07	Up
TR6350|c1_g1_i4	3523	0	67.6123	5.67401	1.13×10-05	Up
TR6426|c4_g1_i9	2571	0	67.6123	5.67401	1.13×10-05	Up
TR6523|c4_g1_i2	4798	0	67.6123	5.67401	1.13×10-05	Up
TR6585|c1_g1_i1	2622	0	67.6123	5.67401	1.13×10-05	Up
TR6922|c3_g1_i17	3830	0	67.6123	5.67401	1.13×10-05	Up
TR6951|c0_g1_i2	1910	0	67.6123	5.67401	1.13×10-05	Up
TR7011|c9_g1_i6	3532	0	67.6123	5.67401	1.13×10-05	Up
TR7233|c1_g1_i5	3828	0	67.6123	5.67401	1.13×10-05	Up
TR7531|c0_g1_i9	2575	0	67.6123	5.67401	1.13×10-05	Up
TR3821|c0_g1_i2	3273	0	66.7672	5.65622	1.22×10-05	Up
TR3998|c0_g1_i2	4763	0	66.7672	5.65622	1.22×10-05	Up
TR4381|c0_g1_i3	4483	0	66.7672	5.65622	1.22×10-05	Up
TR4483|c0_g2_i12	1476	0	66.7672	5.65622	1.22×10-05	Up
TR7155|c3_g2_i10	6089	0	66.7672	5.65622	1.22×10-05	Up
TR7379|c0_g1_i11	4127	0	66.7672	5.65622	1.22×10-05	Up
TR7388|c1_g1_i7	7359	0	66.7672	5.65622	1.22×10-05	Up
TR7446|c0_g1_i1	1792	0	66.7672	5.65622	1.22×10-05	Up
TR3788|c0_g1_i2	2694	0	65.922	5.6382	1.32×10-05	Up
TR5183|c0_g1_i4	2966	0	65.922	5.6382	1.32×10-05	Up
TR5452|c3_g1_i4	4837	0	65.922	5.6382	1.32×10-05	Up
TR5872|c0_g1_i3	997	0	65.922	5.6382	1.32×10-05	Up
TR6803|c2_g1_i7	4163	0	65.922	5.6382	1.32×10-05	Up
TR6926|c3_g1_i20	5744	0	65.922	5.6382	1.32×10-05	Up
TR7128|c0_g1_i7	4184	0	65.922	5.6382	1.32×10-05	Up
TR5011|c1_g1_i2	2950	0	65.0769	5.61996	1.44×10-05	Up
TR5982|c1_g1_i16	3963	0	65.0769	5.61996	1.44×10-05	Up
TR6241|c1_g2_i1	371	0	65.0769	5.61996	1.44×10-05	Up
TR6322|c4_g2_i2	5615	0	65.0769	5.61996	1.44×10-05	Up
TR6554|c1_g1_i1	2681	0	65.0769	5.61996	1.44×10-05	Up
TR6639|c1_g2_i2	997	0	65.0769	5.61996	1.44×10-05	Up
TR6992|c2_g1_i2	2961	0	65.0769	5.61996	1.44×10-05	Up
TR7049|c1_g1_i5	2843	0	65.0769	5.61996	1.44×10-05	Up
TR7177|c2_g1_i2	3641	0	65.0769	5.61996	1.44×10-05	Up
TR7212|c1_g1_i22	5470	0	65.0769	5.61996	1.44×10-05	Up
TR7423|c0_g1_i7	5636	0	65.0769	5.61996	1.44×10-05	Up
TR5462|c1_g1_i3	5461	0	64.2317	5.60149	1.56×10-05	Up
TR7293|c1_g1_i5	4583	0	64.2317	5.60149	1.56×10-05	Up
TR7454|c0_g1_i5	4991	0	64.2317	5.60149	1.56×10-05	Up
TR7558|c1_g1_i11	5578	0	64.2317	5.60149	1.56×10-05	Up
TR7580|c0_g1_i8	7124	0	64.2317	5.60149	1.56×10-05	Up
TR4040|c0_g1_i6	2487	0	63.3866	5.58278	1.69×10-05	Up
TR6179|c0_g1_i25	5636	0	63.3866	5.58278	1.69×10-05	Up
TR7207|c0_g1_i21	2391	0	63.3866	5.58278	1.69×10-05	Up
TR7490|c0_g1_i12	3781	0	63.3866	5.58278	1.69×10-05	Up
TR7617|c0_g1_i3	1523	0	63.3866	5.58278	1.69×10-05	Up
TR7056|c0_g2_i2	1555	1.18322	119.167	5.57171	1.67×10-06	Up
TR4932|c0_g1_i2	4430	0	62.5414	5.56382	1.84×10-05	Up
TR5037|c0_g1_i10	2306	0	62.5414	5.56382	1.84×10-05	Up
TR5274|c0_g1_i6	3572	0	62.5414	5.56382	1.84×10-05	Up
TR6143|c3_g1_i1	2708	0	62.5414	5.56382	1.84×10-05	Up
TR6200|c0_g2_i3	7396	0	62.5414	5.56382	1.84×10-05	Up
TR6634|c3_g1_i2	2116	0	62.5414	5.56382	1.84×10-05	Up
TR6917|c2_g4_i4	5069	0	62.5414	5.56382	1.84×10-05	Up
TR7155|c3_g2_i7	6082	0	62.5414	5.56382	1.84×10-05	Up
TR7603|c0_g2_i3	4607	0	62.5414	5.56382	1.84×10-05	Up
TR7614|c2_g2_i6	4434	0	62.5414	5.56382	1.84×10-05	Up
TR4831|c0_g1_i2	890	0	61.6963	5.54461	2.01×10-05	Up
TR5254|c2_g2_i3	2482	0	61.6963	5.54461	2.01×10-05	Up
TR6597|c0_g1_i16	5470	0	61.6963	5.54461	2.01×10-05	Up
TR6761|c2_g1_i7	7196	0	61.6963	5.54461	2.01×10-05	Up
TR6854|c2_g1_i12	6245	0	61.6963	5.54461	2.01×10-05	Up
TR7002|c0_g1_i7	4870	0	61.6963	5.54461	2.01×10-05	Up
TR7121|c6_g1_i1	2027	0	61.6963	5.54461	2.01×10-05	Up
TR5324|c1_g1_i6	2381	5.91608	335.526	5.53475	1.09×10-07	Up
TR7586|c0_g1_i18	3820	1.18322	115.786	5.53066	2.03×10-06	Up
TR5592|c0_g1_i16	5750	2.36643	169.876	5.52556	6.07×10-07	Up
TR4220|c0_g1_i10	1214	0	60.8511	5.52514	2.19×10-05	Up
TR5324|c1_g1_i9	2432	0	60.8511	5.52514	2.19×10-05	Up
TR5626|c2_g1_i1	5692	0	60.8511	5.52514	2.19×10-05	Up
TR7416|c7_g1_i15	4153	0	60.8511	5.52514	2.19×10-05	Up
TR7476|c3_g2_i8	3302	0	60.8511	5.52514	2.19×10-05	Up
TR7537|c0_g1_i3	2584	0	60.8511	5.52514	2.19×10-05	Up
TR7586|c0_g1_i2	6296	0	60.8511	5.52514	2.19×10-05	Up
TR7591|c1_g1_i4	3670	0	60.8511	5.52514	2.19×10-05	Up
TR7627|c3_g2_i5	4354	0	60.8511	5.52514	2.19×10-05	Up
TR4823|c0_g1_i12	2763	0	60.006	5.5054	2.38×10-05	Up
TR5040|c0_g1_i1	2234	0	60.006	5.5054	2.38×10-05	Up
TR5656|c0_g1_i1	1961	0	60.006	5.5054	2.38×10-05	Up
TR5748|c0_g1_i2	1110	0	60.006	5.5054	2.38×10-05	Up
TR5839|c0_g1_i9	3640	0	60.006	5.5054	2.38×10-05	Up
TR7507|c1_g1_i10	6434	0	60.006	5.5054	2.38×10-05	Up
TR5185|c0_g2_i8	1924	0	59.1608	5.48539	2.60×10-05	Up
TR5383|c0_g1_i1	3830	0	59.1608	5.48539	2.60×10-05	Up
TR5930|c0_g1_i1	2955	0	59.1608	5.48539	2.60×10-05	Up
TR6627|c0_g1_i14	4233	0	59.1608	5.48539	2.60×10-05	Up
TR6939|c0_g1_i14	3290	0	59.1608	5.48539	2.60×10-05	Up
TR7490|c0_g2_i3	1648	0	59.1608	5.48539	2.60×10-05	Up
TR4447|c0_g1_i10	7231	7.0993	376.939	5.48439	1.05×10-07	Up
TR3626|c0_g1_i6	3857	0	58.3156	5.4651	2.85×10-05	Up
TR4419|c0_g1_i4	599	0	58.3156	5.4651	2.85×10-05	Up
TR4766|c0_g1_i11	2069	0	58.3156	5.4651	2.85×10-05	Up
TR5376|c1_g1_i5	2436	0	58.3156	5.4651	2.85×10-05	Up
TR5441|c3_g1_i5	1792	0	58.3156	5.4651	2.85×10-05	Up
TR6285|c2_g1_i1	808	0	58.3156	5.4651	2.85×10-05	Up
TR7211|c3_g1_i10	3023	0	58.3156	5.4651	2.85×10-05	Up
TR7369|c1_g2_i6	3496	0	58.3156	5.4651	2.85×10-05	Up
TR7464|c1_g1_i7	2980	0	58.3156	5.4651	2.85×10-05	Up
TR7588|c1_g1_i3	1668	0	58.3156	5.4651	2.85×10-05	Up
TR7624|c2_g1_i1	1844	0	58.3156	5.4651	2.85×10-05	Up
TR7645|c4_g1_i6	3472	0	58.3156	5.4651	2.85×10-05	Up
TR7715|c1_g2_i6	2196	0	58.3156	5.4651	2.85×10-05	Up
TR3579|c0_g1_i1	1229	0	57.4705	5.44452	3.12×10-05	Up
TR4448|c0_g1_i2	2213	0	57.4705	5.44452	3.12×10-05	Up
TR5006|c0_g1_i3	3186	0	57.4705	5.44452	3.12×10-05	Up
TR5165|c1_g1_i1	3776	0	57.4705	5.44452	3.12×10-05	Up
TR5263|c0_g1_i1	2907	0	57.4705	5.44452	3.12×10-05	Up
TR6389|c4_g1_i1	289	0	57.4705	5.44452	3.12×10-05	Up
TR6868|c3_g2_i6	1761	0	57.4705	5.44452	3.12×10-05	Up
TR7338|c9_g4_i19	4886	0	57.4705	5.44452	3.12×10-05	Up
TR5401|c0_g1_i19	3066	0	56.6253	5.42364	3.41×10-05	Up
TR6761|c2_g2_i9	5580	0	56.6253	5.42364	3.41×10-05	Up
TR6821|c4_g1_i5	2566	0	56.6253	5.42364	3.41×10-05	Up
TR7086|c2_g1_i16	4975	0	56.6253	5.42364	3.41×10-05	Up
TR7135|c1_g1_i2	3154	0	56.6253	5.42364	3.41×10-05	Up
TR7408|c1_g1_i16	6153	0	56.6253	5.42364	3.41×10-05	Up
TR7472|c1_g1_i2	2195	0	56.6253	5.42364	3.41×10-05	Up
TR2171|c0_g1_i3	2449	0	55.7802	5.40245	3.74×10-05	Up
TR4421|c0_g1_i8	5374	0	55.7802	5.40245	3.74×10-05	Up
TR4847|c0_g1_i6	6059	0	55.7802	5.40245	3.74×10-05	Up
TR5376|c1_g1_i8	2528	0	55.7802	5.40245	3.74×10-05	Up
TR5745|c0_g1_i3	1004	0	55.7802	5.40245	3.74×10-05	Up
TR7422|c4_g1_i4	1302	0	55.7802	5.40245	3.74×10-05	Up
TR7558|c1_g1_i8	5716	0	55.7802	5.40245	3.74×10-05	Up
TR7624|c3_g2_i11	3065	0	55.7802	5.40245	3.74×10-05	Up
TR4278|c1_g1_i13	4503	0	54.935	5.38095	4.11×10-05	Up
TR4289|c0_g1_i1	1103	0	54.935	5.38095	4.11×10-05	Up
TR4627|c0_g1_i4	4150	0	54.935	5.38095	4.11×10-05	Up
TR5340|c0_g1_i2	2268	0	54.935	5.38095	4.11×10-05	Up
TR6235|c0_g1_i19	1927	0	54.935	5.38095	4.11×10-05	Up
TR6627|c0_g1_i10	4108	0	54.935	5.38095	4.11×10-05	Up
TR6793|c0_g1_i10	6609	0	54.935	5.38095	4.11×10-05	Up
TR6966|c0_g1_i6	5677	0	54.935	5.38095	4.11×10-05	Up
TR7195|c2_g1_i3	1182	0	54.935	5.38095	4.11×10-05	Up
TR7286|c1_g1_i1	3400	0	54.935	5.38095	4.11×10-05	Up
TR4282|c0_g1_i3	1516	0	54.0899	5.35912	4.52×10-05	Up
TR5783|c1_g1_i2	3805	0	54.0899	5.35912	4.52×10-05	Up
TR6390|c1_g2_i7	2816	0	54.0899	5.35912	4.52×10-05	Up
TR6580|c1_g1_i10	2855	0	54.0899	5.35912	4.52×10-05	Up
TR6947|c0_g1_i5	3005	0	54.0899	5.35912	4.52×10-05	Up
TR7312|c0_g1_i2	2360	0	54.0899	5.35912	4.52×10-05	Up
TR4804|c1_g3_i1	3592	8.28251	391.306	5.3491	1.64×10-07	Up
TR3363|c0_g10_i1	1111	0	53.2447	5.33696	4.97×10-05	Up
TR4804|c1_g3_i4	3536	0	53.2447	5.33696	4.97×10-05	Up
TR5853|c2_g1_i7	4845	0	53.2447	5.33696	4.97×10-05	Up
TR6235|c0_g1_i13	1727	0	53.2447	5.33696	4.97×10-05	Up
TR6287|c0_g1_i7	12890	0	53.2447	5.33696	4.97×10-05	Up
TR6319|c0_g1_i11	2758	0	53.2447	5.33696	4.97×10-05	Up
TR6321|c10_g1_i7	2498	0	53.2447	5.33696	4.97×10-05	Up
TR7057|c1_g1_i8	5017	0	53.2447	5.33696	4.97×10-05	Up
TR7367|c0_g1_i6	3502	0	53.2447	5.33696	4.97×10-05	Up
TR7601|c4_g2_i2	2524	0	53.2447	5.33696	4.97×10-05	Up
TR7645|c4_g1_i8	4487	0	53.2447	5.33696	4.97×10-05	Up
TR3336|c0_g1_i2	2532	0	52.3996	5.31445	5.48×10-05	Up
TR5182|c0_g1_i7	3612	0	52.3996	5.31445	5.48×10-05	Up
TR6229|c0_g1_i3	4697	0	52.3996	5.31445	5.48×10-05	Up
TR6390|c1_g2_i13	2717	0	52.3996	5.31445	5.48×10-05	Up
TR6614|c0_g1_i1	1254	0	52.3996	5.31445	5.48×10-05	Up
TR6709|c1_g1_i2	8622	0	52.3996	5.31445	5.48×10-05	Up
TR6782|c1_g1_i6	1612	0	52.3996	5.31445	5.48×10-05	Up
TR7108|c2_g1_i4	1147	0	52.3996	5.31445	5.48×10-05	Up
TR7316|c0_g1_i13	2619	0	52.3996	5.31445	5.48×10-05	Up
TR7473|c6_g1_i11	1461	0	52.3996	5.31445	5.48×10-05	Up
TR7535|c1_g1_i2	7556	0	52.3996	5.31445	5.48×10-05	Up
TR7333|c3_g7_i1	899	9.46573	427.648	5.30967	1.66×10-07	Up
TR4469|c0_g1_i6	4539	0	51.5544	5.29159	6.04×10-05	Up
TR5667|c0_g1_i4	2714	0	51.5544	5.29159	6.04×10-05	Up
TR5702|c3_g1_i4	1630	0	51.5544	5.29159	6.04×10-05	Up
TR5724|c2_g1_i5	6150	0	51.5544	5.29159	6.04×10-05	Up
TR5900|c1_g1_i8	4627	0	51.5544	5.29159	6.04×10-05	Up
TR6235|c0_g1_i1	1681	0	51.5544	5.29159	6.04×10-05	Up
TR6753|c2_g2_i14	2140	0	51.5544	5.29159	6.04×10-05	Up
TR6761|c2_g2_i5	5700	0	51.5544	5.29159	6.04×10-05	Up
TR6782|c2_g1_i2	3565	0	51.5544	5.29159	6.04×10-05	Up
TR6862|c2_g1_i9	1558	0	51.5544	5.29159	6.04×10-05	Up
TR7144|c0_g1_i3	1209	0	51.5544	5.29159	6.04×10-05	Up
TR7285|c2_g1_i10	1665	0	51.5544	5.29159	6.04×10-05	Up
TR7316|c0_g1_i15	2710	0	51.5544	5.29159	6.04×10-05	Up
TR7521|c7_g3_i6	2309	0	51.5544	5.29159	6.04×10-05	Up
TR5032|c1_g2_i4	1967	0	50.7093	5.26836	6.68×10-05	Up
TR5380|c2_g1_i3	1120	0	50.7093	5.26836	6.68×10-05	Up
TR5398|c0_g1_i2	3744	0	50.7093	5.26836	6.68×10-05	Up
TR5724|c2_g1_i1	6202	0	50.7093	5.26836	6.68×10-05	Up
TR5853|c1_g1_i4	852	0	50.7093	5.26836	6.68×10-05	Up
TR6273|c3_g1_i1	1170	0	50.7093	5.26836	6.68×10-05	Up
TR6730|c0_g1_i1	7142	0	50.7093	5.26836	6.68×10-05	Up
TR6761|c2_g1_i9	5777	0	50.7093	5.26836	6.68×10-05	Up
TR6931|c0_g1_i8	4157	0	50.7093	5.26836	6.68×10-05	Up
TR6937|c1_g1_i15	3574	0	50.7093	5.26836	6.68×10-05	Up
TR7022|c3_g1_i4	1970	0	50.7093	5.26836	6.68×10-05	Up
TR7339|c1_g1_i14	1108	0	50.7093	5.26836	6.68×10-05	Up
TR7390|c0_g4_i1	3635	0	50.7093	5.26836	6.68×10-05	Up
TR7510|c0_g1_i1	3492	0	50.7093	5.26836	6.68×10-05	Up
TR7586|c0_g1_i20	6298	0	50.7093	5.26836	6.68×10-05	Up
TR7702|c2_g3_i14	2776	0	50.7093	5.26836	6.68×10-05	Up
TR3305|c0_g1_i2	1052	0	49.8641	5.24474	7.39×10-05	Up
TR3930|c0_g1_i4	3958	0	49.8641	5.24474	7.39×10-05	Up
TR4060|c0_g1_i4	1471	0	49.8641	5.24474	7.39×10-05	Up
TR4914|c0_g1_i5	1578	0	49.8641	5.24474	7.39×10-05	Up
TR6418|c0_g1_i3	3589	0	49.8641	5.24474	7.39×10-05	Up
TR7315|c0_g1_i8	3266	0	49.8641	5.24474	7.39×10-05	Up
TR7353|c3_g1_i9	3127	0	49.8641	5.24474	7.39×10-05	Up
TR7367|c0_g1_i11	3433	0	49.8641	5.24474	7.39×10-05	Up
TR7372|c1_g2_i1	2426	0	49.8641	5.24474	7.39×10-05	Up
TR7380|c1_g1_i6	4920	0	49.8641	5.24474	7.39×10-05	Up
TR7435|c1_g2_i7	9464	0	49.8641	5.24474	7.39×10-05	Up
TR9892|c2_g1_i1	748	79.2755	3045.09	5.23973	9.34×10-08	Up
TR2562|c0_g1_i1	3502	18.9315	763.174	5.23628	1.23×10-07	Up
TR5347|c2_g1_i1	1478	0	49.0189	5.22074	8.18×10-05	Up
TR5481|c0_g2_i2	5325	0	49.0189	5.22074	8.18×10-05	Up
TR6048|c0_g1_i9	3727	0	49.0189	5.22074	8.18×10-05	Up
TR6661|c1_g2_i2	2070	0	49.0189	5.22074	8.18×10-05	Up
TR6779|c0_g1_i1	3421	0	49.0189	5.22074	8.18×10-05	Up
TR6991|c1_g2_i3	1748	0	49.0189	5.22074	8.18×10-05	Up
TR7054|c1_g1_i6	2960	0	49.0189	5.22074	8.18×10-05	Up
TR7136|c1_g2_i5	4719	0	49.0189	5.22074	8.18×10-05	Up
TR7263|c1_g2_i3	2351	0	49.0189	5.22074	8.18×10-05	Up
TR7471|c4_g1_i1	1912	0	49.0189	5.22074	8.18×10-05	Up
TR7151|c0_g1_i11	2062	15.3818	621.188	5.21744	1.57×10-07	Up
TR4372|c0_g1_i6	3461	3.54965	180.863	5.21659	1.25×10-06	Up
TR5464|c0_g1_i1	3805	4.73286	224.811	5.21629	7.51×10-07	Up
TR7128|c0_g1_i8	3557	4.73286	222.276	5.20002	8.13×10-07	Up
TR3035|c0_g1_i2	3480	0	48.1738	5.19632	9.07×10-05	Up
TR4345|c0_g3_i4	1501	0	48.1738	5.19632	9.07×10-05	Up
TR4483|c0_g2_i7	2907	0	48.1738	5.19632	9.07×10-05	Up
TR4914|c0_g1_i7	2197	0	48.1738	5.19632	9.07×10-05	Up
TR5111|c0_g1_i3	409	0	48.1738	5.19632	9.07×10-05	Up
TR5263|c0_g1_i18	3023	0	48.1738	5.19632	9.07×10-05	Up
TR5495|c1_g1_i1	2902	0	48.1738	5.19632	9.07×10-05	Up
TR6802|c0_g1_i2	1943	0	48.1738	5.19632	9.07×10-05	Up
TR6803|c2_g1_i3	4216	0	48.1738	5.19632	9.07×10-05	Up
TR6862|c2_g1_i8	1564	0	48.1738	5.19632	9.07×10-05	Up
TR6922|c1_g1_i9	6295	0	48.1738	5.19632	9.07×10-05	Up
TR6930|c0_g1_i9	1878	0	48.1738	5.19632	9.07×10-05	Up
TR6937|c3_g1_i11	2533	0	48.1738	5.19632	9.07×10-05	Up
TR7619|c3_g1_i1	5099	0	48.1738	5.19632	9.07×10-05	Up
TR7667|c5_g1_i11	3276	0	48.1738	5.19632	9.07×10-05	Up
TR4619|c2_g1_i5	1373	0	47.3286	5.17149	1.01×10-04	Up
TR4766|c0_g1_i10	2140	0	47.3286	5.17149	1.01×10-04	Up
TR5748|c0_g1_i1	874	0	47.3286	5.17149	1.01×10-04	Up
TR5748|c0_g1_i7	1174	0	47.3286	5.17149	1.01×10-04	Up
TR7056|c1_g1_i4	4193	0	47.3286	5.17149	1.01×10-04	Up
TR7092|c2_g2_i14	1294	0	47.3286	5.17149	1.01×10-04	Up
TR7286|c1_g1_i3	3452	0	47.3286	5.17149	1.01×10-04	Up
TR7476|c3_g1_i11	1842	0	47.3286	5.17149	1.01×10-04	Up
TR7617|c1_g1_i4	2466	0	47.3286	5.17149	1.01×10-04	Up
TR7678|c0_g1_i4	2624	0	47.3286	5.17149	1.01×10-04	Up
TR2089|c0_g1_i3	2293	0	46.4835	5.14622	1.12×10-04	Up
TR7007|c2_g1_i11	1841	0	46.4835	5.14622	1.12×10-04	Up
TR7080|c2_g2_i5	874	0	46.4835	5.14622	1.12×10-04	Up
TR7181|c3_g2_i3	1404	0	46.4835	5.14622	1.12×10-04	Up
TR7671|c0_g1_i24	6730	0	46.4835	5.14622	1.12×10-04	Up
TR5669|c1_g1_i1	1745	1.18322	87.896	5.13834	1.24×10-05	Up
TR6218|c0_g1_i1	1136	44.9622	1616.78	5.12677	1.57×10-07	Up
TR4136|c0_g1_i5	3197	0	45.6383	5.12051	1.25×10-04	Up
TR6097|c6_g1_i4	1754	0	45.6383	5.12051	1.25×10-04	Up
TR6200|c0_g2_i1	7448	0	45.6383	5.12051	1.25×10-04	Up
TR6376|c3_g2_i35	4348	0	45.6383	5.12051	1.25×10-04	Up
TR6598|c0_g2_i1	4107	0	45.6383	5.12051	1.25×10-04	Up
TR6877|c0_g1_i2	1631	0	45.6383	5.12051	1.25×10-04	Up
TR6937|c1_g1_i14	3667	0	45.6383	5.12051	1.25×10-04	Up
TR6981|c2_g1_i4	2103	0	45.6383	5.12051	1.25×10-04	Up
TR7012|c2_g1_i5	3664	0	45.6383	5.12051	1.25×10-04	Up
TR7177|c0_g1_i1	1579	0	45.6383	5.12051	1.25×10-04	Up
TR7181|c4_g2_i13	2063	0	45.6383	5.12051	1.25×10-04	Up
TR7275|c0_g1_i3	3551	0	45.6383	5.12051	1.25×10-04	Up
TR7480|c1_g1_i22	4273	0	45.6383	5.12051	1.25×10-04	Up
TR7587|c2_g2_i3	2586	0	45.6383	5.12051	1.25×10-04	Up
TR7669|c1_g1_i34	3140	0	45.6383	5.12051	1.25×10-04	Up
TR7702|c2_g3_i7	2764	0	45.6383	5.12051	1.25×10-04	Up
TR4483|c0_g2_i5	1371	2.36643	127.618	5.11668	4.22×10-06	Up
TR4758|c0_g2_i2	964	4.73286	209.598	5.11582	1.22×10-06	Up
TR3666|c0_g1_i5	1268	0	44.7932	5.09432	1.39×10-04	Up
TR5378|c1_g1_i4	2592	0	44.7932	5.09432	1.39×10-04	Up
TR5644|c0_g1_i12	4681	0	44.7932	5.09432	1.39×10-04	Up
TR6298|c0_g1_i5	2003	0	44.7932	5.09432	1.39×10-04	Up
TR6616|c1_g1_i5	2470	0	44.7932	5.09432	1.39×10-04	Up
TR7220|c1_g1_i4	2951	0	44.7932	5.09432	1.39×10-04	Up
TR7236|c2_g1_i10	3844	0	44.7932	5.09432	1.39×10-04	Up
TR7477|c2_g2_i4	1817	0	44.7932	5.09432	1.39×10-04	Up
TR7656|c1_g1_i8	2534	0	44.7932	5.09432	1.39×10-04	Up
TR7588|c1_g1_i7	1530	2.36643	125.083	5.08803	4.82×10-06	Up
TR5564|c3_g1_i1	2376	9.46573	365.952	5.08567	4.99×10-07	Up
TR6260|c2_g1_i7	3909	1.18322	84.5154	5.08263	1.60×10-05	Up
TR4973|c0_g1_i6	2556	0	43.948	5.06765	1.56×10-04	Up
TR5047|c1_g1_i2	3534	0	43.948	5.06765	1.56×10-04	Up
TR5300|c0_g1_i1	1283	0	43.948	5.06765	1.56×10-04	Up
TR5449|c0_g1_i1	1256	0	43.948	5.06765	1.56×10-04	Up
TR5883|c3_g1_i9	3415	0	43.948	5.06765	1.56×10-04	Up
TR5950|c0_g1_i7	4196	0	43.948	5.06765	1.56×10-04	Up
TR6089|c3_g1_i1	977	0	43.948	5.06765	1.56×10-04	Up
TR6598|c0_g2_i3	4117	0	43.948	5.06765	1.56×10-04	Up
TR6655|c3_g2_i3	1217	0	43.948	5.06765	1.56×10-04	Up
TR6663|c1_g1_i3	2280	0	43.948	5.06765	1.56×10-04	Up
TR6730|c2_g1_i6	4174	0	43.948	5.06765	1.56×10-04	Up
TR6793|c0_g1_i3	6272	0	43.948	5.06765	1.56×10-04	Up
TR6796|c1_g1_i15	4938	0	43.948	5.06765	1.56×10-04	Up
TR6874|c0_g1_i4	3166	0	43.948	5.06765	1.56×10-04	Up
TR7170|c0_g1_i14	5104	0	43.948	5.06765	1.56×10-04	Up
TR7602|c0_g1_i5	7538	0	43.948	5.06765	1.56×10-04	Up
TR7671|c0_g1_i28	4476	0	43.948	5.06765	1.56×10-04	Up
TR5377|c1_g1_i1	7969	8.28251	320.313	5.06139	6.68×10-07	Up
TR7181|c4_g1_i1	6368	9.46573	356.655	5.04868	5.97×10-07	Up
TR5388|c0_g1_i2	2049	0	43.1029	5.04048	1.74×10-04	Up
TR5847|c0_g1_i3	4305	0	43.1029	5.04048	1.74×10-04	Up
TR6442|c1_g1_i7	3189	0	43.1029	5.04048	1.74×10-04	Up
TR6523|c4_g1_i6	4695	0	43.1029	5.04048	1.74×10-04	Up
TR6528|c2_g1_i15	6232	0	43.1029	5.04048	1.74×10-04	Up
TR6532|c1_g1_i9	4216	0	43.1029	5.04048	1.74×10-04	Up
TR6585|c1_g1_i6	2560	0	43.1029	5.04048	1.74×10-04	Up
TR6634|c3_g1_i9	2117	0	43.1029	5.04048	1.74×10-04	Up
TR6751|c3_g1_i9	2198	0	43.1029	5.04048	1.74×10-04	Up
TR7081|c1_g1_i2	4589	0	43.1029	5.04048	1.74×10-04	Up
TR7375|c1_g1_i6	1828	0	43.1029	5.04048	1.74×10-04	Up
TR7592|c1_g1_i9	2983	0	43.1029	5.04048	1.74×10-04	Up
TR7667|c5_g1_i6	3468	0	43.1029	5.04048	1.74×10-04	Up
TR7683|c2_g1_i13	3298	0	43.1029	5.04048	1.74×10-04	Up
TR7690|c4_g1_i4	737	0	43.1029	5.04048	1.74×10-04	Up
TR7182|c0_g2_i5	552	1.18322	81.98	5.03939	1.94×10-05	Up
TR4732|c1_g2_i1	705	2.36643	120.857	5.03899	6.05×10-06	Up
TR6761|c2_g1_i1	5674	2.36643	120.012	5.02898	6.34×10-06	Up
TR1154|c0_g1_i1	1104	0	42.2577	5.01279	1.96×10-04	Up
TR3781|c0_g1_i3	1618	0	42.2577	5.01279	1.96×10-04	Up
TR3925|c1_g1_i3	2469	0	42.2577	5.01279	1.96×10-04	Up
TR4764|c1_g1_i1	1421	0	42.2577	5.01279	1.96×10-04	Up
TR5185|c0_g2_i11	1869	0	42.2577	5.01279	1.96×10-04	Up
TR5310|c1_g1_i8	3104	0	42.2577	5.01279	1.96×10-04	Up
TR5883|c3_g1_i12	3273	0	42.2577	5.01279	1.96×10-04	Up
TR6263|c3_g1_i2	5700	0	42.2577	5.01279	1.96×10-04	Up
TR6358|c1_g1_i8	5064	0	42.2577	5.01279	1.96×10-04	Up
TR6627|c0_g1_i20	3974	0	42.2577	5.01279	1.96×10-04	Up
TR6810|c1_g1_i3	2537	0	42.2577	5.01279	1.96×10-04	Up
TR6827|c4_g2_i17	3142	0	42.2577	5.01279	1.96×10-04	Up
TR6933|c0_g1_i6	3711	0	42.2577	5.01279	1.96×10-04	Up
TR6976|c4_g1_i1	675	0	42.2577	5.01279	1.96×10-04	Up
TR7099|c1_g2_i22	2324	0	42.2577	5.01279	1.96×10-04	Up
TR7200|c1_g1_i6	2613	0	42.2577	5.01279	1.96×10-04	Up
TR7250|c0_g1_i1	4009	0	42.2577	5.01279	1.96×10-04	Up
TR7391|c0_g1_i2	5033	0	42.2577	5.01279	1.96×10-04	Up
TR7501|c2_g1_i3	4683	0	42.2577	5.01279	1.96×10-04	Up
TR7586|c0_g1_i22	3815	0	42.2577	5.01279	1.96×10-04	Up
TR7873|c5_g1_i4	4337	0	42.2577	5.01279	1.96×10-04	Up
TR5644|c0_g1_i16	4543	4.73286	192.695	4.99533	2.16×10-06	Up
TR4220|c0_g1_i8	1328	0	41.4126	4.98455	2.20×10-04	Up
TR5462|c1_g1_i8	5539	0	41.4126	4.98455	2.20×10-04	Up
TR5636|c1_g2_i2	1410	0	41.4126	4.98455	2.20×10-04	Up
TR5644|c0_g1_i10	4622	0	41.4126	4.98455	2.20×10-04	Up
TR5719|c0_g1_i1	5733	0	41.4126	4.98455	2.20×10-04	Up
TR6075|c1_g2_i24	2825	0	41.4126	4.98455	2.20×10-04	Up
TR6171|c0_g2_i13	2333	0	41.4126	4.98455	2.20×10-04	Up
TR6431|c2_g1_i5	5829	0	41.4126	4.98455	2.20×10-04	Up
TR6592|c1_g2_i1	984	0	41.4126	4.98455	2.20×10-04	Up
TR6900|c0_g1_i10	4500	0	41.4126	4.98455	2.20×10-04	Up
TR6900|c0_g1_i7	4528	0	41.4126	4.98455	2.20×10-04	Up
TR6922|c1_g1_i1	2675	0	41.4126	4.98455	2.20×10-04	Up
TR6923|c3_g1_i3	2575	0	41.4126	4.98455	2.20×10-04	Up
TR7057|c1_g1_i6	5070	0	41.4126	4.98455	2.20×10-04	Up
TR7087|c1_g1_i13	1958	0	41.4126	4.98455	2.20×10-04	Up
TR7182|c1_g1_i2	1967	0	41.4126	4.98455	2.20×10-04	Up
TR7221|c4_g1_i5	3381	0	41.4126	4.98455	2.20×10-04	Up
TR7313|c1_g1_i16	1417	0	41.4126	4.98455	2.20×10-04	Up
TR7361|c0_g2_i2	2283	0	41.4126	4.98455	2.20×10-04	Up
TR7372|c1_g2_i8	1962	0	41.4126	4.98455	2.20×10-04	Up
TR7388|c1_g1_i1	7494	0	41.4126	4.98455	2.20×10-04	Up
TR7404|c3_g1_i22	2229	0	41.4126	4.98455	2.20×10-04	Up
TR7473|c6_g1_i12	1510	0	41.4126	4.98455	2.20×10-04	Up
TR7624|c4_g1_i4	4834	0	41.4126	4.98455	2.20×10-04	Up
TR5068|c0_g1_i1	2704	0	40.5674	4.95576	2.47×10-04	Up
TR5378|c1_g1_i8	2537	0	40.5674	4.95576	2.47×10-04	Up
TR5449|c0_g1_i5	1041	0	40.5674	4.95576	2.47×10-04	Up
TR5473|c1_g1_i1	1296	0	40.5674	4.95576	2.47×10-04	Up
TR5525|c3_g1_i4	1695	0	40.5674	4.95576	2.47×10-04	Up
TR5815|c0_g1_i3	3007	0	40.5674	4.95576	2.47×10-04	Up
TR6108|c2_g1_i10	1258	0	40.5674	4.95576	2.47×10-04	Up
TR6410|c1_g1_i3	2396	0	40.5674	4.95576	2.47×10-04	Up
TR6627|c0_g1_i8	4159	0	40.5674	4.95576	2.47×10-04	Up
TR6667|c4_g1_i6	3084	0	40.5674	4.95576	2.47×10-04	Up
TR6755|c1_g1_i6	4777	0	40.5674	4.95576	2.47×10-04	Up
TR7082|c4_g1_i3	5350	0	40.5674	4.95576	2.47×10-04	Up
TR7270|c0_g1_i6	5204	0	40.5674	4.95576	2.47×10-04	Up
TR7273|c0_g3_i5	1731	0	40.5674	4.95576	2.47×10-04	Up
TR7301|c1_g1_i14	3708	0	40.5674	4.95576	2.47×10-04	Up
TR7453|c5_g1_i14	2950	0	40.5674	4.95576	2.47×10-04	Up
TR7604|c1_g1_i2	2298	0	40.5674	4.95576	2.47×10-04	Up
TR7667|c5_g1_i4	3460	0	40.5674	4.95576	2.47×10-04	Up
TR7707|c1_g1_i5	5627	0	40.5674	4.95576	2.47×10-04	Up
TR7894|c1_g1_i6	6016	0	40.5674	4.95576	2.47×10-04	Up
TR7690|c3_g1_i2	1799	5.91608	223.966	4.95449	1.83×10-06	Up
TR7404|c3_g1_i11	3427	1.18322	76.0639	4.93314	3.12×10-05	Up
TR3054|c0_g1_i2	1890	0	39.7222	4.92637	2.79×10-04	Up
TR3060|c0_g2_i3	1887	0	39.7222	4.92637	2.79×10-04	Up
TR4919|c0_g1_i3	3422	0	39.7222	4.92637	2.79×10-04	Up
TR5181|c0_g1_i7	2260	0	39.7222	4.92637	2.79×10-04	Up
TR5264|c1_g1_i5	2434	0	39.7222	4.92637	2.79×10-04	Up
TR5299|c0_g1_i3	3279	0	39.7222	4.92637	2.79×10-04	Up
TR5493|c0_g1_i14	7109	0	39.7222	4.92637	2.79×10-04	Up
TR5768|c7_g1_i15	2534	0	39.7222	4.92637	2.79×10-04	Up
TR5872|c0_g1_i10	1080	0	39.7222	4.92637	2.79×10-04	Up
TR5883|c3_g1_i3	3465	0	39.7222	4.92637	2.79×10-04	Up
TR6091|c0_g2_i1	2825	0	39.7222	4.92637	2.79×10-04	Up
TR6261|c0_g1_i2	1362	0	39.7222	4.92637	2.79×10-04	Up
TR6588|c0_g1_i2	3670	0	39.7222	4.92637	2.79×10-04	Up
TR6735|c6_g1_i3	1954	0	39.7222	4.92637	2.79×10-04	Up
TR6761|c2_g2_i23	5832	0	39.7222	4.92637	2.79×10-04	Up
TR6903|c1_g1_i6	1843	0	39.7222	4.92637	2.79×10-04	Up
TR7023|c1_g1_i3	3596	0	39.7222	4.92637	2.79×10-04	Up
TR7128|c0_g1_i4	3278	0	39.7222	4.92637	2.79×10-04	Up
TR7275|c2_g1_i1	1750	0	39.7222	4.92637	2.79×10-04	Up
TR7289|c2_g1_i6	3454	0	39.7222	4.92637	2.79×10-04	Up
TR7289|c2_g1_i8	4089	0	39.7222	4.92637	2.79×10-04	Up
TR7328|c0_g1_i3	5518	0	39.7222	4.92637	2.79×10-04	Up
TR7560|c2_g3_i10	2021	0	39.7222	4.92637	2.79×10-04	Up
TR7645|c4_g1_i7	2544	0	39.7222	4.92637	2.79×10-04	Up
TR7650|c0_g3_i5	1451	0	39.7222	4.92637	2.79×10-04	Up
TR7669|c1_g1_i5	3998	0	39.7222	4.92637	2.79×10-04	Up
TR7701|c1_g1_i14	6251	0	39.7222	4.92637	2.79×10-04	Up
TR4136|c0_g1_i3	2989	0	38.8771	4.89638	3.15×10-04	Up
TR4823|c0_g1_i17	2824	0	38.8771	4.89638	3.15×10-04	Up
TR4998|c0_g1_i6	1125	0	38.8771	4.89638	3.15×10-04	Up
TR5078|c0_g1_i2	2537	0	38.8771	4.89638	3.15×10-04	Up
TR5437|c0_g1_i25	2578	0	38.8771	4.89638	3.15×10-04	Up
TR5462|c1_g1_i5	5486	0	38.8771	4.89638	3.15×10-04	Up
TR5635|c1_g1_i1	2433	0	38.8771	4.89638	3.15×10-04	Up
TR5971|c0_g1_i3	1780	0	38.8771	4.89638	3.15×10-04	Up
TR5971|c1_g1_i5	1564	0	38.8771	4.89638	3.15×10-04	Up
TR6057|c1_g1_i14	7254	0	38.8771	4.89638	3.15×10-04	Up
TR6091|c0_g2_i3	2760	0	38.8771	4.89638	3.15×10-04	Up
TR6888|c2_g1_i4	2518	0	38.8771	4.89638	3.15×10-04	Up
TR6957|c1_g1_i2	5796	0	38.8771	4.89638	3.15×10-04	Up
TR7538|c1_g1_i2	1808	0	38.8771	4.89638	3.15×10-04	Up
TR7548|c1_g1_i3	1508	0	38.8771	4.89638	3.15×10-04	Up
TR7590|c3_g1_i5	1623	0	38.8771	4.89638	3.15×10-04	Up
TR7760|c1_g2_i11	4056	0	38.8771	4.89638	3.15×10-04	Up
TR7996|c3_g1_i4	1251	0	38.8771	4.89638	3.15×10-04	Up
TR88|c0_g2_i1	2279	0	38.8771	4.89638	3.15×10-04	Up
TR6389|c3_g1_i1	1085	8.28251	282.282	4.87986	1.60×10-06	Up
TR4013|c0_g1_i5	3008	0	38.0319	4.86574	3.57×10-04	Up
TR4721|c0_g2_i4	2614	0	38.0319	4.86574	3.57×10-04	Up
TR4737|c0_g1_i8	3477	0	38.0319	4.86574	3.57×10-04	Up
TR5310|c1_g1_i10	2127	0	38.0319	4.86574	3.57×10-04	Up
TR5628|c3_g1_i5	5046	0	38.0319	4.86574	3.57×10-04	Up
TR5793|c1_g1_i3	4490	0	38.0319	4.86574	3.57×10-04	Up
TR5853|c2_g1_i12	4785	0	38.0319	4.86574	3.57×10-04	Up
TR6056|c1_g1_i4	2702	0	38.0319	4.86574	3.57×10-04	Up
TR6298|c0_g1_i3	1953	0	38.0319	4.86574	3.57×10-04	Up
TR6321|c10_g1_i11	2491	0	38.0319	4.86574	3.57×10-04	Up
TR6687|c0_g1_i3	2505	0	38.0319	4.86574	3.57×10-04	Up
TR6917|c2_g4_i16	5150	0	38.0319	4.86574	3.57×10-04	Up
TR6926|c3_g1_i2	5809	0	38.0319	4.86574	3.57×10-04	Up
TR7130|c0_g1_i10	3734	0	38.0319	4.86574	3.57×10-04	Up
TR7221|c4_g1_i10	3567	0	38.0319	4.86574	3.57×10-04	Up
TR7236|c2_g1_i26	3662	0	38.0319	4.86574	3.57×10-04	Up
TR7338|c9_g4_i21	2568	0	38.0319	4.86574	3.57×10-04	Up
TR7393|c3_g1_i3	3433	0	38.0319	4.86574	3.57×10-04	Up
TR7404|c3_g1_i16	2206	0	38.0319	4.86574	3.57×10-04	Up
TR7559|c3_g1_i7	657	0	38.0319	4.86574	3.57×10-04	Up
TR7586|c0_g1_i8	3203	0	38.0319	4.86574	3.57×10-04	Up
TR7599|c1_g1_i5	1454	0	38.0319	4.86574	3.57×10-04	Up
TR7667|c5_g1_i10	3514	0	38.0319	4.86574	3.57×10-04	Up
TR6569|c1_g1_i3	4838	3.54965	139.45	4.84462	7.22×10-06	Up
TR7682|c4_g1_i2	1153	2.36643	104.799	4.83575	1.54×10-05	Up
TR1837|c0_g1_i7	1710	0	37.1868	4.83445	4.04×10-04	Up
TR2206|c0_g1_i3	1486	0	37.1868	4.83445	4.04×10-04	Up
TR3103|c0_g2_i1	658	0	37.1868	4.83445	4.04×10-04	Up
TR3581|c0_g2_i5	1203	0	37.1868	4.83445	4.04×10-04	Up
TR3653|c0_g2_i2	3351	0	37.1868	4.83445	4.04×10-04	Up
TR3737|c0_g2_i2	2867	0	37.1868	4.83445	4.04×10-04	Up
TR4823|c0_g1_i1	2646	0	37.1868	4.83445	4.04×10-04	Up
TR4851|c1_g1_i1	3868	0	37.1868	4.83445	4.04×10-04	Up
TR5037|c0_g1_i8	2166	0	37.1868	4.83445	4.04×10-04	Up
TR5334|c1_g1_i3	3261	0	37.1868	4.83445	4.04×10-04	Up
TR5395|c1_g1_i3	2759	0	37.1868	4.83445	4.04×10-04	Up
TR5444|c1_g1_i1	1329	0	37.1868	4.83445	4.04×10-04	Up
TR5652|c0_g1_i5	2179	0	37.1868	4.83445	4.04×10-04	Up
TR5883|c3_g1_i8	3323	0	37.1868	4.83445	4.04×10-04	Up
TR6150|c0_g1_i1	770	0	37.1868	4.83445	4.04×10-04	Up
TR6338|c0_g1_i3	6457	0	37.1868	4.83445	4.04×10-04	Up
TR6652|c0_g1_i3	1681	0	37.1868	4.83445	4.04×10-04	Up
TR6735|c4_g1_i28	2295	0	37.1868	4.83445	4.04×10-04	Up
TR7183|c0_g1_i2	2035	0	37.1868	4.83445	4.04×10-04	Up
TR7558|c1_g1_i17	5680	0	37.1868	4.83445	4.04×10-04	Up
TR7569|c0_g1_i3	2932	0	37.1868	4.83445	4.04×10-04	Up
TR7587|c2_g1_i4	2371	0	37.1868	4.83445	4.04×10-04	Up
TR7732|c1_g1_i3	5295	0	37.1868	4.83445	4.04×10-04	Up
TR7632|c2_g1_i2	7778	5.91608	203.682	4.81839	3.49×10-06	Up
TR4433|c0_g1_i2	3999	0	36.3416	4.80245	4.60×10-04	Up
TR4656|c1_g1_i2	3157	0	36.3416	4.80245	4.60×10-04	Up
TR5165|c1_g1_i3	7728	0	36.3416	4.80245	4.60×10-04	Up
TR5378|c1_g1_i13	2470	0	36.3416	4.80245	4.60×10-04	Up
TR5581|c1_g1_i9	1803	0	36.3416	4.80245	4.60×10-04	Up
TR5990|c0_g1_i3	5494	0	36.3416	4.80245	4.60×10-04	Up
TR6117|c0_g1_i6	6445	0	36.3416	4.80245	4.60×10-04	Up
TR6181|c2_g1_i1	1096	0	36.3416	4.80245	4.60×10-04	Up
TR6319|c0_g1_i6	2807	0	36.3416	4.80245	4.60×10-04	Up
TR6326|c1_g1_i1	1344	0	36.3416	4.80245	4.60×10-04	Up
TR6378|c1_g1_i4	1703	0	36.3416	4.80245	4.60×10-04	Up
TR6523|c4_g1_i1	4746	0	36.3416	4.80245	4.60×10-04	Up
TR6616|c1_g1_i7	2456	0	36.3416	4.80245	4.60×10-04	Up
TR6905|c0_g1_i2	2203	0	36.3416	4.80245	4.60×10-04	Up
TR7142|c0_g1_i1	2719	0	36.3416	4.80245	4.60×10-04	Up
TR7283|c1_g1_i18	3791	0	36.3416	4.80245	4.60×10-04	Up
TR7484|c0_g1_i1	3511	0	36.3416	4.80245	4.60×10-04	Up
TR7629|c2_g1_i17	2599	0	36.3416	4.80245	4.60×10-04	Up
TR7721|c1_g1_i14	4269	0	36.3416	4.80245	4.60×10-04	Up
TR7739|c0_g1_i6	5522	0	36.3416	4.80245	4.60×10-04	Up
TR7653|c4_g1_i5	2109	1.18322	69.3026	4.8013	5.57×10-05	Up
TR5324|c1_g1_i1	2352	2.36643	102.264	4.80088	1.80×10-05	Up
TR4447|c0_g1_i2	7170	11.8322	365.107	4.79691	1.57×10-06	Up
TR3007|c0_g1_i4	1206	0	35.4965	4.76974	5.24×10-04	Up
TR4871|c0_g2_i1	597	0	35.4965	4.76974	5.24×10-04	Up
TR5047|c1_g1_i3	3422	0	35.4965	4.76974	5.24×10-04	Up
TR5121|c1_g1_i4	1619	0	35.4965	4.76974	5.24×10-04	Up
TR5167|c0_g1_i4	3768	0	35.4965	4.76974	5.24×10-04	Up
TR6453|c0_g1_i4	1963	0	35.4965	4.76974	5.24×10-04	Up
TR6506|c0_g1_i1	561	0	35.4965	4.76974	5.24×10-04	Up
TR6580|c1_g1_i4	2801	0	35.4965	4.76974	5.24×10-04	Up
TR6602|c0_g1_i5	3508	0	35.4965	4.76974	5.24×10-04	Up
TR6663|c0_g1_i1	2688	0	35.4965	4.76974	5.24×10-04	Up
TR6829|c1_g1_i9	1542	0	35.4965	4.76974	5.24×10-04	Up
TR6879|c0_g1_i2	4165	0	35.4965	4.76974	5.24×10-04	Up
TR6900|c0_g1_i5	4400	0	35.4965	4.76974	5.24×10-04	Up
TR6922|c3_g1_i19	3777	0	35.4965	4.76974	5.24×10-04	Up
TR7211|c1_g1_i4	1887	0	35.4965	4.76974	5.24×10-04	Up
TR7291|c2_g1_i2	1973	0	35.4965	4.76974	5.24×10-04	Up
TR7337|c2_g1_i2	2403	0	35.4965	4.76974	5.24×10-04	Up
TR7380|c1_g1_i4	4867	0	35.4965	4.76974	5.24×10-04	Up
TR7463|c2_g1_i7	4577	0	35.4965	4.76974	5.24×10-04	Up
TR7507|c1_g1_i1	6423	0	35.4965	4.76974	5.24×10-04	Up
TR7667|c5_g1_i15	2412	0	35.4965	4.76974	5.24×10-04	Up
TR7690|c3_g1_i1	1772	0	35.4965	4.76974	5.24×10-04	Up
TR4447|c0_g1_i9	7220	1.18322	67.6123	4.76636	6.49×10-05	Up
TR4737|c0_g1_i5	3428	2.36643	99.7282	4.76513	2.12×10-05	Up
TR3920|c0_g1_i6	1014	0	34.6513	4.73626	5.98×10-04	Up
TR4453|c1_g1_i10	2045	0	34.6513	4.73626	5.98×10-04	Up
TR4543|c0_g1_i4	1626	0	34.6513	4.73626	5.98×10-04	Up
TR4756|c2_g1_i1	2906	0	34.6513	4.73626	5.98×10-04	Up
TR6072|c0_g1_i8	5576	0	34.6513	4.73626	5.98×10-04	Up
TR6140|c3_g1_i10	3734	0	34.6513	4.73626	5.98×10-04	Up
TR6589|c0_g1_i6	3319	0	34.6513	4.73626	5.98×10-04	Up
TR6761|c2_g2_i15	5707	0	34.6513	4.73626	5.98×10-04	Up
TR6923|c1_g1_i3	521	0	34.6513	4.73626	5.98×10-04	Up
TR6982|c0_g1_i28	3049	0	34.6513	4.73626	5.98×10-04	Up
TR7038|c1_g1_i1	3463	0	34.6513	4.73626	5.98×10-04	Up
TR7052|c0_g1_i4	2403	0	34.6513	4.73626	5.98×10-04	Up
TR7116|c1_g1_i3	3727	0	34.6513	4.73626	5.98×10-04	Up
TR7183|c0_g1_i4	1984	0	34.6513	4.73626	5.98×10-04	Up
TR7211|c3_g1_i12	4024	0	34.6513	4.73626	5.98×10-04	Up
TR7301|c1_g1_i7	3085	0	34.6513	4.73626	5.98×10-04	Up
TR7408|c1_g1_i21	6097	0	34.6513	4.73626	5.98×10-04	Up
TR7480|c1_g1_i9	2578	0	34.6513	4.73626	5.98×10-04	Up
TR7624|c3_g2_i3	2993	0	34.6513	4.73626	5.98×10-04	Up
TR7650|c0_g4_i8	3158	0	34.6513	4.73626	5.98×10-04	Up
TR7682|c2_g1_i2	513	0	34.6513	4.73626	5.98×10-04	Up
TR7715|c1_g2_i2	2258	0	34.6513	4.73626	5.98×10-04	Up
TR7728|c1_g1_i2	1124	0	34.6513	4.73626	5.98×10-04	Up
TR5706|c0_g1_i4	2327	23.6643	660.911	4.72653	1.32×10-06	Up
TR5345|c0_g1_i4	946	10.6489	315.243	4.72156	2.52×10-06	Up
TR5842|c0_g1_i2	1400	2.36643	96.3476	4.71606	2.65×10-05	Up
TR3923|c1_g1_i2	960	0	33.8062	4.70199	6.84×10-04	Up
TR5181|c0_g1_i18	2267	0	33.8062	4.70199	6.84×10-04	Up
TR5398|c0_g1_i4	3682	0	33.8062	4.70199	6.84×10-04	Up
TR5556|c0_g1_i1	4827	0	33.8062	4.70199	6.84×10-04	Up
TR6348|c1_g1_i2	3068	0	33.8062	4.70199	6.84×10-04	Up
TR6534|c0_g1_i3	2889	0	33.8062	4.70199	6.84×10-04	Up
TR6631|c0_g2_i17	2702	0	33.8062	4.70199	6.84×10-04	Up
TR6705|c0_g1_i8	3047	0	33.8062	4.70199	6.84×10-04	Up
TR7051|c0_g1_i22	2742	0	33.8062	4.70199	6.84×10-04	Up
TR7062|c1_g1_i3	2056	0	33.8062	4.70199	6.84×10-04	Up
TR7116|c1_g1_i6	3420	0	33.8062	4.70199	6.84×10-04	Up
TR7422|c4_g1_i11	1654	0	33.8062	4.70199	6.84×10-04	Up
TR7445|c0_g1_i23	3205	0	33.8062	4.70199	6.84×10-04	Up
TR7642|c1_g1_i4	818	0	33.8062	4.70199	6.84×10-04	Up
TR7661|c2_g1_i4	3130	0	33.8062	4.70199	6.84×10-04	Up
TR7830|c1_g2_i1	2323	0	33.8062	4.70199	6.84×10-04	Up
TR4871|c0_g1_i1	590	5.91608	186.779	4.69426	6.26×10-06	Up
TR5596|c1_g7_i3	303	1.18322	64.2317	4.69385	8.89×10-05	Up
TR5526|c1_g1_i1	1479	7.0993	217.205	4.6929	4.82×10-06	Up
TR6390|c0_g1_i3	2771	56.7944	1501.84	4.69223	1.35×10-06	Up
TR5233|c0_g1_i2	701	2.36643	94.6573	4.69088	2.96×10-05	Up
TR5324|c1_g1_i8	2301	17.7482	491.035	4.68822	1.88×10-06	Up
TR6055|c0_g1_i1	714	63.8937	1670.02	4.67904	1.45×10-06	Up
TR4138|c0_g1_i2	1800	0	32.961	4.66688	7.85×10-04	Up
TR4348|c1_g1_i6	2360	0	32.961	4.66688	7.85×10-04	Up
TR448|c0_g1_i1	889	0	32.961	4.66688	7.85×10-04	Up
TR4850|c1_g1_i4	1168	0	32.961	4.66688	7.85×10-04	Up
TR4885|c0_g1_i8	5585	0	32.961	4.66688	7.85×10-04	Up
TR4911|c0_g1_i7	2186	0	32.961	4.66688	7.85×10-04	Up
TR5002|c0_g1_i22	4389	0	32.961	4.66688	7.85×10-04	Up
TR5043|c0_g1_i14	3973	0	32.961	4.66688	7.85×10-04	Up
TR5068|c0_g1_i5	2757	0	32.961	4.66688	7.85×10-04	Up
TR5112|c0_g1_i6	2120	0	32.961	4.66688	7.85×10-04	Up
TR5414|c0_g1_i1	1084	0	32.961	4.66688	7.85×10-04	Up
TR5481|c0_g2_i5	5005	0	32.961	4.66688	7.85×10-04	Up
TR5594|c1_g1_i9	1572	0	32.961	4.66688	7.85×10-04	Up
TR5900|c1_g1_i3	4556	0	32.961	4.66688	7.85×10-04	Up
TR6061|c3_g1_i1	601	0	32.961	4.66688	7.85×10-04	Up
TR6128|c0_g1_i2	1485	0	32.961	4.66688	7.85×10-04	Up
TR6445|c3_g1_i5	3450	0	32.961	4.66688	7.85×10-04	Up
TR6532|c1_g1_i3	4140	0	32.961	4.66688	7.85×10-04	Up
TR6562|c1_g1_i1	2146	0	32.961	4.66688	7.85×10-04	Up
TR6706|c1_g1_i13	1563	0	32.961	4.66688	7.85×10-04	Up
TR7099|c1_g2_i13	1601	0	32.961	4.66688	7.85×10-04	Up
TR7221|c4_g1_i4	3553	0	32.961	4.66688	7.85×10-04	Up
TR7356|c0_g1_i10	2960	0	32.961	4.66688	7.85×10-04	Up
TR7404|c0_g1_i1	1912	0	32.961	4.66688	7.85×10-04	Up
TR7407|c1_g1_i9	1363	0	32.961	4.66688	7.85×10-04	Up
TR7408|c1_g1_i32	6301	0	32.961	4.66688	7.85×10-04	Up
TR7424|c1_g1_i8	3365	0	32.961	4.66688	7.85×10-04	Up
TR7444|c0_g1_i1	4080	0	32.961	4.66688	7.85×10-04	Up
TR7570|c1_g2_i5	4531	0	32.961	4.66688	7.85×10-04	Up
TR7588|c1_g1_i5	986	0	32.961	4.66688	7.85×10-04	Up
TR7609|c2_g1_i24	4738	0	32.961	4.66688	7.85×10-04	Up
TR7624|c4_g1_i9	4751	0	32.961	4.66688	7.85×10-04	Up
TR7638|c0_g1_i7	2863	0	32.961	4.66688	7.85×10-04	Up
TR7661|c2_g1_i9	3216	0	32.961	4.66688	7.85×10-04	Up
TR5680|c4_g2_i5	638	11.8322	329.61	4.64992	3.18×10-06	Up
TR7204|c4_g1_i3	4026	62.7104	1604.1	4.64739	1.69×10-06	Up
TR4332|c0_g1_i4	1798	15.3818	417.506	4.64573	2.56×10-06	Up
TR5883|c3_g1_i10	3412	1.18322	61.6963	4.63697	1.13×10-04	Up
TR7204|c4_g1_i5	4144	7.0993	208.753	4.636	6.30×10-06	Up
TR7049|c2_g3_i13	3694	5.91608	179.173	4.63472	8.26×10-06	Up
TR3427|c0_g2_i1	1259	0	32.1159	4.6309	9.03×10-04	Up
TR6168|c1_g1_i3	1055	0	32.1159	4.6309	9.03×10-04	Up
TR6290|c1_g1_i10	2306	0	32.1159	4.6309	9.03×10-04	Up
TR6451|c4_g1_i4	3746	0	32.1159	4.6309	9.03×10-04	Up
TR6852|c4_g1_i5	3369	0	32.1159	4.6309	9.03×10-04	Up
TR6937|c3_g1_i6	2451	0	32.1159	4.6309	9.03×10-04	Up
TR7046|c2_g1_i3	1335	0	32.1159	4.6309	9.03×10-04	Up
TR7086|c2_g1_i17	5036	0	32.1159	4.6309	9.03×10-04	Up
TR7203|c1_g2_i11	2609	0	32.1159	4.6309	9.03×10-04	Up
TR7205|c0_g1_i4	3601	0	32.1159	4.6309	9.03×10-04	Up
TR7211|c3_g1_i6	4021	0	32.1159	4.6309	9.03×10-04	Up
TR7434|c1_g1_i4	1363	0	32.1159	4.6309	9.03×10-04	Up
TR7506|c0_g1_i6	1869	0	32.1159	4.6309	9.03×10-04	Up
TR7559|c3_g1_i6	3863	0	32.1159	4.6309	9.03×10-04	Up
TR7633|c0_g1_i6	2086	0	32.1159	4.6309	9.03×10-04	Up
TR7685|c0_g1_i13	2378	0	32.1159	4.6309	9.03×10-04	Up
TR7685|c1_g1_i3	3601	0	32.1159	4.6309	9.03×10-04	Up
TR7452|c6_g1_i1	3082	9.46573	266.224	4.62864	4.49×10-06	Up
TR6289|c2_g2_i1	1469	2.36643	90.4315	4.62594	3.96×10-05	Up
TR7607|c7_g1_i1	4717	4.73286	147.057	4.6085	1.32×10-05	Up
TR6297|c1_g1_i1	2615	9.46573	261.998	4.60567	5.01×10-06	Up
TR7214|c2_g1_i12	5262	15.3818	403.984	4.59838	3.21×10-06	Up
TR3666|c0_g1_i9	1350	0	31.2707	4.594	1.04×10-03	Up
TR4744|c0_g1_i4	7049	0	31.2707	4.594	1.04×10-03	Up
TR4858|c0_g1_i9	1920	0	31.2707	4.594	1.04×10-03	Up
TR5594|c0_g1_i1	989	0	31.2707	4.594	1.04×10-03	Up
TR5777|c0_g1_i1	2412	0	31.2707	4.594	1.04×10-03	Up
TR5839|c0_g1_i3	3591	0	31.2707	4.594	1.04×10-03	Up
TR5972|c1_g1_i8	1837	0	31.2707	4.594	1.04×10-03	Up
TR6210|c2_g1_i4	1913	0	31.2707	4.594	1.04×10-03	Up
TR6278|c0_g1_i1	6708	0	31.2707	4.594	1.04×10-03	Up
TR6287|c0_g1_i10	5123	0	31.2707	4.594	1.04×10-03	Up
TR6627|c0_g1_i9	4187	0	31.2707	4.594	1.04×10-03	Up
TR6937|c1_g1_i10	3629	0	31.2707	4.594	1.04×10-03	Up
TR7161|c0_g1_i9	4768	0	31.2707	4.594	1.04×10-03	Up
TR7189|c8_g2_i4	869	0	31.2707	4.594	1.04×10-03	Up
TR7315|c0_g1_i16	9043	0	31.2707	4.594	1.04×10-03	Up
TR7316|c0_g1_i7	2646	0	31.2707	4.594	1.04×10-03	Up
TR7354|c2_g3_i4	1017	0	31.2707	4.594	1.04×10-03	Up
TR7503|c6_g1_i2	1169	0	31.2707	4.594	1.04×10-03	Up
TR7535|c1_g1_i9	7559	0	31.2707	4.594	1.04×10-03	Up
TR7614|c2_g2_i28	4379	0	31.2707	4.594	1.04×10-03	Up
TR7689|c3_g1_i3	2312	0	31.2707	4.594	1.04×10-03	Up
TR7307|c1_g1_i6	4710	4.73286	143.676	4.57525	1.54×10-05	Up
TR3938|c0_g2_i1	1042	9.46573	255.237	4.56815	5.98×10-06	Up
TR7123|c3_g1_i14	3752	1.18322	58.3156	4.55746	1.59×10-04	Up
TR3151|c0_g1_i2	3001	0	30.4256	4.55613	1.20×10-03	Up
TR5128|c1_g1_i2	3633	0	30.4256	4.55613	1.20×10-03	Up
TR5197|c3_g1_i1	403	0	30.4256	4.55613	1.20×10-03	Up
TR5205|c1_g1_i12	3489	0	30.4256	4.55613	1.20×10-03	Up
TR5407|c1_g1_i2	3579	0	30.4256	4.55613	1.20×10-03	Up
TR5726|c1_g1_i1	3004	0	30.4256	4.55613	1.20×10-03	Up
TR5967|c1_g1_i5	2626	0	30.4256	4.55613	1.20×10-03	Up
TR5982|c1_g1_i20	4074	0	30.4256	4.55613	1.20×10-03	Up
TR6077|c0_g1_i8	2503	0	30.4256	4.55613	1.20×10-03	Up
TR6079|c0_g1_i2	4730	0	30.4256	4.55613	1.20×10-03	Up
TR6097|c7_g1_i8	1512	0	30.4256	4.55613	1.20×10-03	Up
TR6168|c0_g1_i2	3022	0	30.4256	4.55613	1.20×10-03	Up
TR6828|c0_g1_i6	3410	0	30.4256	4.55613	1.20×10-03	Up
TR6862|c2_g1_i5	1616	0	30.4256	4.55613	1.20×10-03	Up
TR7007|c2_g1_i8	1996	0	30.4256	4.55613	1.20×10-03	Up
TR7062|c2_g1_i4	3661	0	30.4256	4.55613	1.20×10-03	Up
TR7136|c1_g2_i2	3804	0	30.4256	4.55613	1.20×10-03	Up
TR7155|c4_g1_i13	1836	0	30.4256	4.55613	1.20×10-03	Up
TR7169|c2_g2_i14	3988	0	30.4256	4.55613	1.20×10-03	Up
TR7256|c3_g1_i7	2045	0	30.4256	4.55613	1.20×10-03	Up
TR7349|c4_g1_i12	2028	0	30.4256	4.55613	1.20×10-03	Up
TR7407|c2_g1_i8	2378	0	30.4256	4.55613	1.20×10-03	Up
TR7408|c1_g1_i13	5838	0	30.4256	4.55613	1.20×10-03	Up
TR7476|c4_g1_i12	3392	0	30.4256	4.55613	1.20×10-03	Up
TR7588|c1_g1_i17	2509	0	30.4256	4.55613	1.20×10-03	Up
TR7671|c0_g1_i5	6255	0	30.4256	4.55613	1.20×10-03	Up
TR7680|c1_g3_i6	1694	0	30.4256	4.55613	1.20×10-03	Up
TR7715|c1_g2_i1	2245	0	30.4256	4.55613	1.20×10-03	Up
TR7929|c0_g1_i31	2970	0	30.4256	4.55613	1.20×10-03	Up
TR7996|c2_g1_i4	1316	0	30.4256	4.55613	1.20×10-03	Up
TR6819|c1_g1_i3	1217	4.73286	141.141	4.54981	1.73×10-05	Up
TR4059|c1_g2_i4	3066	16.565	416.661	4.54424	3.93×10-06	Up
TR3576|c0_g1_i5	2155	0	29.5804	4.51724	1.40×10-03	Up
TR3666|c0_g1_i7	1406	0	29.5804	4.51724	1.40×10-03	Up
TR4114|c2_g1_i1	1548	0	29.5804	4.51724	1.40×10-03	Up
TR4469|c0_g1_i4	4725	0	29.5804	4.51724	1.40×10-03	Up
TR4982|c2_g1_i4	1988	0	29.5804	4.51724	1.40×10-03	Up
TR5048|c1_g1_i12	2789	0	29.5804	4.51724	1.40×10-03	Up
TR5254|c2_g2_i5	2535	0	29.5804	4.51724	1.40×10-03	Up
TR5349|c2_g1_i4	2542	0	29.5804	4.51724	1.40×10-03	Up
TR5484|c0_g1_i4	3777	0	29.5804	4.51724	1.40×10-03	Up
TR5528|c0_g1_i2	3524	0	29.5804	4.51724	1.40×10-03	Up
TR5566|c3_g1_i3	856	0	29.5804	4.51724	1.40×10-03	Up
TR5581|c1_g1_i7	1869	0	29.5804	4.51724	1.40×10-03	Up
TR5598|c0_g1_i1	2500	0	29.5804	4.51724	1.40×10-03	Up
TR5623|c1_g1_i16	2003	0	29.5804	4.51724	1.40×10-03	Up
TR5626|c2_g1_i2	5636	0	29.5804	4.51724	1.40×10-03	Up
TR5686|c0_g1_i6	1322	0	29.5804	4.51724	1.40×10-03	Up
TR6072|c0_g1_i3	5518	0	29.5804	4.51724	1.40×10-03	Up
TR6117|c0_g1_i5	6501	0	29.5804	4.51724	1.40×10-03	Up
TR6154|c2_g1_i1	5784	0	29.5804	4.51724	1.40×10-03	Up
TR6175|c0_g1_i3	2362	0	29.5804	4.51724	1.40×10-03	Up
TR6239|c0_g1_i3	2060	0	29.5804	4.51724	1.40×10-03	Up
TR6475|c1_g1_i5	3144	0	29.5804	4.51724	1.40×10-03	Up
TR6532|c1_g1_i5	4494	0	29.5804	4.51724	1.40×10-03	Up
TR6706|c2_g1_i6	4671	0	29.5804	4.51724	1.40×10-03	Up
TR6774|c2_g1_i1	1366	0	29.5804	4.51724	1.40×10-03	Up
TR6804|c1_g1_i1	3158	0	29.5804	4.51724	1.40×10-03	Up
TR6837|c1_g1_i2	2965	0	29.5804	4.51724	1.40×10-03	Up
TR6941|c0_g1_i1	2637	0	29.5804	4.51724	1.40×10-03	Up
TR7003|c4_g1_i2	3018	0	29.5804	4.51724	1.40×10-03	Up
TR7031|c2_g1_i1	7241	0	29.5804	4.51724	1.40×10-03	Up
TR7047|c7_g1_i7	1760	0	29.5804	4.51724	1.40×10-03	Up
TR7280|c3_g1_i2	1512	0	29.5804	4.51724	1.40×10-03	Up
TR7285|c2_g1_i18	1844	0	29.5804	4.51724	1.40×10-03	Up
TR7293|c1_g1_i2	4581	0	29.5804	4.51724	1.40×10-03	Up
TR7326|c1_g1_i10	1664	0	29.5804	4.51724	1.40×10-03	Up
TR7355|c1_g3_i9	3181	0	29.5804	4.51724	1.40×10-03	Up
TR7465|c1_g1_i11	3348	0	29.5804	4.51724	1.40×10-03	Up
TR7537|c0_g1_i5	2526	0	29.5804	4.51724	1.40×10-03	Up
TR7567|c3_g1_i1	2578	0	29.5804	4.51724	1.40×10-03	Up
TR7586|c0_g1_i7	3822	0	29.5804	4.51724	1.40×10-03	Up
TR7599|c1_g1_i12	1362	0	29.5804	4.51724	1.40×10-03	Up
TR7640|c6_g1_i10	2143	0	29.5804	4.51724	1.40×10-03	Up
TR7640|c6_g1_i5	2828	0	29.5804	4.51724	1.40×10-03	Up
TR7642|c7_g1_i3	3981	0	29.5804	4.51724	1.40×10-03	Up
TR7694|c2_g1_i21	2576	0	29.5804	4.51724	1.40×10-03	Up
TR3103|c0_g1_i1	658	4.73286	137.76	4.51517	2.03×10-05	Up
TR5897|c0_g1_i1	795	16.565	407.364	4.51179	4.59×10-06	Up
TR6773|c5_g1_i5	1298	10.6489	271.295	4.50596	7.02×10-06	Up
TR6206|c1_g2_i1	784	141.986	3244.55	4.50114	4.24×10-06	Up
TR7089|c2_g1_i6	561	2.36643	82.8251	4.50113	6.87×10-05	Up
TR7627|c3_g2_i32	4726	13.0154	323.694	4.4999	5.91×10-06	Up
TR3533|c0_g1_i4	3108	8.28251	216.359	4.49824	9.77×10-06	Up
TR7743|c0_g1_i1	634	1.18322	55.7802	4.49481	2.07×10-04	Up
TR5875|c1_g1_i2	4680	2.36643	81.98	4.48657	7.33×10-05	Up
TR7056|c0_g2_i3	1185	3.54965	108.18	4.48229	3.78×10-05	Up
TR3171|c0_g1_i1	816	0	28.7352	4.47727	1.62×10-03	Up
TR3437|c0_g1_i2	2370	0	28.7352	4.47727	1.62×10-03	Up
TR3663|c1_g1_i1	2523	0	28.7352	4.47727	1.62×10-03	Up
TR4060|c0_g1_i7	1089	0	28.7352	4.47727	1.62×10-03	Up
TR4847|c0_g1_i3	6112	0	28.7352	4.47727	1.62×10-03	Up
TR5205|c1_g1_i14	3379	0	28.7352	4.47727	1.62×10-03	Up
TR5333|c1_g1_i6	1726	0	28.7352	4.47727	1.62×10-03	Up
TR5879|c1_g1_i3	7340	0	28.7352	4.47727	1.62×10-03	Up
TR6040|c1_g2_i17	2184	0	28.7352	4.47727	1.62×10-03	Up
TR6091|c0_g2_i9	2701	0	28.7352	4.47727	1.62×10-03	Up
TR6097|c8_g1_i6	2412	0	28.7352	4.47727	1.62×10-03	Up
TR6280|c2_g1_i2	2373	0	28.7352	4.47727	1.62×10-03	Up
TR6326|c1_g1_i7	1437	0	28.7352	4.47727	1.62×10-03	Up
TR6379|c1_g1_i17	2284	0	28.7352	4.47727	1.62×10-03	Up
TR6517|c1_g1_i3	1429	0	28.7352	4.47727	1.62×10-03	Up
TR6526|c1_g2_i1	5770	0	28.7352	4.47727	1.62×10-03	Up
TR6627|c0_g1_i19	4025	0	28.7352	4.47727	1.62×10-03	Up
TR6982|c0_g1_i30	3106	0	28.7352	4.47727	1.62×10-03	Up
TR6999|c2_g1_i3	1790	0	28.7352	4.47727	1.62×10-03	Up
TR7027|c0_g1_i17	4797	0	28.7352	4.47727	1.62×10-03	Up
TR7169|c2_g2_i12	3869	0	28.7352	4.47727	1.62×10-03	Up
TR7283|c1_g1_i9	2980	0	28.7352	4.47727	1.62×10-03	Up
TR7308|c2_g1_i8	2776	0	28.7352	4.47727	1.62×10-03	Up
TR7348|c0_g1_i6	1288	0	28.7352	4.47727	1.62×10-03	Up
TR7526|c1_g3_i6	5644	0	28.7352	4.47727	1.62×10-03	Up
TR7548|c5_g1_i1	6830	0	28.7352	4.47727	1.62×10-03	Up
TR7578|c3_g2_i1	2931	0	28.7352	4.47727	1.62×10-03	Up
TR6827|c3_g1_i2	2003	7.0993	186.779	4.47663	1.32×10-05	Up
TR3869|c0_g1_i3	1377	1.18322	54.935	4.47331	2.27×10-04	Up
TR6532|c1_g1_i1	4570	3.54965	107.335	4.47112	3.97×10-05	Up
TR5842|c0_g1_i1	1339	2.36643	80.2897	4.45701	8.34×10-05	Up
TR6389|c3_g1_i5	947	2.36643	80.2897	4.45701	8.34×10-05	Up
TR7056|c0_g2_i1	1405	5.91608	158.044	4.45514	1.90×10-05	Up
TR7307|c1_g1_i4	4722	18.9315	437.79	4.4364	6.01×10-06	Up
TR2972|c0_g1_i4	1058	0	27.8901	4.43617	1.89×10-03	Up
TR4220|c0_g1_i11	1378	0	27.8901	4.43617	1.89×10-03	Up
TR4291|c1_g1_i1	1893	0	27.8901	4.43617	1.89×10-03	Up
TR4459|c1_g1_i3	1711	0	27.8901	4.43617	1.89×10-03	Up
TR5003|c1_g1_i3	2264	0	27.8901	4.43617	1.89×10-03	Up
TR5237|c1_g2_i4	3598	0	27.8901	4.43617	1.89×10-03	Up
TR5304|c0_g2_i1	1279	0	27.8901	4.43617	1.89×10-03	Up
TR5369|c2_g1_i8	3945	0	27.8901	4.43617	1.89×10-03	Up
TR5559|c0_g1_i2	3517	0	27.8901	4.43617	1.89×10-03	Up
TR5792|c2_g1_i19	2707	0	27.8901	4.43617	1.89×10-03	Up
TR5897|c1_g1_i6	1322	0	27.8901	4.43617	1.89×10-03	Up
TR5982|c1_g1_i4	3947	0	27.8901	4.43617	1.89×10-03	Up
TR6117|c1_g1_i15	1739	0	27.8901	4.43617	1.89×10-03	Up
TR6229|c0_g1_i16	3753	0	27.8901	4.43617	1.89×10-03	Up
TR6543|c0_g1_i7	3327	0	27.8901	4.43617	1.89×10-03	Up
TR6580|c0_g1_i3	867	0	27.8901	4.43617	1.89×10-03	Up
TR6738|c2_g1_i1	4487	0	27.8901	4.43617	1.89×10-03	Up
TR7206|c1_g2_i28	1862	0	27.8901	4.43617	1.89×10-03	Up
TR7284|c4_g1_i5	2945	0	27.8901	4.43617	1.89×10-03	Up
TR7513|c0_g2_i4	4495	0	27.8901	4.43617	1.89×10-03	Up
TR7645|c4_g1_i9	3268	0	27.8901	4.43617	1.89×10-03	Up
TR7650|c0_g4_i4	3184	0	27.8901	4.43617	1.89×10-03	Up
TR7667|c5_g1_i13	3302	0	27.8901	4.43617	1.89×10-03	Up
TR7361|c3_g1_i1	3170	11.8322	283.972	4.43585	8.75×10-06	Up
TR6296|c3_g1_i6	3810	1.18322	53.2447	4.42932	2.73×10-04	Up
TR7182|c0_g1_i2	324	1.18322	53.2447	4.42932	2.73×10-04	Up
TR7219|c1_g1_i9	4213	11.8322	280.591	4.41866	9.49×10-06	Up
TR7636|c2_g1_i2	516	9.46573	229.882	4.41804	1.21×10-05	Up
TR3942|c0_g1_i4	1571	13.0154	303.41	4.40694	9.16×10-06	Up
TR7144|c0_g1_i2	5007	4.73286	126.773	4.39647	3.48×10-05	Up
TR3284|c0_g1_i1	1099	0	27.0449	4.39385	2.22×10-03	Up
TR3692|c0_g3_i5	2820	0	27.0449	4.39385	2.22×10-03	Up
TR4107|c0_g1_i2	1421	0	27.0449	4.39385	2.22×10-03	Up
TR4639|c1_g1_i11	1412	0	27.0449	4.39385	2.22×10-03	Up
TR4823|c0_g1_i18	2707	0	27.0449	4.39385	2.22×10-03	Up
TR4936|c0_g3_i3	1078	0	27.0449	4.39385	2.22×10-03	Up
TR5043|c0_g1_i16	4073	0	27.0449	4.39385	2.22×10-03	Up
TR5163|c1_g2_i1	1493	0	27.0449	4.39385	2.22×10-03	Up
TR5171|c0_g2_i10	1799	0	27.0449	4.39385	2.22×10-03	Up
TR5249|c0_g1_i10	4047	0	27.0449	4.39385	2.22×10-03	Up
TR5414|c1_g1_i5	1749	0	27.0449	4.39385	2.22×10-03	Up
TR5415|c1_g1_i6	6817	0	27.0449	4.39385	2.22×10-03	Up
TR5556|c0_g1_i4	4785	0	27.0449	4.39385	2.22×10-03	Up
TR5607|c0_g1_i2	4263	0	27.0449	4.39385	2.22×10-03	Up
TR5718|c1_g1_i6	1016	0	27.0449	4.39385	2.22×10-03	Up
TR5886|c4_g1_i4	5824	0	27.0449	4.39385	2.22×10-03	Up
TR6024|c2_g2_i3	1962	0	27.0449	4.39385	2.22×10-03	Up
TR6087|c0_g1_i30	3896	0	27.0449	4.39385	2.22×10-03	Up
TR6136|c0_g1_i8	2679	0	27.0449	4.39385	2.22×10-03	Up
TR6152|c0_g1_i2	448	0	27.0449	4.39385	2.22×10-03	Up
TR6229|c0_g1_i15	4755	0	27.0449	4.39385	2.22×10-03	Up
TR6257|c0_g1_i2	1520	0	27.0449	4.39385	2.22×10-03	Up
TR6278|c0_g1_i5	6725	0	27.0449	4.39385	2.22×10-03	Up
TR6308|c2_g1_i2	4615	0	27.0449	4.39385	2.22×10-03	Up
TR6400|c3_g1_i1	3285	0	27.0449	4.39385	2.22×10-03	Up
TR6504|c1_g1_i18	4072	0	27.0449	4.39385	2.22×10-03	Up
TR6504|c1_g1_i27	3950	0	27.0449	4.39385	2.22×10-03	Up
TR6589|c0_g1_i2	3337	0	27.0449	4.39385	2.22×10-03	Up
TR6780|c0_g1_i1	3459	0	27.0449	4.39385	2.22×10-03	Up
TR6879|c0_g1_i1	4102	0	27.0449	4.39385	2.22×10-03	Up
TR6937|c1_g1_i5	3571	0	27.0449	4.39385	2.22×10-03	Up
TR6937|c3_g1_i9	2371	0	27.0449	4.39385	2.22×10-03	Up
TR7055|c0_g1_i10	2993	0	27.0449	4.39385	2.22×10-03	Up
TR7075|c1_g1_i3	681	0	27.0449	4.39385	2.22×10-03	Up
TR7211|c3_g1_i16	3096	0	27.0449	4.39385	2.22×10-03	Up
TR7313|c1_g1_i9	3210	0	27.0449	4.39385	2.22×10-03	Up
TR7458|c2_g2_i1	5906	0	27.0449	4.39385	2.22×10-03	Up
TR7484|c1_g1_i5	6094	0	27.0449	4.39385	2.22×10-03	Up
TR7496|c1_g1_i7	1432	0	27.0449	4.39385	2.22×10-03	Up
TR7627|c3_g2_i15	4358	0	27.0449	4.39385	2.22×10-03	Up
TR7631|c2_g1_i2	3651	0	27.0449	4.39385	2.22×10-03	Up
TR7635|c2_g3_i3	674	0	27.0449	4.39385	2.22×10-03	Up
TR7693|c0_g1_i4	4811	0	27.0449	4.39385	2.22×10-03	Up
TR7701|c1_g1_i1	6275	0	27.0449	4.39385	2.22×10-03	Up
TR7710|c1_g1_i7	2637	0	27.0449	4.39385	2.22×10-03	Up
TR7928|c8_g1_i1	2145	0	27.0449	4.39385	2.22×10-03	Up
TR7929|c0_g1_i18	2960	0	27.0449	4.39385	2.22×10-03	Up
TR6831|c10_g3_i1	268	1.18322	51.5544	4.38395	3.29×10-04	Up
TR2050|c0_g1_i4	1907	5.91608	148.747	4.36844	2.82×10-05	Up
TR7300|c4_g1_i15	5160	16.565	366.797	4.36098	9.37×10-06	Up
TR6592|c2_g1_i1	3790	1.18322	50.7093	4.36071	3.62×10-04	Up
TR6669|c3_g1_i4	8250	36.6797	776.697	4.35463	6.97×10-06	Up
TR3065|c0_g1_i1	2432	0	26.1998	4.35026	2.60×10-03	Up
TR3086|c0_g2_i2	1671	0	26.1998	4.35026	2.60×10-03	Up
TR3218|c1_g2_i1	1506	0	26.1998	4.35026	2.60×10-03	Up
TR3931|c0_g1_i2	1513	0	26.1998	4.35026	2.60×10-03	Up
TR4396|c0_g1_i4	934	0	26.1998	4.35026	2.60×10-03	Up
TR4454|c0_g1_i1	2220	0	26.1998	4.35026	2.60×10-03	Up
TR4685|c1_g1_i2	1301	0	26.1998	4.35026	2.60×10-03	Up
TR5043|c0_g1_i28	4141	0	26.1998	4.35026	2.60×10-03	Up
TR5069|c1_g1_i4	2052	0	26.1998	4.35026	2.60×10-03	Up
TR5373|c1_g1_i1	884	0	26.1998	4.35026	2.60×10-03	Up
TR5462|c1_g1_i11	5476	0	26.1998	4.35026	2.60×10-03	Up
TR5768|c7_g1_i16	2498	0	26.1998	4.35026	2.60×10-03	Up
TR5844|c2_g1_i2	2465	0	26.1998	4.35026	2.60×10-03	Up
TR6061|c4_g2_i4	1173	0	26.1998	4.35026	2.60×10-03	Up
TR6072|c0_g1_i32	1519	0	26.1998	4.35026	2.60×10-03	Up
TR6274|c0_g1_i7	1809	0	26.1998	4.35026	2.60×10-03	Up
TR6292|c2_g1_i9	1456	0	26.1998	4.35026	2.60×10-03	Up
TR6468|c0_g1_i2	1523	0	26.1998	4.35026	2.60×10-03	Up
TR6580|c1_g1_i2	2878	0	26.1998	4.35026	2.60×10-03	Up
TR6982|c0_g1_i36	4333	0	26.1998	4.35026	2.60×10-03	Up
TR7128|c0_g1_i6	3684	0	26.1998	4.35026	2.60×10-03	Up
TR7165|c2_g1_i5	2744	0	26.1998	4.35026	2.60×10-03	Up
TR7212|c1_g1_i14	6401	0	26.1998	4.35026	2.60×10-03	Up
TR7218|c0_g1_i1	1852	0	26.1998	4.35026	2.60×10-03	Up
TR7255|c0_g1_i10	3531	0	26.1998	4.35026	2.60×10-03	Up
TR7266|c0_g1_i10	4302	0	26.1998	4.35026	2.60×10-03	Up
TR7489|c0_g1_i4	6416	0	26.1998	4.35026	2.60×10-03	Up
TR7707|c1_g1_i11	3657	0	26.1998	4.35026	2.60×10-03	Up
TR7506|c0_g1_i15	1805	2.36643	73.5284	4.33229	1.43×10-04	Up
TR3363|c0_g1_i1	1441	261.491	5286.44	4.3304	1.26×10-05	Up
TR7403|c0_g1_i12	3413	7.0993	166.495	4.31204	2.82×10-05	Up
TR2970|c0_g1_i2	4129	5.91608	142.831	4.31042	3.67×10-05	Up
TR1761|c0_g1_i1	1134	0	25.3546	4.30531	3.06×10-03	Up
TR3259|c0_g2_i5	3076	0	25.3546	4.30531	3.06×10-03	Up
TR3336|c0_g1_i4	2646	0	25.3546	4.30531	3.06×10-03	Up
TR3551|c0_g1_i2	3010	0	25.3546	4.30531	3.06×10-03	Up
TR3551|c0_g1_i3	2959	0	25.3546	4.30531	3.06×10-03	Up
TR3605|c0_g1_i2	2586	0	25.3546	4.30531	3.06×10-03	Up
TR4281|c0_g1_i4	2269	0	25.3546	4.30531	3.06×10-03	Up
TR5192|c1_g1_i4	2104	0	25.3546	4.30531	3.06×10-03	Up
TR5237|c1_g2_i11	1732	0	25.3546	4.30531	3.06×10-03	Up
TR5263|c0_g1_i28	3015	0	25.3546	4.30531	3.06×10-03	Up
TR5314|c0_g1_i9	1165	0	25.3546	4.30531	3.06×10-03	Up
TR5395|c0_g1_i2	1874	0	25.3546	4.30531	3.06×10-03	Up
TR546|c0_g2_i1	1814	0	25.3546	4.30531	3.06×10-03	Up
TR5493|c0_g1_i13	6989	0	25.3546	4.30531	3.06×10-03	Up
TR5561|c1_g2_i5	1628	0	25.3546	4.30531	3.06×10-03	Up
TR6200|c0_g2_i5	7410	0	25.3546	4.30531	3.06×10-03	Up
TR6326|c1_g1_i14	1205	0	25.3546	4.30531	3.06×10-03	Up
TR6376|c3_g2_i23	3257	0	25.3546	4.30531	3.06×10-03	Up
TR6508|c0_g2_i18	3947	0	25.3546	4.30531	3.06×10-03	Up
TR6525|c0_g1_i1	5989	0	25.3546	4.30531	3.06×10-03	Up
TR6565|c1_g1_i15	1234	0	25.3546	4.30531	3.06×10-03	Up
TR6592|c2_g1_i4	4048	0	25.3546	4.30531	3.06×10-03	Up
TR6773|c2_g1_i5	960	0	25.3546	4.30531	3.06×10-03	Up
TR6814|c2_g1_i2	377	0	25.3546	4.30531	3.06×10-03	Up
TR6847|c0_g1_i3	1282	0	25.3546	4.30531	3.06×10-03	Up
TR6924|c0_g1_i2	2206	0	25.3546	4.30531	3.06×10-03	Up
TR6965|c1_g2_i4	2029	0	25.3546	4.30531	3.06×10-03	Up
TR7009|c1_g1_i6	1263	0	25.3546	4.30531	3.06×10-03	Up
TR7016|c2_g2_i7	4172	0	25.3546	4.30531	3.06×10-03	Up
TR7046|c4_g1_i1	2316	0	25.3546	4.30531	3.06×10-03	Up
TR7110|c3_g1_i5	5156	0	25.3546	4.30531	3.06×10-03	Up
TR7129|c2_g1_i2	1991	0	25.3546	4.30531	3.06×10-03	Up
TR7137|c1_g3_i1	2232	0	25.3546	4.30531	3.06×10-03	Up
TR7221|c4_g1_i2	3486	0	25.3546	4.30531	3.06×10-03	Up
TR7291|c2_g1_i6	2014	0	25.3546	4.30531	3.06×10-03	Up
TR7354|c2_g3_i2	1068	0	25.3546	4.30531	3.06×10-03	Up
TR7445|c0_g1_i22	5036	0	25.3546	4.30531	3.06×10-03	Up
TR7494|c1_g1_i1	1325	0	25.3546	4.30531	3.06×10-03	Up
TR7496|c1_g1_i2	1059	0	25.3546	4.30531	3.06×10-03	Up
TR7500|c0_g1_i11	2797	0	25.3546	4.30531	3.06×10-03	Up
TR7528|c3_g1_i10	2074	0	25.3546	4.30531	3.06×10-03	Up
TR7544|c1_g1_i4	4312	0	25.3546	4.30531	3.06×10-03	Up
TR7614|c1_g1_i8	1824	0	25.3546	4.30531	3.06×10-03	Up
TR7619|c3_g1_i6	3886	0	25.3546	4.30531	3.06×10-03	Up
TR7646|c0_g1_i7	7703	0	25.3546	4.30531	3.06×10-03	Up
TR7671|c0_g1_i1	6791	0	25.3546	4.30531	3.06×10-03	Up
TR5915|c3_g1_i6	3088	3.54965	95.5024	4.30483	8.31×10-05	Up
TR4529|c0_g1_i4	1385	15.3818	327.92	4.29854	1.33×10-05	Up
TR3715|c1_g2_i5	2283	56.7944	1141.8	4.29722	9.07×10-06	Up
TR3348|c0_g3_i1	2469	9.46573	210.443	4.29136	2.17×10-05	Up
TR7511|c3_g2_i1	540	5.91608	139.45	4.27619	4.28×10-05	Up
TR7426|c2_g1_i3	3680	8.28251	185.089	4.27454	2.75×10-05	Up
TR4865|c2_g1_i2	349	3.54965	92.967	4.26656	9.83×10-05	Up
TR7496|c1_g1_i3	1489	3.54965	92.967	4.26656	9.83×10-05	Up
TR7381|c4_g5_i4	396	2.36643	70.1478	4.26564	1.90×10-04	Up
TR7671|c0_g1_i23	3304	2.36643	70.1478	4.26564	1.90×10-04	Up
TR5147|c0_g1_i6	3445	1.18322	47.3286	4.26385	5.38×10-04	Up
TR2845|c0_g1_i3	5058	0	24.5095	4.25892	3.62×10-03	Up
TR3417|c1_g1_i1	1948	0	24.5095	4.25892	3.62×10-03	Up
TR3576|c0_g1_i4	2105	0	24.5095	4.25892	3.62×10-03	Up
TR3890|c0_g1_i3	1468	0	24.5095	4.25892	3.62×10-03	Up
TR4054|c0_g1_i6	3455	0	24.5095	4.25892	3.62×10-03	Up
TR4303|c0_g1_i3	1574	0	24.5095	4.25892	3.62×10-03	Up
TR4348|c1_g1_i2	2420	0	24.5095	4.25892	3.62×10-03	Up
TR4570|c0_g1_i3	1981	0	24.5095	4.25892	3.62×10-03	Up
TR5340|c0_g1_i8	5208	0	24.5095	4.25892	3.62×10-03	Up
TR5415|c1_g1_i5	6765	0	24.5095	4.25892	3.62×10-03	Up
TR5644|c0_g1_i8	4588	0	24.5095	4.25892	3.62×10-03	Up
TR5810|c0_g1_i15	5030	0	24.5095	4.25892	3.62×10-03	Up
TR5883|c0_g2_i1	1371	0	24.5095	4.25892	3.62×10-03	Up
TR5900|c1_g1_i11	4551	0	24.5095	4.25892	3.62×10-03	Up
TR5909|c1_g1_i3	819	0	24.5095	4.25892	3.62×10-03	Up
TR6010|c0_g7_i1	3403	0	24.5095	4.25892	3.62×10-03	Up
TR6021|c3_g1_i6	1444	0	24.5095	4.25892	3.62×10-03	Up
TR6072|c0_g1_i17	1410	0	24.5095	4.25892	3.62×10-03	Up
TR6072|c0_g1_i7	5247	0	24.5095	4.25892	3.62×10-03	Up
TR6086|c0_g1_i9	2957	0	24.5095	4.25892	3.62×10-03	Up
TR6143|c3_g1_i5	2733	0	24.5095	4.25892	3.62×10-03	Up
TR6379|c0_g1_i1	1795	0	24.5095	4.25892	3.62×10-03	Up
TR6390|c1_g2_i6	1321	0	24.5095	4.25892	3.62×10-03	Up
TR6569|c4_g1_i1	2040	0	24.5095	4.25892	3.62×10-03	Up
TR6596|c2_g1_i5	1385	0	24.5095	4.25892	3.62×10-03	Up
TR6738|c2_g1_i2	2911	0	24.5095	4.25892	3.62×10-03	Up
TR6748|c4_g3_i19	814	0	24.5095	4.25892	3.62×10-03	Up
TR6761|c2_g2_i19	5800	0	24.5095	4.25892	3.62×10-03	Up
TR6810|c1_g1_i7	2343	0	24.5095	4.25892	3.62×10-03	Up
TR6922|c3_g1_i11	1716	0	24.5095	4.25892	3.62×10-03	Up
TR6968|c1_g1_i5	1856	0	24.5095	4.25892	3.62×10-03	Up
TR7049|c1_g1_i4	2907	0	24.5095	4.25892	3.62×10-03	Up
TR7082|c4_g1_i4	5410	0	24.5095	4.25892	3.62×10-03	Up
TR7206|c1_g2_i14	1471	0	24.5095	4.25892	3.62×10-03	Up
TR7212|c1_g1_i5	6877	0	24.5095	4.25892	3.62×10-03	Up
TR7254|c0_g1_i16	7144	0	24.5095	4.25892	3.62×10-03	Up
TR7292|c0_g1_i18	5021	0	24.5095	4.25892	3.62×10-03	Up
TR7318|c2_g1_i4	3426	0	24.5095	4.25892	3.62×10-03	Up
TR7332|c1_g1_i6	4607	0	24.5095	4.25892	3.62×10-03	Up
TR7360|c5_g1_i3	2683	0	24.5095	4.25892	3.62×10-03	Up
TR7430|c1_g1_i4	2601	0	24.5095	4.25892	3.62×10-03	Up
TR7458|c2_g2_i5	1511	0	24.5095	4.25892	3.62×10-03	Up
TR7480|c1_g1_i6	4342	0	24.5095	4.25892	3.62×10-03	Up
TR7483|c0_g1_i1	1911	0	24.5095	4.25892	3.62×10-03	Up
TR7649|c2_g1_i6	1397	0	24.5095	4.25892	3.62×10-03	Up
TR7685|c0_g1_i7	2572	0	24.5095	4.25892	3.62×10-03	Up
TR7728|c3_g1_i14	1751	0	24.5095	4.25892	3.62×10-03	Up
TR7729|c3_g1_i6	3217	0	24.5095	4.25892	3.62×10-03	Up
TR7894|c1_g1_i22	5556	0	24.5095	4.25892	3.62×10-03	Up
TR6937|c1_g1_i11	3630	8.28251	181.708	4.24814	3.10×10-05	Up
TR6395|c0_g1_i1	955	4.73286	114.096	4.24616	6.83×10-05	Up
TR5277|c1_g1_i2	3271	20.1147	401.448	4.22997	1.54×10-05	Up
TR3718|c0_g1_i3	3101	9.46573	200.302	4.22057	3.01×10-05	Up
TR560|c0_g2_i1	846	115.955	2180.5	4.2172	1.55×10-05	Up
TR7236|c2_g1_i16	3484	1.18322	45.6383	4.21286	6.61×10-04	Up
TR3297|c0_g1_i2	625	0	23.6643	4.21098	4.30×10-03	Up
TR3853|c2_g3_i1	1526	0	23.6643	4.21098	4.30×10-03	Up
TR3998|c0_g1_i1	4816	0	23.6643	4.21098	4.30×10-03	Up
TR4071|c0_g1_i5	1157	0	23.6643	4.21098	4.30×10-03	Up
TR4220|c0_g1_i17	1168	0	23.6643	4.21098	4.30×10-03	Up
TR4381|c0_g1_i5	4465	0	23.6643	4.21098	4.30×10-03	Up
TR4386|c0_g1_i3	1399	0	23.6643	4.21098	4.30×10-03	Up
TR4501|c0_g1_i6	2857	0	23.6643	4.21098	4.30×10-03	Up
TR4553|c0_g1_i11	1553	0	23.6643	4.21098	4.30×10-03	Up
TR5181|c0_g1_i10	2374	0	23.6643	4.21098	4.30×10-03	Up
TR5192|c0_g1_i10	1392	0	23.6643	4.21098	4.30×10-03	Up
TR5229|c1_g1_i7	1219	0	23.6643	4.21098	4.30×10-03	Up
TR5263|c0_g1_i26	2919	0	23.6643	4.21098	4.30×10-03	Up
TR5340|c0_g1_i3	5263	0	23.6643	4.21098	4.30×10-03	Up
TR5344|c0_g1_i13	2356	0	23.6643	4.21098	4.30×10-03	Up
TR5415|c1_g1_i2	6744	0	23.6643	4.21098	4.30×10-03	Up
TR5462|c1_g1_i12	5529	0	23.6643	4.21098	4.30×10-03	Up
TR5687|c0_g3_i2	2758	0	23.6643	4.21098	4.30×10-03	Up
TR5810|c0_g1_i13	4896	0	23.6643	4.21098	4.30×10-03	Up
TR5911|c1_g2_i5	3324	0	23.6643	4.21098	4.30×10-03	Up
TR5969|c1_g1_i2	1959	0	23.6643	4.21098	4.30×10-03	Up
TR6052|c0_g1_i14	2105	0	23.6643	4.21098	4.30×10-03	Up
TR6136|c0_g1_i32	2619	0	23.6643	4.21098	4.30×10-03	Up
TR6200|c0_g2_i8	7512	0	23.6643	4.21098	4.30×10-03	Up
TR6287|c0_g1_i3	1052	0	23.6643	4.21098	4.30×10-03	Up
TR6341|c2_g1_i10	1389	0	23.6643	4.21098	4.30×10-03	Up
TR6511|c1_g1_i3	732	0	23.6643	4.21098	4.30×10-03	Up
TR6616|c1_g1_i4	2528	0	23.6643	4.21098	4.30×10-03	Up
TR6675|c3_g1_i1	1173	0	23.6643	4.21098	4.30×10-03	Up
TR6761|c2_g2_i7	5926	0	23.6643	4.21098	4.30×10-03	Up
TR6903|c2_g2_i11	920	0	23.6643	4.21098	4.30×10-03	Up
TR7007|c2_g1_i9	1996	0	23.6643	4.21098	4.30×10-03	Up
TR7121|c4_g1_i3	1063	0	23.6643	4.21098	4.30×10-03	Up
TR7126|c0_g1_i1	2494	0	23.6643	4.21098	4.30×10-03	Up
TR7130|c0_g1_i2	5827	0	23.6643	4.21098	4.30×10-03	Up
TR7194|c4_g1_i9	3327	0	23.6643	4.21098	4.30×10-03	Up
TR7207|c0_g1_i29	2408	0	23.6643	4.21098	4.30×10-03	Up
TR7283|c1_g1_i2	3914	0	23.6643	4.21098	4.30×10-03	Up
TR7403|c0_g1_i2	3530	0	23.6643	4.21098	4.30×10-03	Up
TR7484|c1_g1_i15	5968	0	23.6643	4.21098	4.30×10-03	Up
TR7501|c2_g1_i9	4622	0	23.6643	4.21098	4.30×10-03	Up
TR7619|c3_g1_i5	3638	0	23.6643	4.21098	4.30×10-03	Up
TR7649|c5_g1_i1	4408	0	23.6643	4.21098	4.30×10-03	Up
TR7702|c2_g3_i1	942	0	23.6643	4.21098	4.30×10-03	Up
TR7760|c1_g1_i6	1856	0	23.6643	4.21098	4.30×10-03	Up
TR4454|c1_g1_i2	2011	13.0154	263.688	4.20546	2.34×10-05	Up
TR3715|c1_g2_i4	2345	14.1986	284.817	4.20194	2.21×10-05	Up
TR7121|c2_g1_i1	1726	340.766	6274.43	4.19723	2.70×10-05	Up
TR7506|c0_g1_i13	1682	2.36643	66.7672	4.19576	2.56×10-04	Up
TR7204|c0_g1_i1	384	3.54965	87.896	4.18683	1.39×10-04	Up
TR2027|c0_g1_i2	1580	1.18322	44.7932	4.18668	7.34×10-04	Up
TR5037|c0_g1_i16	2215	2.36643	65.922	4.17775	2.76×10-04	Up
TR5080|c2_g1_i8	1729	3.54965	87.0509	4.17311	1.48×10-04	Up
TR3610|c0_g1_i2	909	0	22.8192	4.16139	5.12×10-03	Up
TR3647|c0_g1_i4	1696	0	22.8192	4.16139	5.12×10-03	Up
TR4092|c0_g1_i8	2763	0	22.8192	4.16139	5.12×10-03	Up
TR4381|c0_g1_i8	4542	0	22.8192	4.16139	5.12×10-03	Up
TR4619|c1_g1_i1	1163	0	22.8192	4.16139	5.12×10-03	Up
TR4643|c1_g1_i2	2487	0	22.8192	4.16139	5.12×10-03	Up
TR4755|c0_g1_i1	2222	0	22.8192	4.16139	5.12×10-03	Up
TR5339|c0_g1_i11	2693	0	22.8192	4.16139	5.12×10-03	Up
TR5415|c1_g1_i1	6692	0	22.8192	4.16139	5.12×10-03	Up
TR5452|c3_g1_i1	1246	0	22.8192	4.16139	5.12×10-03	Up
TR5580|c0_g1_i11	3042	0	22.8192	4.16139	5.12×10-03	Up
TR5594|c2_g1_i6	2043	0	22.8192	4.16139	5.12×10-03	Up
TR5617|c0_g1_i11	3223	0	22.8192	4.16139	5.12×10-03	Up
TR5700|c0_g1_i2	1879	0	22.8192	4.16139	5.12×10-03	Up
TR5741|c1_g1_i5	2326	0	22.8192	4.16139	5.12×10-03	Up
TR5776|c0_g1_i4	2501	0	22.8192	4.16139	5.12×10-03	Up
TR5788|c0_g2_i4	2304	0	22.8192	4.16139	5.12×10-03	Up
TR6032|c0_g1_i6	2293	0	22.8192	4.16139	5.12×10-03	Up
TR6075|c1_g2_i16	2762	0	22.8192	4.16139	5.12×10-03	Up
TR6171|c0_g2_i11	3151	0	22.8192	4.16139	5.12×10-03	Up
TR6179|c0_g1_i30	5213	0	22.8192	4.16139	5.12×10-03	Up
TR6235|c0_g1_i10	1874	0	22.8192	4.16139	5.12×10-03	Up
TR6290|c1_g1_i14	6004	0	22.8192	4.16139	5.12×10-03	Up
TR6310|c0_g2_i6	3028	0	22.8192	4.16139	5.12×10-03	Up
TR6341|c2_g1_i6	1402	0	22.8192	4.16139	5.12×10-03	Up
TR6426|c4_g1_i6	2656	0	22.8192	4.16139	5.12×10-03	Up
TR6431|c2_g1_i15	5683	0	22.8192	4.16139	5.12×10-03	Up
TR6479|c1_g1_i1	2410	0	22.8192	4.16139	5.12×10-03	Up
TR6707|c3_g1_i1	2415	0	22.8192	4.16139	5.12×10-03	Up
TR6867|c0_g2_i11	3803	0	22.8192	4.16139	5.12×10-03	Up
TR6903|c2_g2_i24	1414	0	22.8192	4.16139	5.12×10-03	Up
TR6931|c0_g1_i4	3056	0	22.8192	4.16139	5.12×10-03	Up
TR6957|c0_g1_i4	2010	0	22.8192	4.16139	5.12×10-03	Up
TR7198|c1_g1_i2	1186	0	22.8192	4.16139	5.12×10-03	Up
TR7285|c3_g1_i4	3439	0	22.8192	4.16139	5.12×10-03	Up
TR7338|c9_g4_i10	2725	0	22.8192	4.16139	5.12×10-03	Up
TR7422|c4_g1_i10	1627	0	22.8192	4.16139	5.12×10-03	Up
TR7434|c0_g1_i2	3831	0	22.8192	4.16139	5.12×10-03	Up
TR7478|c1_g1_i1	928	0	22.8192	4.16139	5.12×10-03	Up
TR7499|c1_g1_i8	6965	0	22.8192	4.16139	5.12×10-03	Up
TR7573|c3_g1_i50	4545	0	22.8192	4.16139	5.12×10-03	Up
TR7573|c3_g1_i62	4383	0	22.8192	4.16139	5.12×10-03	Up
TR7627|c3_g2_i36	4261	0	22.8192	4.16139	5.12×10-03	Up
TR7667|c4_g1_i8	2044	0	22.8192	4.16139	5.12×10-03	Up
TR7685|c0_g1_i16	2326	0	22.8192	4.16139	5.12×10-03	Up
TR7717|c3_g2_i13	2475	0	22.8192	4.16139	5.12×10-03	Up
TR6851|c1_g2_i1	1420	3.54965	86.2057	4.15925	1.57×10-04	Up
TR6843|c2_g1_i3	985	36.6797	676.123	4.15494	1.80×10-05	Up
TR7211|c3_g1_i13	2779	3.54965	85.3606	4.14525	1.66×10-04	Up
TR4489|c1_g1_i4	1319	1.18322	43.1029	4.13284	9.09×10-04	Up
TR2929|c0_g1_i1	4845	7.0993	146.212	4.12622	6.54×10-05	Up
TR6207|c2_g1_i2	2353	10.6489	207.908	4.12422	4.11×10-05	Up
TR6522|c0_g1_i1	757	9.46573	186.779	4.12043	4.74×10-05	Up
TR3363|c0_g1_i2	1499	179.849	3136.37	4.11406	2.98×10-05	Up
TR2354|c0_g3_i1	765	0	21.974	4.11004	6.12×10-03	Up
TR3076|c0_g1_i1	3060	0	21.974	4.11004	6.12×10-03	Up
TR3692|c0_g3_i2	2882	0	21.974	4.11004	6.12×10-03	Up
TR4278|c1_g1_i6	4424	0	21.974	4.11004	6.12×10-03	Up
TR4551|c0_g1_i6	2179	0	21.974	4.11004	6.12×10-03	Up
TR4958|c0_g1_i4	2053	0	21.974	4.11004	6.12×10-03	Up
TR4971|c0_g1_i6	1417	0	21.974	4.11004	6.12×10-03	Up
TR5043|c0_g1_i26	4174	0	21.974	4.11004	6.12×10-03	Up
TR5139|c0_g2_i6	2796	0	21.974	4.11004	6.12×10-03	Up
TR5249|c0_g1_i12	4151	0	21.974	4.11004	6.12×10-03	Up
TR5344|c0_g1_i8	2481	0	21.974	4.11004	6.12×10-03	Up
TR5663|c0_g1_i1	1470	0	21.974	4.11004	6.12×10-03	Up
TR5853|c0_g2_i1	5458	0	21.974	4.11004	6.12×10-03	Up
TR6122|c3_g1_i9	1985	0	21.974	4.11004	6.12×10-03	Up
TR6229|c0_g1_i6	4809	0	21.974	4.11004	6.12×10-03	Up
TR6235|c0_g1_i8	1872	0	21.974	4.11004	6.12×10-03	Up
TR6292|c2_g1_i6	1449	0	21.974	4.11004	6.12×10-03	Up
TR6398|c0_g2_i1	897	0	21.974	4.11004	6.12×10-03	Up
TR6647|c0_g1_i4	2589	0	21.974	4.11004	6.12×10-03	Up
TR6722|c1_g1_i17	1411	0	21.974	4.11004	6.12×10-03	Up
TR6787|c2_g1_i3	2981	0	21.974	4.11004	6.12×10-03	Up
TR6792|c0_g1_i3	1405	0	21.974	4.11004	6.12×10-03	Up
TR6801|c0_g1_i11	1704	0	21.974	4.11004	6.12×10-03	Up
TR6858|c1_g1_i7	2502	0	21.974	4.11004	6.12×10-03	Up
TR6967|c5_g1_i5	2524	0	21.974	4.11004	6.12×10-03	Up
TR6969|c0_g1_i3	1247	0	21.974	4.11004	6.12×10-03	Up
TR7087|c1_g1_i4	2017	0	21.974	4.11004	6.12×10-03	Up
TR7155|c3_g1_i10	4427	0	21.974	4.11004	6.12×10-03	Up
TR7177|c2_g1_i5	3644	0	21.974	4.11004	6.12×10-03	Up
TR7255|c0_g1_i25	3463	0	21.974	4.11004	6.12×10-03	Up
TR7270|c0_g1_i7	5219	0	21.974	4.11004	6.12×10-03	Up
TR7273|c0_g3_i9	2563	0	21.974	4.11004	6.12×10-03	Up
TR7285|c2_g1_i4	1786	0	21.974	4.11004	6.12×10-03	Up
TR7432|c1_g1_i7	3895	0	21.974	4.11004	6.12×10-03	Up
TR7462|c1_g1_i6	4763	0	21.974	4.11004	6.12×10-03	Up
TR7473|c6_g1_i6	1240	0	21.974	4.11004	6.12×10-03	Up
TR7484|c0_g1_i4	3412	0	21.974	4.11004	6.12×10-03	Up
TR7520|c0_g1_i11	1743	0	21.974	4.11004	6.12×10-03	Up
TR7526|c1_g3_i2	5720	0	21.974	4.11004	6.12×10-03	Up
TR7532|c1_g6_i2	454	0	21.974	4.11004	6.12×10-03	Up
TR7616|c2_g1_i1	1959	0	21.974	4.11004	6.12×10-03	Up
TR7637|c1_g1_i4	1293	0	21.974	4.11004	6.12×10-03	Up
TR7642|c5_g1_i3	1839	0	21.974	4.11004	6.12×10-03	Up
TR7706|c1_g1_i4	1166	0	21.974	4.11004	6.12×10-03	Up
TR7707|c1_g1_i6	5751	0	21.974	4.11004	6.12×10-03	Up
TR7743|c0_g1_i5	469	0	21.974	4.11004	6.12×10-03	Up
TR6823|c6_g1_i3	466	1.18322	42.2577	4.10515	1.01×10-03	Up
TR4372|c0_g1_i2	3951	4.73286	103.109	4.10188	1.29×10-04	Up
TR5254|c1_g1_i3	1070	7.0993	143.676	4.10122	7.31×10-05	Up
TR5241|c0_g2_i9	5015	10.6489	202.837	4.08883	4.83×10-05	Up
TR5741|c1_g1_i10	2319	2.36643	61.6963	4.08415	4.08×10-04	Up
TR7594|c3_g3_i1	297	2.36643	61.6963	4.08415	4.08×10-04	Up
TR7173|c3_g2_i10	2382	1.18322	41.4126	4.07691	1.13×10-03	Up
TR6474|c0_g1_i5	2437	3.54965	81.1348	4.07317	2.27×10-04	Up
TR4114|c0_g1_i1	1013	0	21.1289	4.0568	7.35×10-03	Up
TR4353|c0_g1_i7	339	0	21.1289	4.0568	7.35×10-03	Up
TR4946|c0_g2_i7	1637	0	21.1289	4.0568	7.35×10-03	Up
TR5123|c0_g1_i1	5320	0	21.1289	4.0568	7.35×10-03	Up
TR5303|c1_g1_i3	1330	0	21.1289	4.0568	7.35×10-03	Up
TR5617|c0_g1_i15	3081	0	21.1289	4.0568	7.35×10-03	Up
TR5690|c0_g3_i3	1289	0	21.1289	4.0568	7.35×10-03	Up
TR5718|c1_g1_i8	1023	0	21.1289	4.0568	7.35×10-03	Up
TR5741|c1_g1_i16	1989	0	21.1289	4.0568	7.35×10-03	Up
TR5788|c0_g2_i5	2357	0	21.1289	4.0568	7.35×10-03	Up
TR5815|c0_g1_i17	4008	0	21.1289	4.0568	7.35×10-03	Up
TR5909|c1_g1_i7	2189	0	21.1289	4.0568	7.35×10-03	Up
TR5946|c0_g2_i2	2318	0	21.1289	4.0568	7.35×10-03	Up
TR6014|c1_g1_i22	2116	0	21.1289	4.0568	7.35×10-03	Up
TR6136|c0_g1_i12	2729	0	21.1289	4.0568	7.35×10-03	Up
TR6143|c3_g1_i9	2788	0	21.1289	4.0568	7.35×10-03	Up
TR6181|c2_g1_i2	849	0	21.1289	4.0568	7.35×10-03	Up
TR6185|c0_g1_i9	2521	0	21.1289	4.0568	7.35×10-03	Up
TR6210|c2_g1_i1	1912	0	21.1289	4.0568	7.35×10-03	Up
TR6252|c1_g1_i6	1786	0	21.1289	4.0568	7.35×10-03	Up
TR6296|c3_g1_i3	1492	0	21.1289	4.0568	7.35×10-03	Up
TR6353|c0_g1_i2	4217	0	21.1289	4.0568	7.35×10-03	Up
TR6485|c4_g1_i31	2765	0	21.1289	4.0568	7.35×10-03	Up
TR6526|c1_g2_i7	3498	0	21.1289	4.0568	7.35×10-03	Up
TR6730|c2_g1_i3	4214	0	21.1289	4.0568	7.35×10-03	Up
TR6829|c1_g1_i3	1314	0	21.1289	4.0568	7.35×10-03	Up
TR6960|c0_g1_i9	4357	0	21.1289	4.0568	7.35×10-03	Up
TR6982|c0_g1_i25	4437	0	21.1289	4.0568	7.35×10-03	Up
TR7011|c2_g1_i3	2836	0	21.1289	4.0568	7.35×10-03	Up
TR7051|c0_g1_i2	2591	0	21.1289	4.0568	7.35×10-03	Up
TR7091|c1_g1_i2	3130	0	21.1289	4.0568	7.35×10-03	Up
TR7092|c2_g2_i3	2184	0	21.1289	4.0568	7.35×10-03	Up
TR7112|c3_g2_i11	1089	0	21.1289	4.0568	7.35×10-03	Up
TR7123|c3_g1_i36	3911	0	21.1289	4.0568	7.35×10-03	Up
TR7283|c1_g1_i14	4104	0	21.1289	4.0568	7.35×10-03	Up
TR7286|c1_g1_i8	3461	0	21.1289	4.0568	7.35×10-03	Up
TR7533|c1_g1_i3	2736	0	21.1289	4.0568	7.35×10-03	Up
TR7591|c0_g2_i2	4258	0	21.1289	4.0568	7.35×10-03	Up
TR7913|c0_g1_i9	864	0	21.1289	4.0568	7.35×10-03	Up
TR6535|c1_g1_i1	2036	10.6489	197.766	4.05255	5.69×10-05	Up
TR7124|c0_g3_i2	425	1.18322	40.5674	4.04811	1.27×10-03	Up
TR3335|c0_g1_i1	2357	3.54965	79.4445	4.0433	2.57×10-04	Up
TR6903|c1_g1_i9	1860	7.0993	137.76	4.04113	9.55×10-05	Up
TR6798|c1_g1_i2	1177	1.18322	39.7222	4.01873	1.42×10-03	Up
TR7928|c4_g1_i2	3280	15.3818	268.759	4.01282	4.97×10-05	Up
TR1951|c0_g3_i1	737	5.91608	115.786	4.01073	1.39×10-04	Up
TR5872|c0_g1_i5	802	9.46573	172.411	4.00581	7.95×10-05	Up
TR5883|c3_g1_i13	3270	2.36643	58.3156	4.00464	5.66×10-04	Up
TR4447|c0_g1_i3	7166	17.7482	305.101	4.00409	4.70×10-05	Up
TR1021|c0_g1_i5	2036	0	20.2837	4.00151	8.86×10-03	Up
TR3297|c0_g1_i1	566	0	20.2837	4.00151	8.86×10-03	Up
TR3417|c1_g1_i3	1887	0	20.2837	4.00151	8.86×10-03	Up
TR4523|c0_g2_i3	1916	0	20.2837	4.00151	8.86×10-03	Up
TR4571|c0_g1_i1	1149	0	20.2837	4.00151	8.86×10-03	Up
TR4947|c0_g1_i5	1127	0	20.2837	4.00151	8.86×10-03	Up
TR5265|c2_g1_i5	2501	0	20.2837	4.00151	8.86×10-03	Up
TR5315|c0_g1_i3	1167	0	20.2837	4.00151	8.86×10-03	Up
TR5484|c0_g1_i9	2096	0	20.2837	4.00151	8.86×10-03	Up
TR5494|c1_g2_i1	635	0	20.2837	4.00151	8.86×10-03	Up
TR5594|c3_g1_i3	2094	0	20.2837	4.00151	8.86×10-03	Up
TR5617|c0_g1_i6	3461	0	20.2837	4.00151	8.86×10-03	Up
TR5734|c1_g1_i3	5092	0	20.2837	4.00151	8.86×10-03	Up
TR5815|c0_g1_i14	2946	0	20.2837	4.00151	8.86×10-03	Up
TR5900|c1_g1_i6	4674	0	20.2837	4.00151	8.86×10-03	Up
TR6159|c1_g1_i6	1525	0	20.2837	4.00151	8.86×10-03	Up
TR6171|c0_g2_i15	3091	0	20.2837	4.00151	8.86×10-03	Up
TR6224|c0_g2_i3	2015	0	20.2837	4.00151	8.86×10-03	Up
TR6233|c0_g1_i1	3319	0	20.2837	4.00151	8.86×10-03	Up
TR6314|c0_g1_i16	2740	0	20.2837	4.00151	8.86×10-03	Up
TR6321|c10_g1_i2	2437	0	20.2837	4.00151	8.86×10-03	Up
TR6376|c3_g2_i38	4473	0	20.2837	4.00151	8.86×10-03	Up
TR6378|c2_g2_i2	3919	0	20.2837	4.00151	8.86×10-03	Up
TR6464|c0_g1_i9	2003	0	20.2837	4.00151	8.86×10-03	Up
TR6529|c2_g1_i12	2954	0	20.2837	4.00151	8.86×10-03	Up
TR6565|c1_g1_i5	1280	0	20.2837	4.00151	8.86×10-03	Up
TR6720|c0_g2_i2	6723	0	20.2837	4.00151	8.86×10-03	Up
TR6721|c2_g3_i10	1957	0	20.2837	4.00151	8.86×10-03	Up
TR6731|c0_g1_i2	2835	0	20.2837	4.00151	8.86×10-03	Up
TR6735|c6_g1_i5	2099	0	20.2837	4.00151	8.86×10-03	Up
TR6872|c4_g1_i6	1757	0	20.2837	4.00151	8.86×10-03	Up
TR6937|c2_g2_i3	4360	0	20.2837	4.00151	8.86×10-03	Up
TR6992|c1_g1_i1	1019	0	20.2837	4.00151	8.86×10-03	Up
TR7051|c0_g1_i16	2192	0	20.2837	4.00151	8.86×10-03	Up
TR7142|c0_g1_i8	1025	0	20.2837	4.00151	8.86×10-03	Up
TR7177|c2_g1_i10	3700	0	20.2837	4.00151	8.86×10-03	Up
TR7206|c1_g2_i17	1410	0	20.2837	4.00151	8.86×10-03	Up
TR7273|c0_g3_i4	2645	0	20.2837	4.00151	8.86×10-03	Up
TR7315|c0_g1_i35	8921	0	20.2837	4.00151	8.86×10-03	Up
TR7379|c0_g1_i4	4219	0	20.2837	4.00151	8.86×10-03	Up
TR7381|c4_g6_i1	338	0	20.2837	4.00151	8.86×10-03	Up
TR7388|c1_g1_i11	7548	0	20.2837	4.00151	8.86×10-03	Up
TR7408|c1_g1_i11	6159	0	20.2837	4.00151	8.86×10-03	Up
TR7465|c1_g1_i5	3233	0	20.2837	4.00151	8.86×10-03	Up
TR7526|c2_g3_i10	2587	0	20.2837	4.00151	8.86×10-03	Up
TR7570|c1_g1_i5	4666	0	20.2837	4.00151	8.86×10-03	Up
TR7618|c1_g1_i2	2648	0	20.2837	4.00151	8.86×10-03	Up
TR7627|c3_g2_i21	4373	0	20.2837	4.00151	8.86×10-03	Up
TR7631|c2_g1_i7	3664	0	20.2837	4.00151	8.86×10-03	Up
TR7635|c2_g4_i6	283	0	20.2837	4.00151	8.86×10-03	Up
TR7637|c2_g2_i18	5107	0	20.2837	4.00151	8.86×10-03	Up
TR7640|c5_g1_i1	1708	0	20.2837	4.00151	8.86×10-03	Up
TR7674|c4_g1_i1	3099	0	20.2837	4.00151	8.86×10-03	Up
TR7677|c4_g1_i2	1018	0	20.2837	4.00151	8.86×10-03	Up
TR7679|c2_g1_i2	4672	0	20.2837	4.00151	8.86×10-03	Up
TR7693|c0_g1_i11	5116	0	20.2837	4.00151	8.86×10-03	Up
TR7739|c0_g1_i21	2231	0	20.2837	4.00151	8.86×10-03	Up
TR3169|c0_g2_i1	3810	17.7482	304.256	4.00011	4.79×10-05	Up
TR6528|c1_g1_i2	4765	5.91608	114.096	3.98976	1.53×10-04	Up
TR8084|c3_g1_i3	474	1.18322	38.8771	3.98873	1.60×10-03	Up
TR6055|c1_g1_i1	4787	262.674	4144.64	3.97297	6.88×10-05	Up
TR7473|c6_g1_i4	1190	3.54965	75.2187	3.9658	3.57×10-04	Up
TR4447|c0_g1_i5	7216	2.36643	56.6253	3.96318	6.70×10-04	Up
TR4738|c1_g1_i3	1667	9.46573	167.341	3.96308	9.62×10-05	Up
TR6640|c0_g1_i4	2637	1.18322	38.0319	3.9581	1.80×10-03	Up
TR6761|c2_g1_i2	2411	1.18322	38.0319	3.9581	1.80×10-03	Up
TR7559|c3_g1_i3	451	1.18322	38.0319	3.9581	1.80×10-03	Up
TR6412|c0_g1_i3	5114	4.73286	92.967	3.95453	2.44×10-04	Up
TR5582|c1_g1_i1	314	7.0993	129.309	3.95071	1.42×10-04	Up
TR5364|c3_g1_i2	1625	8.28251	147.057	3.9454	1.21×10-04	Up
TR6369|c0_g1_i1	1341	8.28251	147.057	3.9454	1.21×10-04	Up
TR2572|c0_g3_i1	1720	0	19.4385	3.94402	1.07×10-02	Up
TR3218|c2_g1_i1	1968	0	19.4385	3.94402	1.07×10-02	Up
TR3807|c0_g1_i4	1802	0	19.4385	3.94402	1.07×10-02	Up
TR3843|c0_g1_i3	1349	0	19.4385	3.94402	1.07×10-02	Up
TR4058|c0_g1_i6	4682	0	19.4385	3.94402	1.07×10-02	Up
TR4151|c0_g1_i3	3325	0	19.4385	3.94402	1.07×10-02	Up
TR4434|c0_g1_i1	2781	0	19.4385	3.94402	1.07×10-02	Up
TR4503|c0_g1_i7	1563	0	19.4385	3.94402	1.07×10-02	Up
TR4861|c1_g1_i7	1402	0	19.4385	3.94402	1.07×10-02	Up
TR4868|c1_g1_i4	1718	0	19.4385	3.94402	1.07×10-02	Up
TR4929|c0_g1_i1	1312	0	19.4385	3.94402	1.07×10-02	Up
TR4954|c0_g1_i1	3171	0	19.4385	3.94402	1.07×10-02	Up
TR4968|c0_g1_i4	1076	0	19.4385	3.94402	1.07×10-02	Up
TR5079|c0_g1_i3	2220	0	19.4385	3.94402	1.07×10-02	Up
TR5154|c0_g1_i7	1839	0	19.4385	3.94402	1.07×10-02	Up
TR5344|c0_g1_i15	2466	0	19.4385	3.94402	1.07×10-02	Up
TR5394|c0_g1_i4	1864	0	19.4385	3.94402	1.07×10-02	Up
TR5397|c0_g1_i13	1662	0	19.4385	3.94402	1.07×10-02	Up
TR5494|c3_g1_i4	2689	0	19.4385	3.94402	1.07×10-02	Up
TR5581|c1_g1_i4	1869	0	19.4385	3.94402	1.07×10-02	Up
TR5584|c1_g2_i2	867	0	19.4385	3.94402	1.07×10-02	Up
TR5819|c0_g1_i1	1175	0	19.4385	3.94402	1.07×10-02	Up
TR5878|c0_g2_i1	519	0	19.4385	3.94402	1.07×10-02	Up
TR5883|c3_g1_i1	3106	0	19.4385	3.94402	1.07×10-02	Up
TR6195|c7_g1_i1	1538	0	19.4385	3.94402	1.07×10-02	Up
TR6376|c3_g2_i34	4538	0	19.4385	3.94402	1.07×10-02	Up
TR6605|c0_g1_i5	2546	0	19.4385	3.94402	1.07×10-02	Up
TR6625|c0_g1_i7	4922	0	19.4385	3.94402	1.07×10-02	Up
TR6751|c3_g1_i14	2250	0	19.4385	3.94402	1.07×10-02	Up
TR6958|c1_g1_i1	2351	0	19.4385	3.94402	1.07×10-02	Up
TR6963|c0_g1_i4	2170	0	19.4385	3.94402	1.07×10-02	Up
TR6966|c0_g1_i8	5628	0	19.4385	3.94402	1.07×10-02	Up
TR7038|c2_g1_i14	3650	0	19.4385	3.94402	1.07×10-02	Up
TR7049|c2_g3_i8	2807	0	19.4385	3.94402	1.07×10-02	Up
TR7099|c1_g2_i23	1626	0	19.4385	3.94402	1.07×10-02	Up
TR7121|c7_g1_i1	357	0	19.4385	3.94402	1.07×10-02	Up
TR7123|c3_g1_i21	4018	0	19.4385	3.94402	1.07×10-02	Up
TR7155|c3_g2_i5	6039	0	19.4385	3.94402	1.07×10-02	Up
TR7198|c3_g1_i2	498	0	19.4385	3.94402	1.07×10-02	Up
TR7458|c1_g1_i2	2273	0	19.4385	3.94402	1.07×10-02	Up
TR7465|c1_g1_i10	1454	0	19.4385	3.94402	1.07×10-02	Up
TR7490|c0_g1_i4	2330	0	19.4385	3.94402	1.07×10-02	Up
TR7510|c3_g1_i22	3139	0	19.4385	3.94402	1.07×10-02	Up
TR7606|c5_g2_i3	4477	0	19.4385	3.94402	1.07×10-02	Up
TR7631|c2_g1_i16	3654	0	19.4385	3.94402	1.07×10-02	Up
TR7755|c0_g2_i2	5225	0	19.4385	3.94402	1.07×10-02	Up
TR7180|c3_g1_i2	6389	440.156	6792.5	3.94372	1.02×10-04	Up
TR5974|c1_g1_i1	4626	44.9622	710.775	3.94264	4.76×10-05	Up
TR6057|c1_g1_i12	7149	2.36643	55.7802	3.942	7.31×10-04	Up
TR5897|c0_g1_i2	778	11.8322	200.302	3.93513	8.73×10-05	Up
TR6207|c0_g1_i3	4143	9.46573	163.96	3.93388	1.09×10-04	Up
TR3254|c0_g1_i2	2436	57.9776	902.625	3.92949	5.13×10-05	Up
TR5200|c2_g2_i12	3047	4.73286	91.2767	3.92844	2.72×10-04	Up
TR5011|c0_g2_i1	1463	5.91608	109.025	3.92495	2.02×10-04	Up
TR3942|c0_g1_i5	1634	27.214	431.874	3.92281	5.62×10-05	Up
TR5915|c2_g2_i1	2389	194.047	2953.81	3.91875	7.72×10-05	Up
TR6729|c0_g1_i4	2281	106.489	1628.61	3.91787	6.18×10-05	Up
TR4971|c0_g1_i4	1613	3.54965	72.6833	3.91722	4.37×10-04	Up
TR4674|c0_g1_i1	1376	112.406	1714.82	3.91517	6.36×10-05	Up
TR9048|c0_g1_i1	914	281.605	4266.34	3.9148	9.34×10-05	Up
TR6939|c0_g1_i9	3155	21.2979	338.062	3.90554	6.68×10-05	Up
TR7177|c2_g1_i6	3532	31.9468	494.415	3.89617	6.11×10-05	Up
TR6748|c3_g1_i1	646	1.18322	36.3416	3.89481	2.28×10-03	Up
TR7124|c0_g1_i2	855	1.18322	36.3416	3.89481	2.28×10-03	Up
TR4506|c1_g1_i1	1959	27.214	423.422	3.89439	6.41×10-05	Up
TR4033|c1_g1_i2	3102	120.688	1803.56	3.88652	7.45×10-05	Up
TR2504|c0_g1_i3	1176	0	18.5934	3.88415	1.31×10-02	Up
TR3137|c0_g1_i3	2517	0	18.5934	3.88415	1.31×10-02	Up
TR3267|c0_g1_i1	1545	0	18.5934	3.88415	1.31×10-02	Up
TR3585|c0_g1_i1	1168	0	18.5934	3.88415	1.31×10-02	Up
TR4092|c0_g1_i6	2813	0	18.5934	3.88415	1.31×10-02	Up
TR4125|c0_g2_i2	2293	0	18.5934	3.88415	1.31×10-02	Up
TR4322|c1_g1_i5	2459	0	18.5934	3.88415	1.31×10-02	Up
TR4463|c0_g1_i1	921	0	18.5934	3.88415	1.31×10-02	Up
TR4523|c0_g2_i1	1975	0	18.5934	3.88415	1.31×10-02	Up
TR4851|c1_g1_i6	3732	0	18.5934	3.88415	1.31×10-02	Up
TR4903|c1_g1_i10	3002	0	18.5934	3.88415	1.31×10-02	Up
TR5033|c0_g1_i6	1572	0	18.5934	3.88415	1.31×10-02	Up
TR5166|c0_g1_i20	4052	0	18.5934	3.88415	1.31×10-02	Up
TR5441|c3_g1_i1	1735	0	18.5934	3.88415	1.31×10-02	Up
TR5442|c1_g1_i10	1508	0	18.5934	3.88415	1.31×10-02	Up
TR5510|c0_g3_i5	2874	0	18.5934	3.88415	1.31×10-02	Up
TR5558|c1_g1_i12	1902	0	18.5934	3.88415	1.31×10-02	Up
TR5646|c1_g2_i6	5977	0	18.5934	3.88415	1.31×10-02	Up
TR5719|c0_g1_i4	2512	0	18.5934	3.88415	1.31×10-02	Up
TR5768|c7_g1_i3	1017	0	18.5934	3.88415	1.31×10-02	Up
TR6040|c1_g2_i11	2199	0	18.5934	3.88415	1.31×10-02	Up
TR6048|c0_g1_i2	3730	0	18.5934	3.88415	1.31×10-02	Up
TR6086|c0_g1_i4	3148	0	18.5934	3.88415	1.31×10-02	Up
TR6122|c3_g1_i5	500	0	18.5934	3.88415	1.31×10-02	Up
TR6200|c0_g2_i10	7462	0	18.5934	3.88415	1.31×10-02	Up
TR6246|c0_g1_i5	3258	0	18.5934	3.88415	1.31×10-02	Up
TR6263|c3_g1_i10	5325	0	18.5934	3.88415	1.31×10-02	Up
TR6378|c2_g2_i1	4144	0	18.5934	3.88415	1.31×10-02	Up
TR6390|c0_g1_i2	2823	0	18.5934	3.88415	1.31×10-02	Up
TR6390|c1_g2_i2	2825	0	18.5934	3.88415	1.31×10-02	Up
TR6447|c3_g1_i2	1453	0	18.5934	3.88415	1.31×10-02	Up
TR6457|c4_g1_i7	544	0	18.5934	3.88415	1.31×10-02	Up
TR6460|c10_g1_i1	1572	0	18.5934	3.88415	1.31×10-02	Up
TR6503|c2_g1_i10	4441	0	18.5934	3.88415	1.31×10-02	Up
TR6523|c1_g1_i1	915	0	18.5934	3.88415	1.31×10-02	Up
TR6565|c1_g1_i7	1086	0	18.5934	3.88415	1.31×10-02	Up
TR6603|c1_g1_i1	1625	0	18.5934	3.88415	1.31×10-02	Up
TR6619|c0_g1_i7	2799	0	18.5934	3.88415	1.31×10-02	Up
TR6631|c0_g2_i8	2702	0	18.5934	3.88415	1.31×10-02	Up
TR6735|c1_g1_i1	594	0	18.5934	3.88415	1.31×10-02	Up
TR6829|c0_g1_i2	1415	0	18.5934	3.88415	1.31×10-02	Up
TR6837|c0_g1_i2	1372	0	18.5934	3.88415	1.31×10-02	Up
TR6879|c0_g1_i4	4094	0	18.5934	3.88415	1.31×10-02	Up
TR6933|c0_g1_i1	3599	0	18.5934	3.88415	1.31×10-02	Up
TR6992|c1_g1_i3	960	0	18.5934	3.88415	1.31×10-02	Up
TR7027|c0_g1_i5	3305	0	18.5934	3.88415	1.31×10-02	Up
TR7125|c0_g1_i4	2323	0	18.5934	3.88415	1.31×10-02	Up
TR7157|c4_g1_i1	817	0	18.5934	3.88415	1.31×10-02	Up
TR7162|c1_g1_i6	1861	0	18.5934	3.88415	1.31×10-02	Up
TR7193|c0_g1_i5	1538	0	18.5934	3.88415	1.31×10-02	Up
TR7210|c4_g1_i9	1745	0	18.5934	3.88415	1.31×10-02	Up
TR7263|c1_g1_i5	4030	0	18.5934	3.88415	1.31×10-02	Up
TR7269|c1_g1_i10	2946	0	18.5934	3.88415	1.31×10-02	Up
TR7287|c1_g1_i8	1920	0	18.5934	3.88415	1.31×10-02	Up
TR7316|c0_g1_i12	2253	0	18.5934	3.88415	1.31×10-02	Up
TR7323|c1_g1_i2	1332	0	18.5934	3.88415	1.31×10-02	Up
TR7349|c2_g1_i5	1953	0	18.5934	3.88415	1.31×10-02	Up
TR7363|c2_g1_i5	2962	0	18.5934	3.88415	1.31×10-02	Up
TR7374|c1_g1_i6	4466	0	18.5934	3.88415	1.31×10-02	Up
TR7379|c0_g1_i2	4193	0	18.5934	3.88415	1.31×10-02	Up
TR7418|c2_g2_i1	1045	0	18.5934	3.88415	1.31×10-02	Up
TR7480|c1_g1_i14	3815	0	18.5934	3.88415	1.31×10-02	Up
TR7507|c1_g1_i22	5332	0	18.5934	3.88415	1.31×10-02	Up
TR7513|c0_g2_i8	4611	0	18.5934	3.88415	1.31×10-02	Up
TR7577|c1_g1_i13	2770	0	18.5934	3.88415	1.31×10-02	Up
TR7588|c1_g1_i1	1549	0	18.5934	3.88415	1.31×10-02	Up
TR7588|c1_g1_i12	1542	0	18.5934	3.88415	1.31×10-02	Up
TR7596|c1_g1_i9	4855	0	18.5934	3.88415	1.31×10-02	Up
TR7614|c2_g2_i16	4484	0	18.5934	3.88415	1.31×10-02	Up
TR7622|c1_g1_i13	4768	0	18.5934	3.88415	1.31×10-02	Up
TR7667|c5_g1_i2	3545	0	18.5934	3.88415	1.31×10-02	Up
TR7688|c0_g1_i2	2916	0	18.5934	3.88415	1.31×10-02	Up
TR3458|c1_g2_i1	333	2.36643	53.2447	3.8765	9.51×10-04	Up
TR5413|c1_g1_i2	1500	450.805	6621.78	3.87262	1.44×10-04	Up
TR3559|c0_g1_i3	1623	44.9622	676.969	3.87248	6.59×10-05	Up
TR5119|c0_g3_i1	5380	197.597	2912.4	3.87242	9.66×10-05	Up
TR6057|c1_g1_i21	7184	3.54965	70.1478	3.86695	5.39×10-04	Up
TR1573|c0_g1_i2	2185	9.46573	156.354	3.86592	1.48×10-04	Up
TR5086|c2_g1_i3	3352	23.6643	362.571	3.86276	7.76×10-05	Up
TR7416|c7_g1_i17	1079	1.18322	35.4965	3.86209	2.58×10-03	Up
TR3410|c0_g1_i1	5372	104.123	1527.19	3.8572	8.13×10-05	Up
TR7342|c2_g1_i2	640	2.36643	52.3996	3.854	1.04×10-03	Up
TR6917|c2_g4_i19	5205	13.0154	206.218	3.85285	1.16×10-04	Up
TR4247|c1_g3_i1	1324	8.28251	136.915	3.84328	1.89×10-04	Up
TR5080|c2_g1_i9	1804	14.1986	221.43	3.8407	1.14×10-04	Up
TR4141|c1_g1_i1	3760	18.9315	289.043	3.83972	9.55×10-05	Up
TR6240|c0_g1_i2	966	18.9315	288.198	3.83552	9.73×10-05	Up
TR5334|c0_g1_i1	1436	10.6489	169.876	3.83484	1.51×10-04	Up
TR6057|c1_g1_i29	7138	4.73286	85.3606	3.83322	4.07×10-04	Up
TR7136|c1_g2_i16	4838	3.54965	68.4575	3.83243	6.21×10-04	Up
TR5573|c0_g1_i1	1037	2.36643	51.5544	3.83113	1.14×10-03	Up
TR6117|c1_g1_i6	1559	2.36643	51.5544	3.83113	1.14×10-03	Up
TR6114|c1_g1_i1	4163	43.779	640.627	3.83037	7.99×10-05	Up
TR7381|c4_g2_i1	255	8.28251	135.225	3.82553	2.04×10-04	Up
TR298|c0_g2_i1	1817	162.101	2314.88	3.82484	1.11×10-04	Up
TR3307|c3_g1_i3	3066	0	17.7482	3.82168	1.60×10-02	Up
TR3672|c1_g1_i5	1477	0	17.7482	3.82168	1.60×10-02	Up
TR3998|c0_g1_i3	4706	0	17.7482	3.82168	1.60×10-02	Up
TR4058|c0_g1_i9	4630	0	17.7482	3.82168	1.60×10-02	Up
TR4310|c1_g1_i2	1757	0	17.7482	3.82168	1.60×10-02	Up
TR4436|c0_g2_i8	2828	0	17.7482	3.82168	1.60×10-02	Up
TR4488|c0_g1_i7	2417	0	17.7482	3.82168	1.60×10-02	Up
TR4526|c0_g2_i1	2632	0	17.7482	3.82168	1.60×10-02	Up
TR4585|c0_g1_i10	2624	0	17.7482	3.82168	1.60×10-02	Up
TR4947|c0_g1_i3	1125	0	17.7482	3.82168	1.60×10-02	Up
TR5041|c0_g1_i6	2818	0	17.7482	3.82168	1.60×10-02	Up
TR5200|c2_g2_i6	2962	0	17.7482	3.82168	1.60×10-02	Up
TR5263|c0_g1_i15	1709	0	17.7482	3.82168	1.60×10-02	Up
TR5298|c1_g1_i11	1441	0	17.7482	3.82168	1.60×10-02	Up
TR5349|c2_g1_i15	2479	0	17.7482	3.82168	1.60×10-02	Up
TR5473|c1_g1_i5	1409	0	17.7482	3.82168	1.60×10-02	Up
TR5481|c0_g2_i1	4820	0	17.7482	3.82168	1.60×10-02	Up
TR5499|c0_g1_i7	2315	0	17.7482	3.82168	1.60×10-02	Up
TR5581|c1_g1_i5	1869	0	17.7482	3.82168	1.60×10-02	Up
TR5641|c1_g1_i5	3568	0	17.7482	3.82168	1.60×10-02	Up
TR5726|c1_g1_i12	2222	0	17.7482	3.82168	1.60×10-02	Up
TR5911|c3_g1_i3	960	0	17.7482	3.82168	1.60×10-02	Up
TR5938|c2_g2_i11	2433	0	17.7482	3.82168	1.60×10-02	Up
TR5950|c0_g1_i9	4249	0	17.7482	3.82168	1.60×10-02	Up
TR6014|c1_g1_i13	2241	0	17.7482	3.82168	1.60×10-02	Up
TR6104|c1_g1_i5	2259	0	17.7482	3.82168	1.60×10-02	Up
TR6179|c0_g1_i34	5584	0	17.7482	3.82168	1.60×10-02	Up
TR6229|c0_g1_i18	4723	0	17.7482	3.82168	1.60×10-02	Up
TR6287|c0_g1_i9	12896	0	17.7482	3.82168	1.60×10-02	Up
TR6288|c0_g1_i8	2583	0	17.7482	3.82168	1.60×10-02	Up
TR6504|c1_g1_i22	3750	0	17.7482	3.82168	1.60×10-02	Up
TR6569|c4_g1_i6	789	0	17.7482	3.82168	1.60×10-02	Up
TR6615|c4_g1_i2	3693	0	17.7482	3.82168	1.60×10-02	Up
TR6658|c0_g1_i6	2647	0	17.7482	3.82168	1.60×10-02	Up
TR6738|c3_g1_i1	1008	0	17.7482	3.82168	1.60×10-02	Up
TR6814|c5_g2_i2	256	0	17.7482	3.82168	1.60×10-02	Up
TR6821|c4_g1_i3	2690	0	17.7482	3.82168	1.60×10-02	Up
TR6982|c0_g1_i7	4495	0	17.7482	3.82168	1.60×10-02	Up
TR7188|c5_g1_i1	1992	0	17.7482	3.82168	1.60×10-02	Up
TR7196|c1_g1_i2	1366	0	17.7482	3.82168	1.60×10-02	Up
TR7211|c4_g1_i6	1804	0	17.7482	3.82168	1.60×10-02	Up
TR7218|c0_g1_i2	1800	0	17.7482	3.82168	1.60×10-02	Up
TR7245|c1_g2_i5	4244	0	17.7482	3.82168	1.60×10-02	Up
TR7333|c2_g1_i15	1666	0	17.7482	3.82168	1.60×10-02	Up
TR7349|c2_g1_i8	1727	0	17.7482	3.82168	1.60×10-02	Up
TR7403|c0_g1_i23	3670	0	17.7482	3.82168	1.60×10-02	Up
TR7431|c1_g1_i6	7048	0	17.7482	3.82168	1.60×10-02	Up
TR7432|c1_g1_i8	2384	0	17.7482	3.82168	1.60×10-02	Up
TR7444|c1_g1_i6	3024	0	17.7482	3.82168	1.60×10-02	Up
TR7458|c1_g1_i20	2463	0	17.7482	3.82168	1.60×10-02	Up
TR7458|c2_g2_i2	5841	0	17.7482	3.82168	1.60×10-02	Up
TR7476|c3_g2_i6	3204	0	17.7482	3.82168	1.60×10-02	Up
TR7477|c2_g2_i3	1878	0	17.7482	3.82168	1.60×10-02	Up
TR7490|c0_g1_i5	3901	0	17.7482	3.82168	1.60×10-02	Up
TR7521|c7_g3_i7	2373	0	17.7482	3.82168	1.60×10-02	Up
TR7609|c2_g1_i9	4719	0	17.7482	3.82168	1.60×10-02	Up
TR7650|c0_g4_i10	3203	0	17.7482	3.82168	1.60×10-02	Up
TR7710|c0_g1_i1	621	0	17.7482	3.82168	1.60×10-02	Up
TR7720|c4_g6_i1	254	0	17.7482	3.82168	1.60×10-02	Up
TR7725|c1_g1_i1	998	0	17.7482	3.82168	1.60×10-02	Up
TR5983|c3_g1_i1	939	99.3901	1421.55	3.82011	9.51×10-05	Up
TR5398|c1_g1_i3	762	3.54965	67.6123	3.81486	6.68×10-04	Up
TR6771|c3_g1_i9	3255	14.1986	217.205	3.81307	1.29×10-04	Up
TR5652|c0_g1_i7	1421	5.91608	100.573	3.81003	3.31×10-04	Up
TR5755|c1_g1_i1	3570	11.8322	183.398	3.80883	1.53×10-04	Up
TR6937|c2_g2_i1	2577	4.73286	82.8251	3.79041	4.87×10-04	Up
TR7433|c1_g1_i1	797	36.6797	523.996	3.78804	9.80×10-05	Up
TR5745|c0_g1_i2	3650	9.46573	147.902	3.78646	2.09×10-04	Up
TR6523|c2_g4_i1	766	14.1986	212.134	3.77921	1.51×10-04	Up
TR7608|c2_g1_i4	1504	5.91608	98.0379	3.77369	3.86×10-04	Up
TR4259|c1_g1_i5	4520	14.1986	211.289	3.77348	1.54×10-04	Up
TR4804|c1_g3_i2	3361	50.8783	709.93	3.76749	1.07×10-04	Up
TR6207|c0_g1_i2	4168	29.5804	418.351	3.76223	1.14×10-04	Up
TR2203|c0_g1_i1	540	1.18322	32.961	3.75924	3.78×10-03	Up
TR3557|c3_g1_i1	262	1.18322	32.961	3.75924	3.78×10-03	Up
TR6562|c6_g1_i6	4528	1.18322	32.961	3.75924	3.78×10-03	Up
TR7702|c2_g5_i4	420	1.18322	32.961	3.75924	3.78×10-03	Up
TR264|c0_g2_i1	1598	0	16.9031	3.75638	1.96×10-02	Up
TR2884|c0_g3_i1	3135	0	16.9031	3.75638	1.96×10-02	Up
TR4345|c0_g3_i2	1489	0	16.9031	3.75638	1.96×10-02	Up
TR4483|c0_g2_i1	1528	0	16.9031	3.75638	1.96×10-02	Up
TR4639|c1_g1_i1	1528	0	16.9031	3.75638	1.96×10-02	Up
TR4898|c1_g1_i2	1821	0	16.9031	3.75638	1.96×10-02	Up
TR4952|c1_g1_i2	2335	0	16.9031	3.75638	1.96×10-02	Up
TR5089|c0_g1_i1	2069	0	16.9031	3.75638	1.96×10-02	Up
TR5382|c1_g1_i11	4272	0	16.9031	3.75638	1.96×10-02	Up
TR5401|c0_g1_i2	2966	0	16.9031	3.75638	1.96×10-02	Up
TR5459|c0_g1_i3	1875	0	16.9031	3.75638	1.96×10-02	Up
TR5463|c1_g1_i5	3829	0	16.9031	3.75638	1.96×10-02	Up
TR5547|c0_g1_i2	1851	0	16.9031	3.75638	1.96×10-02	Up
TR5596|c1_g10_i7	551	0	16.9031	3.75638	1.96×10-02	Up
TR5708|c1_g1_i14	2558	0	16.9031	3.75638	1.96×10-02	Up
TR5740|c0_g3_i6	1301	0	16.9031	3.75638	1.96×10-02	Up
TR5797|c0_g1_i6	2137	0	16.9031	3.75638	1.96×10-02	Up
TR5815|c0_g1_i15	2087	0	16.9031	3.75638	1.96×10-02	Up
TR5847|c0_g1_i4	4258	0	16.9031	3.75638	1.96×10-02	Up
TR5853|c2_g1_i8	4907	0	16.9031	3.75638	1.96×10-02	Up
TR5911|c3_g1_i5	876	0	16.9031	3.75638	1.96×10-02	Up
TR6087|c0_g1_i14	2085	0	16.9031	3.75638	1.96×10-02	Up
TR6124|c1_g9_i3	1430	0	16.9031	3.75638	1.96×10-02	Up
TR6289|c3_g1_i20	4418	0	16.9031	3.75638	1.96×10-02	Up
TR6289|c3_g1_i5	4352	0	16.9031	3.75638	1.96×10-02	Up
TR6321|c10_g1_i6	2372	0	16.9031	3.75638	1.96×10-02	Up
TR6343|c0_g2_i15	4004	0	16.9031	3.75638	1.96×10-02	Up
TR6349|c0_g1_i55	4591	0	16.9031	3.75638	1.96×10-02	Up
TR6396|c1_g1_i1	2010	0	16.9031	3.75638	1.96×10-02	Up
TR6396|c1_g1_i8	1908	0	16.9031	3.75638	1.96×10-02	Up
TR6398|c1_g1_i1	1291	0	16.9031	3.75638	1.96×10-02	Up
TR6444|c0_g1_i3	5051	0	16.9031	3.75638	1.96×10-02	Up
TR6457|c4_g1_i13	1928	0	16.9031	3.75638	1.96×10-02	Up
TR6469|c1_g1_i7	2281	0	16.9031	3.75638	1.96×10-02	Up
TR6502|c2_g1_i1	1836	0	16.9031	3.75638	1.96×10-02	Up
TR6625|c0_g1_i1	2284	0	16.9031	3.75638	1.96×10-02	Up
TR6659|c1_g1_i10	2081	0	16.9031	3.75638	1.96×10-02	Up
TR6814|c5_g2_i1	255	0	16.9031	3.75638	1.96×10-02	Up
TR6903|c2_g2_i30	988	0	16.9031	3.75638	1.96×10-02	Up
TR7007|c2_g1_i2	2017	0	16.9031	3.75638	1.96×10-02	Up
TR7049|c2_g1_i3	1971	0	16.9031	3.75638	1.96×10-02	Up
[truncated: 4,376 more rows]

## Sheet: Control-VS-9–10 d
Unigene	Length	Control-Expression	9–10 d-Expression	log2FoldChange(9–10 d/Control)	PPEE	Up/-Down-Regulation(9–10 d//Control)
TR6729|c0_g1_i1	2226	0	1176.28	9.71769	1.11×10-16	Up
TR7682|c4_g1_i11	2857	0	1090.77	9.60894	2.22×10-16	Up
TR7167|c7_g1_i1	6658	0	740.388	9.05082	5.66×10-15	Up
TR7682|c4_g1_i13	5216	0	712.232	8.99499	7.99×10-15	Up
TR7574|c2_g1_i5	6875	0	687.205	8.94349	1.10×10-14	Up
TR3410|c0_g1_i3	5324	0	562.069	8.65415	6.18×10-14	Up
TR7300|c4_g1_i5	5291	0	562.069	8.65415	6.18×10-14	Up
TR5706|c0_g1_i3	1645	0	549.556	8.62175	7.49×10-14	Up
TR6914|c0_g1_i9	4589	0	528.7	8.56608	1.05×10-13	Up
TR7682|c4_g1_i10	2933	0	503.672	8.4963	1.59×10-13	Up
TR1905|c0_g4_i1	264	11.5075	4351.6	8.39781	1.11×10-16	Up
TR3563|c0_g1_i1	5002	0	443.19	8.31229	4.78×10-13	Up
TR6667|c4_g1_i3	4627	0	402.521	8.17388	1.09×10-12	Up
TR7181|c4_g2_i13	2063	0	394.178	8.14378	1.30×10-12	Up
TR4831|c0_g1_i4	3333	0	371.237	8.05758	2.17×10-12	Up
TR5707|c2_g1_i11	7817	0	371.237	8.05758	2.17×10-12	Up
TR4638|c2_g1_i3	2790	0	356.638	7.99992	3.06×10-12	Up
TR6154|c2_g1_i5	5806	0	331.61	7.89538	5.68×10-12	Up
TR4039|c1_g1_i3	1910	0	296.155	7.73297	1.48×10-11	Up
TR5915|c3_g1_i8	3156	0	294.07	7.72282	1.57×10-11	Up
TR7173|c2_g1_i11	11168	0	286.77	7.68673	1.94×10-11	Up
TR7293|c1_g1_i9	4536	0	286.77	7.68673	1.94×10-11	Up
TR6234|c0_g1_i8	2794	0	280.513	7.65506	2.34×10-11	Up
TR4804|c0_g1_i4	3990	0	278.428	7.64435	2.49×10-11	Up
TR7627|c3_g2_i20	4711	0	268	7.58956	3.43×10-11	Up
TR7426|c2_g1_i7	3898	0	264.871	7.57271	3.79×10-11	Up
TR6796|c1_g1_i16	4803	0	240.887	7.43652	8.40×10-11	Up
TR7672|c1_g1_i3	7927	0	240.887	7.43652	8.40×10-11	Up
TR7682|c3_g1_i4	2512	0	240.887	7.43652	8.40×10-11	Up
TR7300|c4_g1_i1	5212	0	236.716	7.41147	9.71×10-11	Up
TR7674|c4_g1_i1	3099	0	224.202	7.33359	1.53×10-10	Up
TR4421|c0_g1_i4	5213	0	223.159	7.3269	1.59×10-10	Up
TR7291|c2_g1_i1	5725	0	221.074	7.31344	1.72×10-10	Up
TR6917|c2_g4_i11	5433	0	220.031	7.30666	1.79×10-10	Up
TR7891|c1_g1_i11	10779	0	214.817	7.27229	2.18×10-10	Up
TR7718|c1_g1_i1	4752	0	210.646	7.24418	2.56×10-10	Up
TR7355|c1_g3_i5	3127	0	203.346	7.19364	3.43×10-10	Up
TR3942|c0_g1_i1	1513	0	199.175	7.16395	4.07×10-10	Up
TR7214|c2_g1_i6	5243	0	198.132	7.15643	4.25×10-10	Up
TR7307|c1_g1_i5	4856	0	197.089	7.14887	4.44×10-10	Up
TR6854|c2_g1_i16	3918	0	191.875	7.11046	5.54×10-10	Up
TR7150|c6_g1_i12	6039	0	190.832	7.10266	5.80×10-10	Up
TR7627|c3_g2_i18	4679	0	189.79	7.09481	6.06×10-10	Up
TR5526|c0_g1_i1	1117	13.4254	2011.56	7.08523	4.32×10-13	Up
TR7334|c1_g1_i3	11006	0	187.704	7.07899	6.64×10-10	Up
TR7629|c2_g1_i1	9331	0	186.661	7.07101	6.95×10-10	Up
TR6597|c0_g1_i16	5470	0	185.618	7.06299	7.28×10-10	Up
TR6319|c0_g1_i1	2530	0	178.319	7.00555	1.01×10-09	Up
TR5707|c2_g1_i5	7923	0	177.276	6.99715	1.06×10-09	Up
TR7487|c3_g1_i3	2062	0	174.148	6.97167	1.23×10-09	Up
TR5643|c1_g1_i7	5349	0	172.062	6.95442	1.36×10-09	Up
TR4571|c1_g1_i2	6236	0	171.019	6.94573	1.42×10-09	Up
TR4856|c1_g1_i6	1134	0	169.976	6.93697	1.50×10-09	Up
TR7620|c1_g1_i1	260	0	168.934	6.92817	1.57×10-09	Up
TR5189|c1_g1_i5	4106	0	167.891	6.91931	1.66×10-09	Up
TR7408|c1_g1_i14	5776	0	167.891	6.91931	1.66×10-09	Up
TR6867|c0_g2_i3	3823	0	166.848	6.91039	1.74×10-09	Up
TR5310|c1_g1_i1	2686	0	165.805	6.90142	1.83×10-09	Up
TR7128|c0_g1_i15	4275	0	165.805	6.90142	1.83×10-09	Up
TR7545|c4_g1_i3	3150	0	164.762	6.8924	1.93×10-09	Up
TR6854|c2_g1_i14	6163	0	163.72	6.88332	2.03×10-09	Up
TR7424|c1_g1_i8	3365	0	163.72	6.88332	2.03×10-09	Up
TR5185|c0_g2_i14	1961	0	161.634	6.86498	2.26×10-09	Up
TR6761|c2_g2_i23	5832	0	160.591	6.85572	2.38×10-09	Up
TR7308|c2_g1_i8	2776	0	160.591	6.85572	2.38×10-09	Up
TR7408|c1_g1_i11	6159	0	156.42	6.81808	2.94×10-09	Up
TR5047|c1_g1_i2	3534	0	155.377	6.80852	3.11×10-09	Up
TR5925|c1_g1_i3	5885	0	155.377	6.80852	3.11×10-09	Up
TR5242|c2_g1_i2	1907	0	154.334	6.79889	3.28×10-09	Up
TR6328|c0_g1_i7	8570	0	154.334	6.79889	3.28×10-09	Up
TR7151|c0_g1_i9	4702	0	154.334	6.79889	3.28×10-09	Up
TR5685|c1_g1_i1	2700	0	153.292	6.7892	3.47×10-09	Up
TR6908|c0_g1_i4	8323	0	153.292	6.7892	3.47×10-09	Up
TR6914|c0_g1_i2	4565	0	153.292	6.7892	3.47×10-09	Up
TR7361|c3_g1_i15	3371	0	152.249	6.77944	3.66×10-09	Up
TR7396|c1_g1_i5	3069	0	152.249	6.77944	3.66×10-09	Up
TR6634|c3_g1_i15	2269	0	151.206	6.76962	3.87×10-09	Up
TR7181|c4_g2_i12	2770	0	151.206	6.76962	3.87×10-09	Up
TR5376|c1_g1_i4	2446	2.87687	465.089	6.76959	4.14×10-11	Up
TR6474|c0_g1_i7	2481	0	150.163	6.75972	4.09×10-09	Up
TR6782|c2_g1_i2	3565	0	148.078	6.73973	4.58×10-09	Up
TR6796|c1_g1_i8	10180	0	148.078	6.73973	4.58×10-09	Up
TR4440|c1_g1_i1	3834	0	147.035	6.72963	4.85×10-09	Up
TR6633|c0_g1_i1	240	0	142.864	6.68851	6.12×10-09	Up
TR6019|c1_g1_i1	2605	0	141.821	6.67804	6.49×10-09	Up
TR7731|c5_g1_i5	1635	0	141.821	6.67804	6.49×10-09	Up
TR1905|c0_g2_i1	696	51.7837	5419.43	6.67142	2.67×10-12	Up
TR4059|c1_g2_i5	3067	0	139.735	6.65688	7.31×10-09	Up
TR6205|c1_g3_i1	5181	0	139.735	6.65688	7.31×10-09	Up
TR6914|c0_g1_i6	4618	0	139.735	6.65688	7.31×10-09	Up
TR7467|c1_g1_i5	5269	0	138.692	6.64618	7.76×10-09	Up
TR4098|c0_g1_i1	5315	0	135.564	6.6136	9.32×10-09	Up
TR7177|c0_g1_i5	1643	0	135.564	6.6136	9.32×10-09	Up
TR7361|c3_g1_i18	2884	0	135.564	6.6136	9.32×10-09	Up
TR7702|c2_g3_i14	2776	0	135.564	6.6136	9.32×10-09	Up
TR7891|c1_g1_i13	8840	0	135.564	6.6136	9.32×10-09	Up
TR7453|c4_g1_i5	4409	0.958957	229.416	6.61327	9.12×10-10	Up
TR4279|c1_g1_i3	2939	0	134.521	6.60257	9.91×10-09	Up
TR6179|c0_g1_i35	5443	0	133.478	6.59146	1.05×10-08	Up
TR3787|c0_g1_i2	3431	0	132.436	6.58026	1.12×10-08	Up
TR4932|c0_g1_i6	2215	0	132.436	6.58026	1.12×10-08	Up
TR6061|c1_g2_i2	1175	0	132.436	6.58026	1.12×10-08	Up
TR468|c0_g1_i2	2962	0	131.393	6.56898	1.20×10-08	Up
TR9899|c0_g2_i1	778	0	129.307	6.54614	1.36×10-08	Up
TR5263|c0_g1_i11	2968	0	128.264	6.53458	1.45×10-08	Up
TR7300|c4_g1_i10	5344	0	128.264	6.53458	1.45×10-08	Up
TR7624|c4_g2_i1	4453	0	126.179	6.51119	1.65×10-08	Up
TR7891|c1_g1_i9	7700	0	126.179	6.51119	1.65×10-08	Up
TR5734|c1_g1_i3	5092	0	125.136	6.49935	1.76×10-08	Up
TR6418|c0_g1_i8	3518	0	124.093	6.48741	1.88×10-08	Up
TR7545|c4_g1_i1	3100	0	124.093	6.48741	1.88×10-08	Up
TR4914|c0_g1_i1	1530	0	123.05	6.47537	2.01×10-08	Up
TR7372|c1_g2_i9	1916	0	123.05	6.47537	2.01×10-08	Up
TR7593|c2_g3_i3	2247	0	120.965	6.45099	2.31×10-08	Up
TR4381|c0_g1_i9	4426	0	119.922	6.43864	2.47×10-08	Up
TR5152|c1_g1_i3	2906	0	119.922	6.43864	2.47×10-08	Up
TR6200|c0_g2_i16	7510	0	119.922	6.43864	2.47×10-08	Up
TR6451|c4_g1_i1	3695	0	119.922	6.43864	2.47×10-08	Up
TR6761|c2_g2_i5	5700	0	119.922	6.43864	2.47×10-08	Up
TR7464|c1_g1_i12	5366	0	119.922	6.43864	2.47×10-08	Up
TR7690|c4_g1_i4	737	0	119.922	6.43864	2.47×10-08	Up
TR7521|c2_g1_i2	2762	1.91791	285.727	6.43585	6.86×10-10	Up
TR5839|c0_g1_i9	3640	0	118.879	6.42619	2.65×10-08	Up
TR7151|c0_g1_i3	4727	0	118.879	6.42619	2.65×10-08	Up
TR7624|c4_g2_i6	4510	0	117.836	6.41362	2.84×10-08	Up
TR7395|c2_g1_i1	5553	0	116.794	6.40095	3.04×10-08	Up
TR7891|c1_g1_i4	10774	0	116.794	6.40095	3.04×10-08	Up
TR6614|c3_g1_i4	8481	0	115.751	6.38817	3.26×10-08	Up
TR7083|c2_g1_i6	871	0	115.751	6.38817	3.26×10-08	Up
TR7587|c2_g1_i3	2516	0	115.751	6.38817	3.26×10-08	Up
TR3113|c0_g1_i1	551	0	114.708	6.37527	3.51×10-08	Up
TR6255|c1_g1_i5	3590	0	113.665	6.36225	3.77×10-08	Up
TR7527|c2_g1_i7	5896	0	111.58	6.33586	4.35×10-08	Up
TR7873|c5_g1_i4	4337	0	111.58	6.33586	4.35×10-08	Up
TR5185|c0_g2_i4	1786	0	109.494	6.30898	5.05×10-08	Up
TR5330|c0_g1_i10	3415	0	109.494	6.30898	5.05×10-08	Up
TR7471|c9_g1_i6	2659	0	109.494	6.30898	5.05×10-08	Up
TR5375|c1_g2_i2	5058	0	108.451	6.29535	5.44×10-08	Up
TR5669|c1_g1_i1	1745	0.958957	183.533	6.29352	5.67×10-09	Up
TR7293|c1_g1_i2	4581	0	107.408	6.28159	5.87×10-08	Up
TR6390|c0_g1_i2	2823	0	106.366	6.2677	6.33×10-08	Up
TR7617|c1_g1_i12	7747	0	106.366	6.2677	6.33×10-08	Up
TR6325|c1_g1_i4	6310	0	105.323	6.25367	6.83×10-08	Up
TR6534|c0_g1_i3	2889	0	105.323	6.25367	6.83×10-08	Up
TR7130|c0_g1_i1	4608	0	105.323	6.25367	6.83×10-08	Up
TR4369|c1_g1_i6	1555	0	104.28	6.2395	7.38×10-08	Up
TR7156|c1_g1_i10	2786	0	104.28	6.2395	7.38×10-08	Up
TR7547|c5_g1_i12	5517	0	104.28	6.2395	7.38×10-08	Up
TR3626|c0_g1_i6	3857	0	103.237	6.22519	7.98×10-08	Up
TR5037|c0_g1_i14	2250	0	101.152	6.19615	9.35×10-08	Up
TR7214|c2_g1_i13	5250	0	101.152	6.19615	9.35×10-08	Up
TR7355|c1_g3_i10	3257	0	101.152	6.19615	9.35×10-08	Up
TR7739|c0_g1_i11	9735	0	100.109	6.1814	1.01×10-07	Up
TR6825|c0_g1_i2	1921	0	99.066	6.1665	1.10×10-07	Up
TR7588|c1_g1_i11	1466	0	99.066	6.1665	1.10×10-07	Up
TR7688|c0_g1_i2	2916	0	99.066	6.1665	1.10×10-07	Up
TR5872|c0_g1_i3	997	0	98.0232	6.15145	1.19×10-07	Up
TR7627|c3_g2_i26	4694	0	98.0232	6.15145	1.19×10-07	Up
TR5452|c3_g1_i3	4881	0	96.9804	6.13624	1.29×10-07	Up
TR5839|c1_g1_i2	7307	0	96.9804	6.13624	1.29×10-07	Up
TR6926|c2_g1_i6	3008	0	96.9804	6.13624	1.29×10-07	Up
TR7063|c1_g1_i13	6451	0	96.9804	6.13624	1.29×10-07	Up
TR7253|c2_g2_i3	3962	0	96.9804	6.13624	1.29×10-07	Up
TR7416|c7_g1_i15	4153	0	96.9804	6.13624	1.29×10-07	Up
TR6089|c3_g1_i3	2353	0	95.9376	6.12087	1.41×10-07	Up
TR6663|c1_g1_i3	2280	0	95.9376	6.12087	1.41×10-07	Up
TR6926|c3_g1_i4	5704	0	95.9376	6.12087	1.41×10-07	Up
TR6975|c2_g1_i3	1999	0	95.9376	6.12087	1.41×10-07	Up
TR7360|c4_g1_i2	2926	0	95.9376	6.12087	1.41×10-07	Up
TR4447|c0_g1_i10	7231	5.75374	492.202	6.10877	4.96×10-10	Up
TR5197|c3_g1_i1	403	0	94.8948	6.10533	1.53×10-07	Up
TR5718|c1_g1_i10	2507	0	94.8948	6.10533	1.53×10-07	Up
TR7002|c0_g1_i3	4787	0	94.8948	6.10533	1.53×10-07	Up
TR7694|c0_g1_i2	9061	0	94.8948	6.10533	1.53×10-07	Up
TR1837|c0_g1_i7	1710	0	93.852	6.08962	1.67×10-07	Up
TR5497|c0_g1_i1	317	0	93.852	6.08962	1.67×10-07	Up
TR6289|c3_g1_i14	4873	0	93.852	6.08962	1.67×10-07	Up
TR3363|c0_g10_i1	1111	0	92.8092	6.07374	1.81×10-07	Up
TR6507|c1_g1_i13	6860	0	92.8092	6.07374	1.81×10-07	Up
TR6851|c1_g2_i5	1512	0	92.8092	6.07374	1.81×10-07	Up
TR6900|c0_g1_i5	4400	0	92.8092	6.07374	1.81×10-07	Up
TR7054|c1_g1_i8	2902	0	92.8092	6.07374	1.81×10-07	Up
TR7162|c1_g1_i5	3144	0	92.8092	6.07374	1.81×10-07	Up
TR7300|c4_g1_i9	5265	0	92.8092	6.07374	1.81×10-07	Up
TR6803|c2_g1_i3	4216	0	91.7664	6.05768	1.98×10-07	Up
TR3449|c0_g1_i4	1470	0	90.7236	6.04144	2.16×10-07	Up
TR4316|c1_g1_i4	1765	0	90.7236	6.04144	2.16×10-07	Up
TR5950|c0_g1_i7	4196	0	90.7236	6.04144	2.16×10-07	Up
TR6634|c3_g1_i6	2053	0	90.7236	6.04144	2.16×10-07	Up
TR7452|c6_g1_i5	1959	0	90.7236	6.04144	2.16×10-07	Up
TR7703|c7_g1_i5	5260	0	90.7236	6.04144	2.16×10-07	Up
TR7715|c4_g1_i6	10575	0	90.7236	6.04144	2.16×10-07	Up
TR3234|c0_g2_i2	1720	0	89.6808	6.02501	2.36×10-07	Up
TR5493|c0_g1_i14	7109	0	89.6808	6.02501	2.36×10-07	Up
TR7580|c0_g1_i10	7072	0	89.6808	6.02501	2.36×10-07	Up
TR4883|c1_g1_i1	3217	0	88.638	6.0084	2.58×10-07	Up
TR4922|c2_g1_i2	1832	0	88.638	6.0084	2.58×10-07	Up
TR5462|c1_g1_i16	5529	0	88.638	6.0084	2.58×10-07	Up
TR5748|c0_g1_i6	822	0	88.638	6.0084	2.58×10-07	Up
TR6117|c1_g1_i17	1632	0	88.638	6.0084	2.58×10-07	Up
TR6200|c0_g2_i3	7396	0	88.638	6.0084	2.58×10-07	Up
TR6722|c1_g1_i8	3131	0	88.638	6.0084	2.58×10-07	Up
TR7243|c9_g1_i1	734	0.958957	150.163	6.00644	2.85×10-08	Up
TR3923|c1_g1_i2	960	0	87.5952	5.99159	2.82×10-07	Up
TR5910|c1_g1_i2	2679	0	87.5952	5.99159	2.82×10-07	Up
TR6179|c0_g1_i11	5427	0	87.5952	5.99159	2.82×10-07	Up
TR6761|c2_g2_i9	5580	0	87.5952	5.99159	2.82×10-07	Up
TR7316|c0_g1_i13	2619	0	87.5952	5.99159	2.82×10-07	Up
TR1905|c0_g1_i1	697	142.885	9164.13	5.98924	1.94×10-10	Up
TR5324|c1_g1_i9	2432	0	86.5524	5.97459	3.09×10-07	Up
TR7201|c2_g2_i6	4687	0	86.5524	5.97459	3.09×10-07	Up
TR7404|c3_g1_i22	2229	0	86.5524	5.97459	3.09×10-07	Up
TR6562|c4_g1_i2	5082	0	85.5096	5.95738	3.39×10-07	Up
TR6908|c0_g1_i3	8269	0	85.5096	5.95738	3.39×10-07	Up
TR7089|c2_g2_i7	3201	0	85.5096	5.95738	3.39×10-07	Up
TR7151|c0_g1_i1	4600	0	85.5096	5.95738	3.39×10-07	Up
TR1820|c1_g2_i1	1987	0	84.4668	5.93997	3.71×10-07	Up
TR3712|c0_g1_i1	2782	0	84.4668	5.93997	3.71×10-07	Up
TR5183|c0_g1_i8	3021	0	84.4668	5.93997	3.71×10-07	Up
TR6289|c3_g1_i7	4939	0	84.4668	5.93997	3.71×10-07	Up
TR6338|c0_g1_i5	6393	0	84.4668	5.93997	3.71×10-07	Up
TR7284|c4_g1_i8	2930	0	84.4668	5.93997	3.71×10-07	Up
TR7582|c3_g1_i5	5215	0	84.4668	5.93997	3.71×10-07	Up
TR7676|c2_g1_i2	1755	0	84.4668	5.93997	3.71×10-07	Up
TR4447|c0_g1_i2	7170	9.58957	671.563	5.93649	6.02×10-10	Up
TR3788|c0_g1_i2	2694	0	83.424	5.92234	4.08×10-07	Up
TR4421|c0_g1_i1	5316	0	83.424	5.92234	4.08×10-07	Up
TR5734|c1_g1_i2	5036	0	83.424	5.92234	4.08×10-07	Up
TR6363|c0_g1_i2	3730	0	83.424	5.92234	4.08×10-07	Up
TR7513|c0_g2_i9	4439	0	83.424	5.92234	4.08×10-07	Up
TR9892|c0_g1_i1	1066	31.6456	1983.41	5.90845	2.70×10-10	Up
TR2845|c0_g1_i3	5058	0	82.3812	5.90449	4.49×10-07	Up
TR5272|c0_g1_i2	901	0	82.3812	5.90449	4.49×10-07	Up
TR6168|c1_g1_i3	1055	0	82.3812	5.90449	4.49×10-07	Up
TR6909|c0_g1_i4	1481	0	82.3812	5.90449	4.49×10-07	Up
TR7166|c4_g3_i2	944	0	82.3812	5.90449	4.49×10-07	Up
TR7167|c7_g1_i5	6711	0	82.3812	5.90449	4.49×10-07	Up
TR7181|c4_g2_i7	2067	0	82.3812	5.90449	4.49×10-07	Up
TR4755|c0_g1_i1	2222	0	81.3384	5.88642	4.94×10-07	Up
TR6627|c0_g1_i10	4108	0	81.3384	5.88642	4.94×10-07	Up
TR6803|c2_g1_i7	4163	0	81.3384	5.88642	4.94×10-07	Up
TR7054|c1_g1_i6	2960	0	81.3384	5.88642	4.94×10-07	Up
TR7333|c3_g7_i1	899	7.67165	530.785	5.87463	1.20×10-09	Up
TR4150|c0_g1_i4	1224	0	80.2956	5.86812	5.44×10-07	Up
TR5002|c0_g1_i21	4270	0	80.2956	5.86812	5.44×10-07	Up
TR5745|c0_g1_i3	1004	0	80.2956	5.86812	5.44×10-07	Up
TR6303|c1_g2_i4	4913	0	80.2956	5.86812	5.44×10-07	Up
TR6816|c3_g8_i1	729	0	80.2956	5.86812	5.44×10-07	Up
TR7464|c1_g1_i7	2980	0	80.2956	5.86812	5.44×10-07	Up
TR7617|c0_g1_i8	1506	0	80.2956	5.86812	5.44×10-07	Up
TR5556|c0_g1_i1	4827	0	79.2528	5.84959	6.00×10-07	Up
TR7080|c2_g2_i3	4390	0	79.2528	5.84959	6.00×10-07	Up
TR5165|c1_g1_i2	7786	0	78.21	5.83081	6.62×10-07	Up
TR5900|c1_g1_i8	4627	0	78.21	5.83081	6.62×10-07	Up
TR6200|c0_g2_i13	7445	0	78.21	5.83081	6.62×10-07	Up
TR6562|c6_g1_i12	3071	0	78.21	5.83081	6.62×10-07	Up
TR6588|c0_g1_i2	3670	0	78.21	5.83081	6.62×10-07	Up
TR7130|c0_g1_i10	3734	0	78.21	5.83081	6.62×10-07	Up
TR7471|c4_g1_i4	1923	0	78.21	5.83081	6.62×10-07	Up
TR3035|c0_g1_i2	3480	0	77.1672	5.81179	7.32×10-07	Up
TR3263|c0_g1_i1	4493	0	77.1672	5.81179	7.32×10-07	Up
TR5037|c0_g1_i10	2306	0	77.1672	5.81179	7.32×10-07	Up
TR6982|c0_g1_i5	4447	0	77.1672	5.81179	7.32×10-07	Up
TR7270|c0_g1_i6	5204	0	77.1672	5.81179	7.32×10-07	Up
TR7656|c1_g1_i5	2510	0	77.1672	5.81179	7.32×10-07	Up
TR4804|c1_g3_i1	3592	6.7127	453.618	5.80983	2.16×10-09	Up
TR3742|c0_g2_i1	1681	0	76.1244	5.79251	8.10×10-07	Up
TR4970|c0_g1_i3	4976	0	76.1244	5.79251	8.10×10-07	Up
TR5452|c3_g1_i4	4837	0	76.1244	5.79251	8.10×10-07	Up
TR5675|c1_g1_i4	4035	0	76.1244	5.79251	8.10×10-07	Up
TR6426|c3_g1_i5	2977	0	76.1244	5.79251	8.10×10-07	Up
TR6634|c3_g1_i16	2258	0	76.1244	5.79251	8.10×10-07	Up
TR7128|c0_g1_i1	3583	0	76.1244	5.79251	8.10×10-07	Up
TR7473|c6_g1_i11	1461	0	76.1244	5.79251	8.10×10-07	Up
TR4433|c0_g1_i2	3999	0	75.0816	5.77298	8.97×10-07	Up
TR5032|c1_g2_i2	2969	0	75.0816	5.77298	8.97×10-07	Up
TR5185|c0_g2_i11	1869	0	75.0816	5.77298	8.97×10-07	Up
TR5263|c0_g1_i1	2907	0	75.0816	5.77298	8.97×10-07	Up
TR4802|c0_g1_i1	2597	0	74.0388	5.75317	9.95×10-07	Up
TR5671|c0_g3_i3	3697	0	74.0388	5.75317	9.95×10-07	Up
TR7212|c1_g1_i22	5470	0	74.0388	5.75317	9.95×10-07	Up
TR4220|c0_g1_i10	1214	0	72.996	5.73309	1.11×10-06	Up
TR4982|c2_g1_i4	1988	0	72.996	5.73309	1.11×10-06	Up
TR6347|c1_g1_i2	4931	0	72.996	5.73309	1.11×10-06	Up
TR7465|c1_g1_i7	3140	0	72.996	5.73309	1.11×10-06	Up
TR7490|c0_g1_i12	3781	0	72.996	5.73309	1.11×10-06	Up
TR7732|c1_g1_i3	5295	0	72.996	5.73309	1.11×10-06	Up
TR7096|c2_g1_i6	5423	3.83583	273.214	5.71321	1.05×10-08	Up
TR5643|c1_g1_i6	5398	0	71.9532	5.71272	1.23×10-06	Up
TR6523|c4_g1_i2	4798	0	71.9532	5.71272	1.23×10-06	Up
TR6921|c0_g1_i2	2523	0	71.9532	5.71272	1.23×10-06	Up
TR7194|c4_g1_i9	3327	0	71.9532	5.71272	1.23×10-06	Up
TR7577|c2_g1_i8	2822	0	71.9532	5.71272	1.23×10-06	Up
TR6287|c0_g1_i7	12890	0	70.9104	5.69206	1.37×10-06	Up
TR6319|c0_g1_i11	2758	0	70.9104	5.69206	1.37×10-06	Up
TR6364|c1_g1_i1	2760	0	70.9104	5.69206	1.37×10-06	Up
TR7010|c7_g1_i3	2443	0	70.9104	5.69206	1.37×10-06	Up
TR7059|c0_g1_i2	1949	0	70.9104	5.69206	1.37×10-06	Up
TR7542|c3_g1_i6	2641	0	70.9104	5.69206	1.37×10-06	Up
TR7586|c0_g1_i22	3815	0	70.9104	5.69206	1.37×10-06	Up
TR7625|c5_g1_i3	4979	0	70.9104	5.69206	1.37×10-06	Up
TR7693|c0_g1_i11	5116	0	70.9104	5.69206	1.37×10-06	Up
TR5148|c0_g1_i7	3371	5.75374	368.108	5.69103	5.57×10-09	Up
TR3832|c0_g1_i1	338	0	69.8676	5.67111	1.53×10-06	Up
TR4914|c0_g1_i7	2197	0	69.8676	5.67111	1.53×10-06	Up
TR5494|c2_g1_i4	2538	0	69.8676	5.67111	1.53×10-06	Up
TR6378|c1_g1_i4	1703	0	69.8676	5.67111	1.53×10-06	Up
TR6592|c3_g1_i2	4673	0	69.8676	5.67111	1.53×10-06	Up
TR7236|c2_g1_i20	4026	0	69.8676	5.67111	1.53×10-06	Up
TR7443|c3_g1_i13	2603	0	69.8676	5.67111	1.53×10-06	Up
TR7561|c4_g1_i2	3428	0	69.8676	5.67111	1.53×10-06	Up
TR6117|c1_g1_i7	1665	2.87687	215.86	5.66717	2.41×10-08	Up
TR4486|c0_g1_i11	7109	0	68.8248	5.64984	1.70×10-06	Up
TR4804|c1_g3_i6	3305	0	68.8248	5.64984	1.70×10-06	Up
TR4814|c0_g1_i2	2884	0	68.8248	5.64984	1.70×10-06	Up
TR7130|c0_g1_i8	5576	0	68.8248	5.64984	1.70×10-06	Up
TR7367|c0_g1_i1	3446	0	68.8248	5.64984	1.70×10-06	Up
TR7645|c4_g1_i9	3268	0	68.8248	5.64984	1.70×10-06	Up
TR5707|c2_g1_i2	1288	0	67.782	5.62826	1.90×10-06	Up
TR6117|c0_g1_i6	6445	0	67.782	5.62826	1.90×10-06	Up
TR6639|c1_g2_i2	997	0	67.782	5.62826	1.90×10-06	Up
TR6773|c2_g1_i2	981	0	67.782	5.62826	1.90×10-06	Up
TR7256|c3_g1_i13	2166	0	67.782	5.62826	1.90×10-06	Up
TR7587|c2_g1_i5	2318	0	67.782	5.62826	1.90×10-06	Up
TR4059|c1_g2_i3	3126	0.958957	113.665	5.60896	2.53×10-07	Up
TR5146|c1_g1_i4	3631	0	66.7392	5.60634	2.13×10-06	Up
TR5376|c1_g1_i8	2528	0	66.7392	5.60634	2.13×10-06	Up
TR7256|c3_g1_i5	2113	0	66.7392	5.60634	2.13×10-06	Up
TR7631|c2_g1_i16	3654	0	66.7392	5.60634	2.13×10-06	Up
TR7734|c1_g1_i6	3212	0	66.7392	5.60634	2.13×10-06	Up
TR6047|c0_g1_i4	1827	0	65.6964	5.58409	2.39×10-06	Up
TR6193|c3_g1_i9	5145	0	65.6964	5.58409	2.39×10-06	Up
TR7360|c6_g1_i4	3803	0	65.6964	5.58409	2.39×10-06	Up
TR7450|c2_g1_i3	2244	0	65.6964	5.58409	2.39×10-06	Up
TR4856|c1_g1_i4	1146	0	64.6536	5.5615	2.68×10-06	Up
TR5879|c1_g1_i2	7294	0	64.6536	5.5615	2.68×10-06	Up
TR6285|c2_g1_i1	808	0	64.6536	5.5615	2.68×10-06	Up
TR7220|c1_g1_i4	2951	0	64.6536	5.5615	2.68×10-06	Up
TR7301|c1_g1_i7	3085	0	64.6536	5.5615	2.68×10-06	Up
TR7685|c1_g1_i3	3601	0	64.6536	5.5615	2.68×10-06	Up
TR5012|c0_g1_i1	358	0.958957	109.494	5.55569	3.38×10-07	Up
TR7049|c2_g3_i13	3694	4.79478	286.77	5.54003	1.83×10-08	Up
TR4871|c0_g2_i1	597	0	63.6108	5.53854	3.02×10-06	Up
TR5062|c0_g1_i1	4649	0	63.6108	5.53854	3.02×10-06	Up
TR5462|c1_g1_i8	5539	0	63.6108	5.53854	3.02×10-06	Up
TR6523|c4_g1_i3	4844	0	63.6108	5.53854	3.02×10-06	Up
TR7263|c1_g2_i3	2351	0	63.6108	5.53854	3.02×10-06	Up
TR7313|c1_g1_i12	3143	0	63.6108	5.53854	3.02×10-06	Up
TR4483|c0_g2_i5	1371	1.91791	152.249	5.53379	1.13×10-07	Up
TR4279|c1_g1_i4	2884	0	62.568	5.51521	3.40×10-06	Up
TR5280|c1_g1_i3	846	0	62.568	5.51521	3.40×10-06	Up
TR5915|c3_g1_i2	3054	0	62.568	5.51521	3.40×10-06	Up
TR5952|c3_g1_i3	4036	0	62.568	5.51521	3.40×10-06	Up
TR7300|c4_g1_i8	6143	0	62.568	5.51521	3.40×10-06	Up
TR7506|c0_g1_i6	1869	0	62.568	5.51521	3.40×10-06	Up
TR7669|c1_g1_i33	4042	0	62.568	5.51521	3.40×10-06	Up
TR5083|c0_g1_i1	3007	0	61.5252	5.4915	3.83×10-06	Up
TR5707|c2_g1_i9	1445	0	61.5252	5.4915	3.83×10-06	Up
TR7083|c4_g1_i3	4865	0	61.5252	5.4915	3.83×10-06	Up
TR7436|c0_g1_i1	1213	0	61.5252	5.4915	3.83×10-06	Up
TR7471|c9_g1_i13	2583	0	61.5252	5.4915	3.83×10-06	Up
TR7760|c1_g2_i13	5724	0	61.5252	5.4915	3.83×10-06	Up
TR3971|c0_g1_i4	1266	0	60.4824	5.46739	4.33×10-06	Up
TR4381|c0_g1_i8	4542	0	60.4824	5.46739	4.33×10-06	Up
TR5462|c1_g1_i3	5461	0	60.4824	5.46739	4.33×10-06	Up
TR6529|c2_g1_i11	2913	0	60.4824	5.46739	4.33×10-06	Up
TR6827|c3_g1_i4	5376	0	60.4824	5.46739	4.33×10-06	Up
TR7241|c2_g1_i2	1872	0	60.4824	5.46739	4.33×10-06	Up
TR7295|c1_g1_i18	4540	0	60.4824	5.46739	4.33×10-06	Up
TR7661|c2_g1_i9	3216	0	60.4824	5.46739	4.33×10-06	Up
TR989|c0_g1_i1	2097	4.79478	271.128	5.45951	2.89×10-08	Up
TR3305|c0_g1_i2	1052	0	59.4396	5.44287	4.91×10-06	Up
TR5185|c0_g2_i8	1924	0	59.4396	5.44287	4.91×10-06	Up
TR5310|c1_g1_i5	3663	0	59.4396	5.44287	4.91×10-06	Up
TR5607|c0_g1_i2	4263	0	59.4396	5.44287	4.91×10-06	Up
TR6048|c0_g1_i5	3668	0	59.4396	5.44287	4.91×10-06	Up
TR6319|c0_g1_i10	2754	0	59.4396	5.44287	4.91×10-06	Up
TR6900|c0_g1_i10	4500	0	59.4396	5.44287	4.91×10-06	Up
TR7231|c2_g1_i3	1218	0	59.4396	5.44287	4.91×10-06	Up
TR7262|c2_g1_i8	3628	0	59.4396	5.44287	4.91×10-06	Up
TR7283|c1_g1_i18	3791	0	59.4396	5.44287	4.91×10-06	Up
TR7642|c5_g1_i3	1839	0	59.4396	5.44287	4.91×10-06	Up
TR6567|c1_g1_i2	4126	3.83583	224.202	5.42958	5.20×10-08	Up
TR4980|c2_g1_i2	2118	0.958957	100.109	5.42812	6.70×10-07	Up
TR6235|c0_g1_i8	1872	0	58.3968	5.41792	5.56×10-06	Up
TR6292|c2_g1_i9	1456	0	58.3968	5.41792	5.56×10-06	Up
TR7286|c1_g1_i1	3400	0	58.3968	5.41792	5.56×10-06	Up
TR7526|c1_g3_i2	5720	0	58.3968	5.41792	5.56×10-06	Up
TR7669|c1_g1_i34	3140	0	58.3968	5.41792	5.56×10-06	Up
TR4408|c1_g1_i7	4681	0	57.354	5.39254	6.32×10-06	Up
TR4543|c0_g1_i3	1360	0	57.354	5.39254	6.32×10-06	Up
TR4756|c2_g1_i1	2906	0	57.354	5.39254	6.32×10-06	Up
TR4954|c0_g1_i1	3171	0	57.354	5.39254	6.32×10-06	Up
TR4971|c0_g1_i6	1417	0	57.354	5.39254	6.32×10-06	Up
TR5047|c1_g2_i3	3479	0	57.354	5.39254	6.32×10-06	Up
TR5793|c1_g1_i3	4490	0	57.354	5.39254	6.32×10-06	Up
TR6506|c0_g1_i1	561	0	57.354	5.39254	6.32×10-06	Up
TR7123|c3_g1_i20	4520	0	57.354	5.39254	6.32×10-06	Up
TR7233|c1_g1_i5	3828	0	57.354	5.39254	6.32×10-06	Up
TR7586|c0_g1_i20	6298	0	57.354	5.39254	6.32×10-06	Up
TR5680|c4_g2_i5	638	9.58957	458.832	5.38833	1.43×10-08	Up
TR6562|c6_g1_i6	4528	0.958957	95.9376	5.36758	9.24×10-07	Up
TR5376|c1_g1_i5	2436	0	56.3112	5.36671	7.19×10-06	Up
TR5481|c0_g2_i5	5005	0	56.3112	5.36671	7.19×10-06	Up
TR5495|c1_g1_i1	2902	0	56.3112	5.36671	7.19×10-06	Up
TR5854|c0_g1_i5	6422	0	56.3112	5.36671	7.19×10-06	Up
TR6210|c2_g1_i6	1864	0	56.3112	5.36671	7.19×10-06	Up
TR6358|c1_g1_i8	5064	0	56.3112	5.36671	7.19×10-06	Up
TR6874|c0_g1_i4	3166	0	56.3112	5.36671	7.19×10-06	Up
TR7049|c1_g1_i5	2843	0	56.3112	5.36671	7.19×10-06	Up
TR7624|c3_g2_i3	2993	0	56.3112	5.36671	7.19×10-06	Up
TR5596|c1_g7_i3	303	0.958957	94.8948	5.35204	1.00×10-06	Up
TR3593|c0_g1_i2	6032	0	55.2684	5.3404	8.20×10-06	Up
TR4804|c1_g3_i4	3536	0	55.2684	5.3404	8.20×10-06	Up
TR5930|c0_g1_i1	2955	0	55.2684	5.3404	8.20×10-06	Up
TR6684|c1_g1_i2	2169	0	55.2684	5.3404	8.20×10-06	Up
TR7021|c5_g1_i2	3071	0	55.2684	5.3404	8.20×10-06	Up
TR7108|c3_g1_i2	3995	0	55.2684	5.3404	8.20×10-06	Up
TR7183|c0_g1_i4	1984	0	55.2684	5.3404	8.20×10-06	Up
TR7395|c2_g1_i7	5598	0	55.2684	5.3404	8.20×10-06	Up
TR7548|c1_g1_i3	1508	0	55.2684	5.3404	8.20×10-06	Up
TR3942|c0_g1_i3	1207	18.2202	788.357	5.33109	1.03×10-08	Up
TR5324|c1_g1_i6	2381	4.79478	246.101	5.32054	6.30×10-08	Up
TR7227|c5_g1_i4	2018	2.87687	168.934	5.31611	1.70×10-07	Up
TR5185|c0_g2_i6	1904	0	54.2256	5.3136	9.37×10-06	Up
TR5265|c2_g1_i5	2501	0	54.2256	5.3136	9.37×10-06	Up
TR6077|c0_g1_i13	1862	0	54.2256	5.3136	9.37×10-06	Up
TR6585|c1_g1_i5	2442	0	54.2256	5.3136	9.37×10-06	Up
TR6627|c0_g1_i3	4119	0	54.2256	5.3136	9.37×10-06	Up
TR7086|c2_g1_i17	5036	0	54.2256	5.3136	9.37×10-06	Up
TR7581|c3_g1_i1	2201	0	54.2256	5.3136	9.37×10-06	Up
TR7632|c4_g1_i2	1377	0	54.2256	5.3136	9.37×10-06	Up
TR2027|c0_g1_i2	1580	0.958957	91.7664	5.30439	1.29×10-06	Up
TR3478|c0_g1_i4	2456	0	53.1828	5.2863	1.07×10-05	Up
TR4766|c0_g1_i10	2140	0	53.1828	5.2863	1.07×10-05	Up
TR5002|c0_g1_i22	4389	0	53.1828	5.2863	1.07×10-05	Up
TR5165|c1_g1_i1	3776	0	53.1828	5.2863	1.07×10-05	Up
TR6048|c0_g1_i2	3730	0	53.1828	5.2863	1.07×10-05	Up
TR6052|c0_g1_i19	2193	0	53.1828	5.2863	1.07×10-05	Up
TR6357|c0_g1_i1	2612	0	53.1828	5.2863	1.07×10-05	Up
TR6378|c2_g2_i10	2988	0	53.1828	5.2863	1.07×10-05	Up
TR7135|c1_g1_i2	3154	0	53.1828	5.2863	1.07×10-05	Up
TR7702|c2_g4_i9	2249	0	53.1828	5.2863	1.07×10-05	Up
TR7911|c1_g1_i2	3822	0	53.1828	5.2863	1.07×10-05	Up
TR6523|c2_g3_i1	659	1.91791	126.179	5.26554	4.89×10-07	Up
TR4483|c0_g2_i7	2907	0	52.14	5.25847	1.23×10-05	Up
TR5178|c2_g1_i4	4407	0	52.14	5.25847	1.23×10-05	Up
TR5462|c1_g1_i5	5486	0	52.14	5.25847	1.23×10-05	Up
TR6117|c1_g1_i12	1609	0	52.14	5.25847	1.23×10-05	Up
TR6200|c0_g2_i17	7458	0	52.14	5.25847	1.23×10-05	Up
TR6462|c0_g1_i4	1457	0	52.14	5.25847	1.23×10-05	Up
TR6602|c0_g1_i5	3508	0	52.14	5.25847	1.23×10-05	Up
TR6709|c1_g1_i2	8622	0	52.14	5.25847	1.23×10-05	Up
TR6816|c3_g4_i1	4447	0	52.14	5.25847	1.23×10-05	Up
TR7049|c2_g3_i9	6573	0	52.14	5.25847	1.23×10-05	Up
TR7221|c4_g1_i5	3381	0	52.14	5.25847	1.23×10-05	Up
TR3737|c0_g2_i2	2867	0	51.0972	5.23009	1.42×10-05	Up
TR5114|c0_g1_i2	2606	0	51.0972	5.23009	1.42×10-05	Up
TR5378|c1_g1_i8	2537	0	51.0972	5.23009	1.42×10-05	Up
TR5854|c0_g1_i2	6538	0	51.0972	5.23009	1.42×10-05	Up
TR6566|c6_g4_i2	6256	0	51.0972	5.23009	1.42×10-05	Up
TR6753|c2_g2_i12	2150	0	51.0972	5.23009	1.42×10-05	Up
TR6871|c4_g1_i6	2507	0	51.0972	5.23009	1.42×10-05	Up
TR6922|c1_g1_i8	6353	0	51.0972	5.23009	1.42×10-05	Up
TR6982|c0_g1_i28	3049	0	51.0972	5.23009	1.42×10-05	Up
TR7454|c0_g1_i3	5150	0	51.0972	5.23009	1.42×10-05	Up
TR7454|c0_g1_i5	4991	0	51.0972	5.23009	1.42×10-05	Up
TR7569|c1_g1_i1	4551	0	51.0972	5.23009	1.42×10-05	Up
TR7669|c1_g1_i14	3985	0	51.0972	5.23009	1.42×10-05	Up
TR7452|c6_g1_i1	3082	7.67165	337.867	5.22512	4.94×10-08	Up
TR7588|c1_g1_i7	1530	1.91791	122.008	5.21758	6.33×10-07	Up
TR4831|c0_g1_i3	837	0	50.0544	5.20114	1.63×10-05	Up
TR5596|c1_g7_i2	365	0	50.0544	5.20114	1.63×10-05	Up
TR5872|c0_g1_i10	1080	0	50.0544	5.20114	1.63×10-05	Up
TR6091|c0_g2_i6	2708	0	50.0544	5.20114	1.63×10-05	Up
TR6200|c0_g2_i1	7448	0	50.0544	5.20114	1.63×10-05	Up
TR6507|c1_g1_i3	6887	0	50.0544	5.20114	1.63×10-05	Up
TR7211|c3_g1_i6	4021	0	50.0544	5.20114	1.63×10-05	Up
TR7285|c2_g1_i4	1786	0	50.0544	5.20114	1.63×10-05	Up
TR7353|c3_g1_i9	3127	0	50.0544	5.20114	1.63×10-05	Up
TR7600|c1_g1_i3	3228	0	50.0544	5.20114	1.63×10-05	Up
TR7755|c0_g2_i2	5225	0	50.0544	5.20114	1.63×10-05	Up
TR4732|c1_g2_i1	705	1.91791	118.879	5.18054	7.72×10-07	Up
TR4120|c0_g1_i13	2019	0	49.0116	5.17161	1.88×10-05	Up
TR4440|c0_g2_i1	1735	0	49.0116	5.17161	1.88×10-05	Up
TR5441|c3_g1_i5	1792	0	49.0116	5.17161	1.88×10-05	Up
TR5526|c1_g1_i6	1477	0	49.0116	5.17161	1.88×10-05	Up
TR6854|c2_g1_i3	4000	0	49.0116	5.17161	1.88×10-05	Up
TR6966|c0_g1_i6	5677	0	49.0116	5.17161	1.88×10-05	Up
TR6966|c0_g1_i8	5628	0	49.0116	5.17161	1.88×10-05	Up
TR7538|c1_g1_i2	1808	0	49.0116	5.17161	1.88×10-05	Up
TR7656|c1_g1_i8	2534	0	49.0116	5.17161	1.88×10-05	Up
TR7715|c1_g2_i6	2196	0	49.0116	5.17161	1.88×10-05	Up
TR6460|c15_g1_i1	334	20.1381	768.544	5.15988	2.58×10-08	Up
TR7144|c0_g1_i9	5008	0.958957	82.3812	5.15121	2.87×10-06	Up
TR2902|c0_g1_i2	1619	0	47.9688	5.14145	2.18×10-05	Up
TR4151|c0_g1_i3	3325	0	47.9688	5.14145	2.18×10-05	Up
TR4203|c1_g1_i2	5054	0	47.9688	5.14145	2.18×10-05	Up
TR4847|c0_g1_i3	6112	0	47.9688	5.14145	2.18×10-05	Up
TR5033|c0_g1_i2	1616	0	47.9688	5.14145	2.18×10-05	Up
TR5378|c1_g1_i4	2592	0	47.9688	5.14145	2.18×10-05	Up
TR546|c0_g2_i1	1814	0	47.9688	5.14145	2.18×10-05	Up
TR5508|c0_g4_i11	4628	0	47.9688	5.14145	2.18×10-05	Up
TR5815|c0_g1_i15	2087	0	47.9688	5.14145	2.18×10-05	Up
TR6181|c1_g1_i6	5336	0	47.9688	5.14145	2.18×10-05	Up
TR6195|c9_g1_i1	4131	0	47.9688	5.14145	2.18×10-05	Up
TR6905|c0_g1_i5	2306	0	47.9688	5.14145	2.18×10-05	Up
TR7128|c0_g1_i7	4184	0	47.9688	5.14145	2.18×10-05	Up
TR7293|c1_g1_i8	4638	0	47.9688	5.14145	2.18×10-05	Up
TR6207|c0_g1_i3	4143	7.67165	318.054	5.13831	8.05×10-08	Up
TR7136|c1_g2_i3	4670	1.91791	114.708	5.12962	1.01×10-06	Up
TR4345|c0_g3_i4	1501	0	46.926	5.11065	2.53×10-05	Up
TR4483|c0_g2_i8	1415	0	46.926	5.11065	2.53×10-05	Up
TR4512|c1_g1_i1	1211	0	46.926	5.11065	2.53×10-05	Up
TR5437|c0_g1_i12	1908	0	46.926	5.11065	2.53×10-05	Up
TR5810|c0_g1_i9	5089	0	46.926	5.11065	2.53×10-05	Up
TR6655|c3_g2_i3	1217	0	46.926	5.11065	2.53×10-05	Up
TR6706|c2_g1_i6	4671	0	46.926	5.11065	2.53×10-05	Up
TR6939|c0_g1_i14	3290	0	46.926	5.11065	2.53×10-05	Up
TR7021|c6_g1_i5	746	0	46.926	5.11065	2.53×10-05	Up
TR7408|c1_g1_i30	5502	0	46.926	5.11065	2.53×10-05	Up
TR7531|c0_g1_i9	2575	0	46.926	5.11065	2.53×10-05	Up
TR7563|c3_g1_i5	5190	0	46.926	5.11065	2.53×10-05	Up
TR7181|c4_g1_i1	6368	7.67165	310.754	5.10496	9.70×10-08	Up
TR5526|c1_g1_i1	1479	5.75374	240.887	5.08214	1.73×10-07	Up
TR2218|c0_g1_i2	412	0	45.8832	5.07917	2.95×10-05	Up
TR3692|c0_g3_i2	2882	0	45.8832	5.07917	2.95×10-05	Up
TR4076|c1_g1_i1	856	0	45.8832	5.07917	2.95×10-05	Up
TR5398|c0_g1_i4	3682	0	45.8832	5.07917	2.95×10-05	Up
TR6490|c2_g1_i3	3812	0	45.8832	5.07917	2.95×10-05	Up
TR6523|c2_g1_i1	712	0	45.8832	5.07917	2.95×10-05	Up
TR6592|c1_g2_i1	984	0	45.8832	5.07917	2.95×10-05	Up
TR6761|c2_g2_i11	5631	0	45.8832	5.07917	2.95×10-05	Up
TR6879|c0_g1_i1	4102	0	45.8832	5.07917	2.95×10-05	Up
TR7150|c6_g1_i11	6101	0	45.8832	5.07917	2.95×10-05	Up
TR7404|c3_g1_i16	2206	0	45.8832	5.07917	2.95×10-05	Up
TR7587|c2_g1_i2	2413	0	45.8832	5.07917	2.95×10-05	Up
TR7777|c0_g1_i1	308	0	45.8832	5.07917	2.95×10-05	Up
TR3925|c1_g1_i3	2469	0	44.8404	5.047	3.44×10-05	Up
TR4277|c0_g2_i10	2992	0	44.8404	5.047	3.44×10-05	Up
TR4646|c1_g1_i4	1989	0	44.8404	5.047	3.44×10-05	Up
TR5581|c1_g1_i9	1803	0	44.8404	5.047	3.44×10-05	Up
TR6669|c3_g1_i8	7956	0	44.8404	5.047	3.44×10-05	Up
TR6773|c5_g1_i3	1480	0	44.8404	5.047	3.44×10-05	Up
TR6923|c1_g1_i3	521	0	44.8404	5.047	3.44×10-05	Up
TR6926|c3_g1_i20	5744	0	44.8404	5.047	3.44×10-05	Up
TR7108|c2_g1_i1	1224	0	44.8404	5.047	3.44×10-05	Up
TR7266|c0_g1_i10	4302	0	44.8404	5.047	3.44×10-05	Up
TR7408|c1_g1_i13	5838	0	44.8404	5.047	3.44×10-05	Up
TR7535|c1_g1_i9	7559	0	44.8404	5.047	3.44×10-05	Up
TR7558|c1_g1_i4	5747	0	44.8404	5.047	3.44×10-05	Up
TR7632|c2_g1_i2	7778	4.79478	203.346	5.04694	2.87×10-07	Up
TR4758|c0_g2_i2	964	3.83583	167.891	5.0153	5.11×10-07	Up
TR4305|c0_g1_i1	2171	0	43.7976	5.01409	4.02×10-05	Up
TR5395|c1_g1_i3	2759	0	43.7976	5.01409	4.02×10-05	Up
TR6264|c1_g1_i6	2316	0	43.7976	5.01409	4.02×10-05	Up
TR6278|c0_g1_i5	6725	0	43.7976	5.01409	4.02×10-05	Up
TR6287|c0_g1_i4	12942	0	43.7976	5.01409	4.02×10-05	Up
TR6378|c2_g2_i1	4144	0	43.7976	5.01409	4.02×10-05	Up
TR6457|c4_g1_i6	1984	0	43.7976	5.01409	4.02×10-05	Up
TR6565|c1_g1_i15	1234	0	43.7976	5.01409	4.02×10-05	Up
TR6592|c2_g1_i2	4022	0	43.7976	5.01409	4.02×10-05	Up
TR7033|c1_g1_i3	787	0	43.7976	5.01409	4.02×10-05	Up
TR7145|c2_g2_i5	1957	0	43.7976	5.01409	4.02×10-05	Up
TR7525|c9_g1_i2	3978	0	43.7976	5.01409	4.02×10-05	Up
TR7588|c1_g1_i3	1668	0	43.7976	5.01409	4.02×10-05	Up
TR3832|c0_g1_i2	339	42.1941	1405.69	5.01249	4.66×10-08	Up
TR2516|c0_g2_i2	242	5.75374	229.416	5.01216	2.55×10-07	Up
TR6390|c0_g1_i3	2771	46.0299	1507.89	4.99197	5.21×10-08	Up
TR3026|c0_g1_i2	5702	0	42.7548	4.98041	4.72×10-05	Up
TR4024|c1_g2_i1	618	0	42.7548	4.98041	4.72×10-05	Up
TR4650|c1_g1_i11	2721	0	42.7548	4.98041	4.72×10-05	Up
TR5125|c0_g3_i4	2651	0	42.7548	4.98041	4.72×10-05	Up
TR5263|c0_g1_i25	3020	0	42.7548	4.98041	4.72×10-05	Up
TR5300|c0_g1_i1	1283	0	42.7548	4.98041	4.72×10-05	Up
TR5407|c1_g1_i2	3579	0	42.7548	4.98041	4.72×10-05	Up
TR5414|c0_g1_i1	1084	0	42.7548	4.98041	4.72×10-05	Up
TR5982|c1_g1_i4	3947	0	42.7548	4.98041	4.72×10-05	Up
TR6149|c1_g2_i7	4806	0	42.7548	4.98041	4.72×10-05	Up
TR6154|c2_g1_i1	5784	0	42.7548	4.98041	4.72×10-05	Up
TR6460|c10_g1_i1	1572	0	42.7548	4.98041	4.72×10-05	Up
TR6461|c1_g1_i3	2242	0	42.7548	4.98041	4.72×10-05	Up
TR6580|c1_g1_i4	2801	0	42.7548	4.98041	4.72×10-05	Up
TR7099|c1_g2_i13	1601	0	42.7548	4.98041	4.72×10-05	Up
TR7226|c0_g2_i6	2588	0	42.7548	4.98041	4.72×10-05	Up
TR7239|c2_g1_i3	4333	0	42.7548	4.98041	4.72×10-05	Up
TR7337|c2_g1_i3	5542	0	42.7548	4.98041	4.72×10-05	Up
TR7548|c5_g1_i1	6830	0	42.7548	4.98041	4.72×10-05	Up
TR7580|c0_g1_i8	7124	0	42.7548	4.98041	4.72×10-05	Up
TR7610|c1_g1_i1	4383	0	42.7548	4.98041	4.72×10-05	Up
TR7728|c1_g1_i2	1124	0	42.7548	4.98041	4.72×10-05	Up
TR7682|c4_g1_i2	1153	1.91791	103.237	4.97954	2.24×10-06	Up
TR9892|c2_g1_i1	748	64.2501	2033.46	4.95402	6.57×10-08	Up
TR7151|c0_g1_i11	2062	12.4664	427.548	4.95127	1.25×10-07	Up
TR5592|c0_g1_i8	5804	1.91791	101.152	4.9505	2.61×10-06	Up
TR4058|c0_g1_i6	4682	0	41.712	4.94593	5.55×10-05	Up
TR4336|c0_g2_i1	4620	0	41.712	4.94593	5.55×10-05	Up
TR5063|c0_g1_i3	1741	0	41.712	4.94593	5.55×10-05	Up
TR5185|c0_g2_i7	1959	0	41.712	4.94593	5.55×10-05	Up
TR5263|c0_g1_i21	2909	0	41.712	4.94593	5.55×10-05	Up
TR5474|c2_g1_i4	3131	0	41.712	4.94593	5.55×10-05	Up
TR6024|c2_g2_i3	1962	0	41.712	4.94593	5.55×10-05	Up
TR6482|c0_g1_i1	972	0	41.712	4.94593	5.55×10-05	Up
TR6684|c1_g1_i1	2290	0	41.712	4.94593	5.55×10-05	Up
TR6816|c3_g4_i6	4373	0	41.712	4.94593	5.55×10-05	Up
TR6821|c4_g1_i3	2690	0	41.712	4.94593	5.55×10-05	Up
TR6867|c0_g2_i10	3848	0	41.712	4.94593	5.55×10-05	Up
TR6877|c0_g1_i2	1631	0	41.712	4.94593	5.55×10-05	Up
TR6937|c1_g1_i15	3574	0	41.712	4.94593	5.55×10-05	Up
TR7038|c2_g1_i17	5549	0	41.712	4.94593	5.55×10-05	Up
TR7047|c7_g1_i7	1760	0	41.712	4.94593	5.55×10-05	Up
TR7207|c0_g1_i21	2391	0	41.712	4.94593	5.55×10-05	Up
TR7218|c0_g1_i2	1800	0	41.712	4.94593	5.55×10-05	Up
TR7286|c1_g1_i3	3452	0	41.712	4.94593	5.55×10-05	Up
TR7372|c1_g2_i1	2426	0	41.712	4.94593	5.55×10-05	Up
TR7380|c1_g1_i6	4920	0	41.712	4.94593	5.55×10-05	Up
TR7559|c3_g1_i8	3860	0	41.712	4.94593	5.55×10-05	Up
TR7592|c1_g1_i9	2983	0	41.712	4.94593	5.55×10-05	Up
TR7894|c1_g1_i5	8225	0	41.712	4.94593	5.55×10-05	Up
TR3850|c1_g3_i1	481	13.4254	453.618	4.93991	1.24×10-07	Up
TR5915|c3_g1_i6	3088	2.87687	127.222	4.91087	1.53×10-06	Up
TR3150|c0_g1_i2	369	0	40.6692	4.91061	6.55×10-05	Up
TR3267|c0_g1_i1	1545	0	40.6692	4.91061	6.55×10-05	Up
TR3417|c1_g1_i3	1887	0	40.6692	4.91061	6.55×10-05	Up
TR396|c0_g1_i1	1489	0	40.6692	4.91061	6.55×10-05	Up
TR4483|c0_g2_i12	1476	0	40.6692	4.91061	6.55×10-05	Up
TR4711|c1_g1_i7	2524	0	40.6692	4.91061	6.55×10-05	Up
TR4744|c0_g1_i4	7049	0	40.6692	4.91061	6.55×10-05	Up
TR4831|c0_g1_i2	890	0	40.6692	4.91061	6.55×10-05	Up
TR4943|c0_g1_i7	2699	0	40.6692	4.91061	6.55×10-05	Up
TR5278|c2_g1_i12	4826	0	40.6692	4.91061	6.55×10-05	Up
TR5415|c1_g1_i2	6744	0	40.6692	4.91061	6.55×10-05	Up
TR5581|c1_g1_i7	1869	0	40.6692	4.91061	6.55×10-05	Up
TR5950|c0_g1_i9	4249	0	40.6692	4.91061	6.55×10-05	Up
TR6179|c0_g1_i1	5327	0	40.6692	4.91061	6.55×10-05	Up
TR6193|c3_g1_i12	5097	0	40.6692	4.91061	6.55×10-05	Up
TR6418|c0_g1_i3	3589	0	40.6692	4.91061	6.55×10-05	Up
TR6580|c0_g1_i3	867	0	40.6692	4.91061	6.55×10-05	Up
TR6621|c4_g2_i9	3312	0	40.6692	4.91061	6.55×10-05	Up
TR6804|c1_g1_i1	3158	0	40.6692	4.91061	6.55×10-05	Up
TR6821|c4_g1_i5	2566	0	40.6692	4.91061	6.55×10-05	Up
TR6951|c0_g1_i2	1910	0	40.6692	4.91061	6.55×10-05	Up
TR6982|c0_g1_i25	4437	0	40.6692	4.91061	6.55×10-05	Up
TR7454|c0_g1_i12	5094	0	40.6692	4.91061	6.55×10-05	Up
TR7586|c0_g1_i9	4542	0	40.6692	4.91061	6.55×10-05	Up
TR7603|c0_g2_i5	4533	0	40.6692	4.91061	6.55×10-05	Up
TR7669|c1_g1_i2	2573	0	40.6692	4.91061	6.55×10-05	Up
TR6819|c1_g1_i3	1217	3.83583	155.377	4.90451	9.30×10-07	Up
TR5667|c0_g1_i4	2714	0	39.6264	4.87439	7.76×10-05	Up
TR6235|c0_g1_i1	1681	0	39.6264	4.87439	7.76×10-05	Up
TR6378|c2_g2_i14	4122	0	39.6264	4.87439	7.76×10-05	Up
TR6616|c1_g1_i7	2456	0	39.6264	4.87439	7.76×10-05	Up
TR6627|c0_g1_i20	3974	0	39.6264	4.87439	7.76×10-05	Up
TR6761|c2_g2_i10	5627	0	39.6264	4.87439	7.76×10-05	Up
TR6854|c2_g1_i12	6245	0	39.6264	4.87439	7.76×10-05	Up
TR6937|c1_g1_i5	3571	0	39.6264	4.87439	7.76×10-05	Up
TR7027|c0_g1_i5	3305	0	39.6264	4.87439	7.76×10-05	Up
TR7145|c1_g1_i1	4087	0	39.6264	4.87439	7.76×10-05	Up
TR7181|c3_g2_i3	1404	0	39.6264	4.87439	7.76×10-05	Up
TR7205|c0_g1_i4	3601	0	39.6264	4.87439	7.76×10-05	Up
TR7337|c2_g1_i9	5448	0	39.6264	4.87439	7.76×10-05	Up
TR7369|c1_g3_i2	2253	0	39.6264	4.87439	7.76×10-05	Up
TR7433|c3_g1_i3	2151	0	39.6264	4.87439	7.76×10-05	Up
TR7490|c0_g1_i5	3901	0	39.6264	4.87439	7.76×10-05	Up
TR7502|c4_g1_i2	7300	0	39.6264	4.87439	7.76×10-05	Up
TR7617|c1_g1_i4	2466	0	39.6264	4.87439	7.76×10-05	Up
TR7633|c0_g1_i6	2086	0	39.6264	4.87439	7.76×10-05	Up
TR2562|c0_g1_i1	3502	15.3433	485.945	4.8634	1.68×10-07	Up
TR6055|c0_g1_i1	714	51.7837	1545.43	4.86222	1.09×10-07	Up
TR1761|c0_g1_i1	1134	0	38.5836	4.83725	9.22×10-05	Up
TR3551|c0_g1_i2	3010	0	38.5836	4.83725	9.22×10-05	Up
TR4381|c0_g1_i5	4465	0	38.5836	4.83725	9.22×10-05	Up
TR4619|c1_g1_i1	1163	0	38.5836	4.83725	9.22×10-05	Up
TR5441|c3_g1_i1	1735	0	38.5836	4.83725	9.22×10-05	Up
TR5497|c1_g1_i1	441	0	38.5836	4.83725	9.22×10-05	Up
TR5617|c0_g1_i13	3372	0	38.5836	4.83725	9.22×10-05	Up
TR6072|c0_g1_i18	5361	0	38.5836	4.83725	9.22×10-05	Up
TR6117|c1_g1_i9	1689	0	38.5836	4.83725	9.22×10-05	Up
TR6179|c0_g1_i14	5490	0	38.5836	4.83725	9.22×10-05	Up
TR6193|c3_g1_i2	5088	0	38.5836	4.83725	9.22×10-05	Up
TR6290|c1_g1_i10	2306	0	38.5836	4.83725	9.22×10-05	Up
TR6321|c10_g1_i7	2498	0	38.5836	4.83725	9.22×10-05	Up
TR6777|c0_g1_i1	6748	0	38.5836	4.83725	9.22×10-05	Up
TR7469|c8_g1_i17	1687	0	38.5836	4.83725	9.22×10-05	Up
TR7480|c1_g1_i22	4273	0	38.5836	4.83725	9.22×10-05	Up
TR7499|c1_g1_i8	6965	0	38.5836	4.83725	9.22×10-05	Up
TR7570|c2_g1_i2	2806	0	38.5836	4.83725	9.22×10-05	Up
TR7586|c0_g1_i2	6296	0	38.5836	4.83725	9.22×10-05	Up
TR7640|c6_g1_i10	2143	0	38.5836	4.83725	9.22×10-05	Up
TR7680|c1_g3_i1	890	0	38.5836	4.83725	9.22×10-05	Up
TR7128|c0_g1_i8	3557	3.83583	148.078	4.83573	1.34×10-06	Up
TR6207|c0_g1_i2	4168	23.9739	716.404	4.82224	1.59×10-07	Up
TR5464|c0_g1_i1	3805	3.83583	144.949	4.80521	1.58×10-06	Up
TR4419|c0_g1_i4	599	0	37.5408	4.79912	1.10×10-04	Up
TR4469|c0_g1_i6	4539	0	37.5408	4.79912	1.10×10-04	Up
TR5274|c0_g1_i6	3572	0	37.5408	4.79912	1.10×10-04	Up
TR5558|c1_g1_i12	1902	0	37.5408	4.79912	1.10×10-04	Up
TR5566|c3_g1_i8	682	0	37.5408	4.79912	1.10×10-04	Up
TR5617|c0_g1_i11	3223	0	37.5408	4.79912	1.10×10-04	Up
TR5623|c1_g1_i20	1872	0	37.5408	4.79912	1.10×10-04	Up
TR5718|c1_g1_i7	968	0	37.5408	4.79912	1.10×10-04	Up
TR6433|c0_g1_i3	1745	0	37.5408	4.79912	1.10×10-04	Up
TR6593|c0_g1_i5	3018	0	37.5408	4.79912	1.10×10-04	Up
TR6917|c2_g4_i18	5379	0	37.5408	4.79912	1.10×10-04	Up
TR7155|c3_g1_i7	5251	0	37.5408	4.79912	1.10×10-04	Up
TR7256|c3_g1_i9	2054	0	37.5408	4.79912	1.10×10-04	Up
TR7285|c3_g1_i4	3439	0	37.5408	4.79912	1.10×10-04	Up
TR7408|c1_g1_i31	5468	0	37.5408	4.79912	1.10×10-04	Up
TR7590|c3_g1_i5	1623	0	37.5408	4.79912	1.10×10-04	Up
TR6823|c6_g1_i3	466	0.958957	63.6108	4.78525	1.84×10-05	Up
TR5875|c1_g1_i2	4680	1.91791	88.638	4.76275	6.90×10-06	Up
TR3284|c0_g1_i1	1099	0	36.498	4.75996	1.31×10-04	Up
TR3708|c0_g1_i3	2091	0	36.498	4.75996	1.31×10-04	Up
TR4028|c1_g1_i1	4648	0	36.498	4.75996	1.31×10-04	Up
TR4501|c0_g1_i12	2739	0	36.498	4.75996	1.31×10-04	Up
TR5264|c1_g1_i3	2321	0	36.498	4.75996	1.31×10-04	Up
TR5528|c0_g1_i2	3524	0	36.498	4.75996	1.31×10-04	Up
TR5910|c0_g1_i1	410	0	36.498	4.75996	1.31×10-04	Up
TR6321|c6_g1_i2	4579	0	36.498	4.75996	1.31×10-04	Up
TR6668|c4_g1_i4	5916	0	36.498	4.75996	1.31×10-04	Up
TR7047|c8_g2_i4	3024	0	36.498	4.75996	1.31×10-04	Up
TR7177|c0_g1_i1	1579	0	36.498	4.75996	1.31×10-04	Up
TR7188|c5_g1_i1	1992	0	36.498	4.75996	1.31×10-04	Up
TR7211|c3_g1_i5	4084	0	36.498	4.75996	1.31×10-04	Up
TR7289|c2_g1_i8	4089	0	36.498	4.75996	1.31×10-04	Up
TR7454|c0_g1_i2	3905	0	36.498	4.75996	1.31×10-04	Up
TR7537|c0_g1_i3	2584	0	36.498	4.75996	1.31×10-04	Up
TR7586|c0_g1_i6	4544	0	36.498	4.75996	1.31×10-04	Up
TR7735|c1_g1_i2	1137	0	36.498	4.75996	1.31×10-04	Up
TR6218|c0_g1_i1	1136	36.4404	1013.6	4.74546	2.15×10-07	Up
TR5261|c1_g1_i2	5319	0.958957	61.5252	4.73821	2.32×10-05	Up
TR7236|c2_g1_i16	3484	0.958957	61.5252	4.73821	2.32×10-05	Up
TR1238|c0_g1_i1	2196	0	35.4552	4.7197	1.58×10-04	Up
TR3336|c0_g1_i2	2532	0	35.4552	4.7197	1.58×10-04	Up
TR4868|c1_g1_i4	1718	0	35.4552	4.7197	1.58×10-04	Up
TR4936|c0_g3_i3	1078	0	35.4552	4.7197	1.58×10-04	Up
TR5111|c0_g1_i3	409	0	35.4552	4.7197	1.58×10-04	Up
TR5239|c2_g1_i4	2081	0	35.4552	4.7197	1.58×10-04	Up
TR5263|c0_g1_i18	3023	0	35.4552	4.7197	1.58×10-04	Up
TR5263|c0_g1_i30	1657	0	35.4552	4.7197	1.58×10-04	Up
TR5498|c1_g1_i2	3406	0	35.4552	4.7197	1.58×10-04	Up
TR5594|c1_g1_i9	1572	0	35.4552	4.7197	1.58×10-04	Up
TR6235|c0_g1_i12	1781	0	35.4552	4.7197	1.58×10-04	Up
TR6237|c9_g1_i2	2692	0	35.4552	4.7197	1.58×10-04	Up
TR6263|c3_g1_i2	5700	0	35.4552	4.7197	1.58×10-04	Up
TR6321|c10_g1_i11	2491	0	35.4552	4.7197	1.58×10-04	Up
TR6508|c0_g2_i15	3864	0	35.4552	4.7197	1.58×10-04	Up
TR6562|c1_g1_i1	2146	0	35.4552	4.7197	1.58×10-04	Up
TR6589|c0_g1_i6	3319	0	35.4552	4.7197	1.58×10-04	Up
TR6627|c0_g1_i12	4182	0	35.4552	4.7197	1.58×10-04	Up
TR6631|c0_g2_i17	2702	0	35.4552	4.7197	1.58×10-04	Up
TR6816|c3_g4_i4	4400	0	35.4552	4.7197	1.58×10-04	Up
TR6829|c1_g1_i9	1542	0	35.4552	4.7197	1.58×10-04	Up
TR7016|c2_g2_i7	4172	0	35.4552	4.7197	1.58×10-04	Up
TR7189|c8_g2_i4	869	0	35.4552	4.7197	1.58×10-04	Up
TR7198|c3_g1_i2	498	0	35.4552	4.7197	1.58×10-04	Up
TR7274|c2_g2_i3	4991	0	35.4552	4.7197	1.58×10-04	Up
TR7285|c2_g1_i1	1723	0	35.4552	4.7197	1.58×10-04	Up
TR7300|c4_g1_i3	6061	0	35.4552	4.7197	1.58×10-04	Up
TR7338|c9_g4_i12	2765	0	35.4552	4.7197	1.58×10-04	Up
TR7339|c1_g1_i14	1108	0	35.4552	4.7197	1.58×10-04	Up
TR7388|c1_g1_i4	7615	0	35.4552	4.7197	1.58×10-04	Up
TR7407|c1_g1_i9	1363	0	35.4552	4.7197	1.58×10-04	Up
TR7447|c1_g1_i1	3633	0	35.4552	4.7197	1.58×10-04	Up
TR7642|c7_g1_i3	3981	0	35.4552	4.7197	1.58×10-04	Up
TR7685|c0_g1_i16	2326	0	35.4552	4.7197	1.58×10-04	Up
TR6773|c5_g1_i5	1298	8.63061	261.743	4.71355	7.16×10-07	Up
TR5614|c4_g1_i1	1651	7.67165	234.63	4.70167	8.96×10-07	Up
TR4707|c1_g1_i1	2465	4.79478	159.548	4.6997	1.88×10-06	Up
TR7211|c3_g1_i13	2779	2.87687	109.494	4.69692	4.70×10-06	Up
TR4059|c1_g2_i4	3066	13.4254	380.622	4.68764	5.02×10-07	Up
TR3533|c0_g1_i4	3108	6.7127	206.474	4.67962	1.22×10-06	Up
TR4059|c1_g2_i2	3120	0	34.4124	4.67829	1.90×10-04	Up
TR4114|c2_g1_i1	1548	0	34.4124	4.67829	1.90×10-04	Up
TR4785|c1_g2_i1	3919	0	34.4124	4.67829	1.90×10-04	Up
TR4822|c0_g1_i6	4762	0	34.4124	4.67829	1.90×10-04	Up
TR4891|c1_g1_i8	5439	0	34.4124	4.67829	1.90×10-04	Up
TR4911|c0_g1_i2	2322	0	34.4124	4.67829	1.90×10-04	Up
TR5124|c0_g2_i1	6116	0	34.4124	4.67829	1.90×10-04	Up
TR5380|c2_g1_i3	1120	0	34.4124	4.67829	1.90×10-04	Up
TR5416|c0_g1_i2	2542	0	34.4124	4.67829	1.90×10-04	Up
TR5558|c1_g1_i2	1949	0	34.4124	4.67829	1.90×10-04	Up
TR5604|c0_g1_i8	4244	0	34.4124	4.67829	1.90×10-04	Up
TR5883|c3_g1_i9	3415	0	34.4124	4.67829	1.90×10-04	Up
TR5982|c1_g1_i16	3963	0	34.4124	4.67829	1.90×10-04	Up
TR6072|c0_g1_i10	5305	0	34.4124	4.67829	1.90×10-04	Up
TR6111|c1_g1_i1	6252	0	34.4124	4.67829	1.90×10-04	Up
TR6314|c0_g1_i11	5872	0	34.4124	4.67829	1.90×10-04	Up
TR6376|c3_g2_i23	3257	0	34.4124	4.67829	1.90×10-04	Up
TR6390|c1_g2_i13	2717	0	34.4124	4.67829	1.90×10-04	Up
TR6426|c3_g1_i6	5711	0	34.4124	4.67829	1.90×10-04	Up
TR7086|c2_g1_i16	4975	0	34.4124	4.67829	1.90×10-04	Up
TR7337|c2_g1_i6	5477	0	34.4124	4.67829	1.90×10-04	Up
TR7554|c2_g3_i8	5574	0	34.4124	4.67829	1.90×10-04	Up
TR7684|c4_g1_i5	5607	0	34.4124	4.67829	1.90×10-04	Up
TR1747|c0_g1_i1	287	1.91791	83.424	4.67669	1.07×10-05	Up
TR7182|c0_g1_i2	324	0.958957	58.3968	4.66464	3.32×10-05	Up
TR5080|c2_g1_i8	1729	2.87687	105.323	4.6416	6.26×10-06	Up
TR4643|c1_g1_i5	2417	0	33.3696	4.63566	2.30×10-04	Up
TR5112|c0_g1_i6	2120	0	33.3696	4.63566	2.30×10-04	Up
TR5121|c1_g1_i4	1619	0	33.3696	4.63566	2.30×10-04	Up
TR5493|c0_g1_i4	7051	0	33.3696	4.63566	2.30×10-04	Up
TR5594|c1_g1_i6	2067	0	33.3696	4.63566	2.30×10-04	Up
TR5853|c2_g1_i2	5002	0	33.3696	4.63566	2.30×10-04	Up
TR6010|c0_g7_i4	3176	0	33.3696	4.63566	2.30×10-04	Up
TR6052|c0_g1_i14	2105	0	33.3696	4.63566	2.30×10-04	Up
TR6298|c0_g1_i5	2003	0	33.3696	4.63566	2.30×10-04	Up
TR6530|c0_g1_i16	6364	0	33.3696	4.63566	2.30×10-04	Up
TR6562|c6_g1_i4	4582	0	33.3696	4.63566	2.30×10-04	Up
TR6780|c0_g1_i5	3515	0	33.3696	4.63566	2.30×10-04	Up
TR6827|c4_g2_i1	3249	0	33.3696	4.63566	2.30×10-04	Up
TR6982|c0_g1_i9	4409	0	33.3696	4.63566	2.30×10-04	Up
TR7092|c2_g2_i14	1294	0	33.3696	4.63566	2.30×10-04	Up
TR7165|c2_g1_i5	2744	0	33.3696	4.63566	2.30×10-04	Up
TR7221|c4_g1_i3	3581	0	33.3696	4.63566	2.30×10-04	Up
TR7283|c1_g1_i1	4042	0	33.3696	4.63566	2.30×10-04	Up
TR7411|c2_g1_i4	2247	0	33.3696	4.63566	2.30×10-04	Up
TR7570|c2_g1_i3	2871	0	33.3696	4.63566	2.30×10-04	Up
TR7627|c3_g2_i43	4458	0	33.3696	4.63566	2.30×10-04	Up
TR7894|c1_g1_i6	6016	0	33.3696	4.63566	2.30×10-04	Up
TR5592|c0_g1_i16	5750	1.91791	80.2956	4.62247	1.41×10-05	Up
TR5842|c0_g1_i1	1339	1.91791	80.2956	4.62247	1.41×10-05	Up
TR6937|c3_g1_i3	1583	0.958957	56.3112	4.61342	4.26×10-05	Up
TR5345|c0_g1_i4	946	8.63061	244.015	4.61293	1.24×10-06	Up
TR4447|c0_g1_i3	7166	14.3844	384.793	4.61287	7.12×10-07	Up
TR3942|c0_g1_i4	1571	10.5485	289.898	4.60775	9.97×10-07	Up
TR2902|c0_g1_i4	1666	0	32.3268	4.59173	2.80×10-04	Up
TR3449|c0_g1_i1	1424	0	32.3268	4.59173	2.80×10-04	Up
TR3890|c0_g1_i3	1468	0	32.3268	4.59173	2.80×10-04	Up
TR4054|c0_g1_i6	3455	0	32.3268	4.59173	2.80×10-04	Up
TR5068|c0_g1_i5	2757	0	32.3268	4.59173	2.80×10-04	Up
TR5383|c0_g1_i1	3830	0	32.3268	4.59173	2.80×10-04	Up
TR5643|c1_g1_i2	5448	0	32.3268	4.59173	2.80×10-04	Up
TR5883|c3_g1_i1	3106	0	32.3268	4.59173	2.80×10-04	Up
TR6185|c0_g1_i7	2458	0	32.3268	4.59173	2.80×10-04	Up
TR6235|c0_g1_i22	1835	0	32.3268	4.59173	2.80×10-04	Up
TR6442|c1_g1_i7	3189	0	32.3268	4.59173	2.80×10-04	Up
TR6464|c0_g1_i5	2012	0	32.3268	4.59173	2.80×10-04	Up
TR6585|c1_g1_i6	2560	0	32.3268	4.59173	2.80×10-04	Up
TR6598|c0_g2_i3	4117	0	32.3268	4.59173	2.80×10-04	Up
TR6735|c6_g1_i3	1954	0	32.3268	4.59173	2.80×10-04	Up
TR6930|c0_g1_i11	1949	0	32.3268	4.59173	2.80×10-04	Up
TR6996|c2_g1_i6	1563	0	32.3268	4.59173	2.80×10-04	Up
TR7002|c0_g1_i7	4870	0	32.3268	4.59173	2.80×10-04	Up
TR7021|c7_g1_i3	582	0	32.3268	4.59173	2.80×10-04	Up
TR7211|c3_g1_i10	3023	0	32.3268	4.59173	2.80×10-04	Up
TR7250|c0_g1_i1	4009	0	32.3268	4.59173	2.80×10-04	Up
TR7284|c4_g1_i5	2945	0	32.3268	4.59173	2.80×10-04	Up
TR7343|c0_g2_i2	2796	0	32.3268	4.59173	2.80×10-04	Up
TR7360|c5_g1_i9	2700	0	32.3268	4.59173	2.80×10-04	Up
TR7465|c1_g1_i11	3348	0	32.3268	4.59173	2.80×10-04	Up
TR7591|c1_g1_i4	3670	0	32.3268	4.59173	2.80×10-04	Up
TR7602|c0_g1_i5	7538	0	32.3268	4.59173	2.80×10-04	Up
TR7667|c5_g1_i13	3302	0	32.3268	4.59173	2.80×10-04	Up
TR7894|c1_g1_i14	8357	0	32.3268	4.59173	2.80×10-04	Up
TR6848|c0_g1_i4	1794	0.958957	55.2684	4.58711	4.83×10-05	Up
TR6289|c2_g2_i1	1469	1.91791	78.21	4.58516	1.70×10-05	Up
TR2929|c0_g1_i1	4845	5.75374	165.805	4.54704	3.15×10-06	Up
TR7089|c2_g1_i6	561	1.91791	76.1244	4.54686	2.06×10-05	Up
TR4220|c0_g1_i8	1328	0	31.284	4.54641	3.41×10-04	Up
TR5449|c0_g1_i1	1256	0	31.284	4.54641	3.41×10-04	Up
TR5617|c0_g1_i23	3279	0	31.284	4.54641	3.41×10-04	Up
TR5715|c0_g1_i5	1853	0	31.284	4.54641	3.41×10-04	Up
TR6290|c1_g1_i2	6056	0	31.284	4.54641	3.41×10-04	Up
TR6580|c1_g1_i10	2855	0	31.284	4.54641	3.41×10-04	Up
TR6827|c4_g2_i26	3053	0	31.284	4.54641	3.41×10-04	Up
TR6923|c3_g1_i3	2575	0	31.284	4.54641	3.41×10-04	Up
TR7051|c0_g1_i18	2689	0	31.284	4.54641	3.41×10-04	Up
TR7062|c2_g1_i4	3661	0	31.284	4.54641	3.41×10-04	Up
TR7082|c4_g1_i3	5350	0	31.284	4.54641	3.41×10-04	Up
TR7091|c1_g1_i2	3130	0	31.284	4.54641	3.41×10-04	Up
TR7116|c1_g1_i6	3420	0	31.284	4.54641	3.41×10-04	Up
TR7122|c1_g1_i16	1403	0	31.284	4.54641	3.41×10-04	Up
TR7136|c1_g2_i5	4719	0	31.284	4.54641	3.41×10-04	Up
TR7291|c2_g1_i2	1973	0	31.284	4.54641	3.41×10-04	Up
TR7388|c1_g1_i14	7420	0	31.284	4.54641	3.41×10-04	Up
TR7507|c1_g1_i12	6430	0	31.284	4.54641	3.41×10-04	Up
TR7599|c1_g1_i5	1454	0	31.284	4.54641	3.41×10-04	Up
TR7603|c0_g2_i14	4575	0	31.284	4.54641	3.41×10-04	Up
TR7609|c2_g1_i9	4719	0	31.284	4.54641	3.41×10-04	Up
TR7624|c4_g1_i8	4754	0	31.284	4.54641	3.41×10-04	Up
TR7678|c0_g1_i4	2624	0	31.284	4.54641	3.41×10-04	Up
TR7685|c0_g1_i14	2439	0	31.284	4.54641	3.41×10-04	Up
TR7715|c1_g2_i2	2258	0	31.284	4.54641	3.41×10-04	Up
TR5614|c3_g1_i3	1355	6.7127	186.661	4.53511	2.66×10-06	Up
TR7056|c0_g2_i2	1555	0.958957	53.1828	4.53301	6.27×10-05	Up
TR4652|c0_g1_i2	6145	4.79478	141.821	4.53134	4.58×10-06	Up
TR5233|c0_g1_i2	701	1.91791	75.0816	4.52732	2.27×10-05	Up
TR3920|c0_g1_i6	1014	0	30.2412	4.49963	4.19×10-04	Up
TR4092|c0_g1_i3	2844	0	30.2412	4.49963	4.19×10-04	Up
TR4120|c0_g1_i6	1961	0	30.2412	4.49963	4.19×10-04	Up
TR4136|c0_g1_i3	2989	0	30.2412	4.49963	4.19×10-04	Up
TR4732|c2_g1_i4	1037	0	30.2412	4.49963	4.19×10-04	Up
TR4765|c1_g2_i2	1871	0	30.2412	4.49963	4.19×10-04	Up
TR5089|c0_g1_i1	2069	0	30.2412	4.49963	4.19×10-04	Up
TR5388|c0_g1_i2	2049	0	30.2412	4.49963	4.19×10-04	Up
TR5614|c4_g3_i1	318	0	30.2412	4.49963	4.19×10-04	Up
TR5748|c0_g1_i1	874	0	30.2412	4.49963	4.19×10-04	Up
TR5907|c1_g2_i1	419	0	30.2412	4.49963	4.19×10-04	Up
TR5945|c4_g1_i6	2974	0	30.2412	4.49963	4.19×10-04	Up
TR6122|c3_g1_i9	1985	0	30.2412	4.49963	4.19×10-04	Up
TR6272|c1_g1_i4	2628	0	30.2412	4.49963	4.19×10-04	Up
TR6278|c0_g1_i1	6708	0	30.2412	4.49963	4.19×10-04	Up
TR6281|c2_g2_i4	1065	0	30.2412	4.49963	4.19×10-04	Up
TR6420|c1_g1_i5	3758	0	30.2412	4.49963	4.19×10-04	Up
TR6900|c0_g1_i7	4528	0	30.2412	4.49963	4.19×10-04	Up
TR6925|c0_g1_i6	3742	0	30.2412	4.49963	4.19×10-04	Up
TR6937|c1_g1_i10	3629	0	30.2412	4.49963	4.19×10-04	Up
TR7031|c2_g1_i1	7241	0	30.2412	4.49963	4.19×10-04	Up
TR7038|c2_g1_i8	5011	0	30.2412	4.49963	4.19×10-04	Up
TR7293|c1_g1_i5	4583	0	30.2412	4.49963	4.19×10-04	Up
TR7351|c1_g1_i7	2513	0	30.2412	4.49963	4.19×10-04	Up
TR7434|c1_g1_i4	1363	0	30.2412	4.49963	4.19×10-04	Up
TR7463|c2_g1_i9	4634	0	30.2412	4.49963	4.19×10-04	Up
TR7629|c2_g1_i9	9287	0	30.2412	4.49963	4.19×10-04	Up
TR7640|c6_g1_i7	1757	0	30.2412	4.49963	4.19×10-04	Up
TR7641|c1_g1_i6	8317	0	30.2412	4.49963	4.19×10-04	Up
TR7929|c0_g1_i18	2960	0	30.2412	4.49963	4.19×10-04	Up
TR6781|c2_g1_i3	1954	20.1381	483.859	4.49388	1.07×10-06	Up
TR7473|c3_g1_i3	1681	0.958957	51.0972	4.47681	8.18×10-05	Up
TR5324|c1_g1_i1	2352	1.91791	71.9532	4.46707	3.05×10-05	Up
TR3938|c0_g2_i1	1042	7.67165	198.132	4.45931	3.29×10-06	Up
TR3275|c0_g1_i3	2402	0	29.1984	4.45128	5.16×10-04	Up
TR4151|c0_g1_i1	3403	0	29.1984	4.45128	5.16×10-04	Up
TR4248|c0_g1_i6	7463	0	29.1984	4.45128	5.16×10-04	Up
TR4421|c0_g1_i8	5374	0	29.1984	4.45128	5.16×10-04	Up
TR4486|c0_g1_i12	7161	0	29.1984	4.45128	5.16×10-04	Up
TR4850|c1_g1_i4	1168	0	29.1984	4.45128	5.16×10-04	Up
TR5146|c1_g1_i6	3569	0	29.1984	4.45128	5.16×10-04	Up
TR5171|c0_g2_i10	1799	0	29.1984	4.45128	5.16×10-04	Up
TR5192|c1_g1_i4	2104	0	29.1984	4.45128	5.16×10-04	Up
TR5200|c2_g2_i6	2962	0	29.1984	4.45128	5.16×10-04	Up
TR5449|c0_g1_i3	1095	0	29.1984	4.45128	5.16×10-04	Up
TR5462|c1_g1_i15	5477	0	29.1984	4.45128	5.16×10-04	Up
TR5462|c1_g1_i4	5461	0	29.1984	4.45128	5.16×10-04	Up
TR5628|c3_g1_i5	5046	0	29.1984	4.45128	5.16×10-04	Up
TR5694|c0_g1_i1	2578	0	29.1984	4.45128	5.16×10-04	Up
TR6132|c1_g1_i2	3194	0	29.1984	4.45128	5.16×10-04	Up
TR6171|c0_g2_i8	3100	0	29.1984	4.45128	5.16×10-04	Up
TR6181|c2_g1_i1	1096	0	29.1984	4.45128	5.16×10-04	Up
TR6298|c0_g1_i3	1953	0	29.1984	4.45128	5.16×10-04	Up
TR6314|c0_g1_i4	5849	0	29.1984	4.45128	5.16×10-04	Up
TR6525|c0_g1_i1	5989	0	29.1984	4.45128	5.16×10-04	Up
TR6537|c2_g2_i9	1689	0	29.1984	4.45128	5.16×10-04	Up
TR6816|c3_g4_i5	4326	0	29.1984	4.45128	5.16×10-04	Up
TR6958|c1_g1_i1	2351	0	29.1984	4.45128	5.16×10-04	Up
TR7122|c1_g1_i19	1385	0	29.1984	4.45128	5.16×10-04	Up
TR7207|c0_g1_i33	2523	0	29.1984	4.45128	5.16×10-04	Up
TR7353|c3_g1_i11	2802	0	29.1984	4.45128	5.16×10-04	Up
TR7422|c3_g1_i30	1980	0	29.1984	4.45128	5.16×10-04	Up
TR7501|c2_g1_i13	4573	0	29.1984	4.45128	5.16×10-04	Up
TR7614|c2_g2_i16	4484	0	29.1984	4.45128	5.16×10-04	Up
TR7667|c5_g1_i11	3276	0	29.1984	4.45128	5.16×10-04	Up
TR7706|c1_g1_i4	1166	0	29.1984	4.45128	5.16×10-04	Up
TR7717|c2_g1_i13	3045	0	29.1984	4.45128	5.16×10-04	Up
TR88|c0_g2_i1	2279	0	29.1984	4.45128	5.16×10-04	Up
TR7123|c3_g1_i14	3752	0.958957	50.0544	4.44786	9.38×10-05	Up
TR3363|c0_g1_i1	1441	211.929	4635.25	4.44194	1.73×10-06	Up
TR6843|c2_g1_i3	985	29.7277	669.478	4.42984	1.29×10-06	Up
TR3360|c0_g2_i1	910	28.7687	646.536	4.42479	1.34×10-06	Up
TR6114|c1_g1_i1	4163	35.4814	789.4	4.4224	1.30×10-06	Up
TR7636|c2_g1_i2	516	7.67165	190.832	4.40555	4.38×10-06	Up
TR3851|c0_g2_i1	3591	0	28.1556	4.40125	6.39×10-04	Up
TR4708|c1_g2_i4	2773	0	28.1556	4.40125	6.39×10-04	Up
TR5163|c1_g2_i1	1493	0	28.1556	4.40125	6.39×10-04	Up
TR5724|c2_g1_i1	6202	0	28.1556	4.40125	6.39×10-04	Up
TR5724|c2_g1_i5	6150	0	28.1556	4.40125	6.39×10-04	Up
TR6086|c0_g1_i4	3148	0	28.1556	4.40125	6.39×10-04	Up
TR6293|c2_g1_i12	1107	0	28.1556	4.40125	6.39×10-04	Up
TR6405|c0_g1_i1	2360	0	28.1556	4.40125	6.39×10-04	Up
TR6453|c0_g1_i4	1963	0	28.1556	4.40125	6.39×10-04	Up
TR6528|c2_g1_i15	6232	0	28.1556	4.40125	6.39×10-04	Up
TR6667|c4_g1_i6	3084	0	28.1556	4.40125	6.39×10-04	Up
TR6740|c6_g1_i7	3171	0	28.1556	4.40125	6.39×10-04	Up
TR6761|c2_g1_i9	5777	0	28.1556	4.40125	6.39×10-04	Up
TR6937|c3_g1_i9	2371	0	28.1556	4.40125	6.39×10-04	Up
TR6957|c1_g1_i2	5796	0	28.1556	4.40125	6.39×10-04	Up
TR6960|c0_g1_i1	4296	0	28.1556	4.40125	6.39×10-04	Up
TR7052|c0_g1_i4	2403	0	28.1556	4.40125	6.39×10-04	Up
TR7071|c1_g1_i1	942	0	28.1556	4.40125	6.39×10-04	Up
TR7132|c1_g1_i2	2816	0	28.1556	4.40125	6.39×10-04	Up
TR7136|c1_g2_i2	3804	0	28.1556	4.40125	6.39×10-04	Up
TR7199|c0_g1_i14	2469	0	28.1556	4.40125	6.39×10-04	Up
TR7218|c0_g1_i1	1852	0	28.1556	4.40125	6.39×10-04	Up
TR7404|c0_g1_i1	1912	0	28.1556	4.40125	6.39×10-04	Up
TR7422|c4_g1_i10	1627	0	28.1556	4.40125	6.39×10-04	Up
TR7432|c1_g1_i8	2384	0	28.1556	4.40125	6.39×10-04	Up
TR7465|c1_g1_i10	1454	0	28.1556	4.40125	6.39×10-04	Up
TR7476|c3_g2_i1	2817	0	28.1556	4.40125	6.39×10-04	Up
TR7476|c3_g2_i8	3302	0	28.1556	4.40125	6.39×10-04	Up
TR7644|c2_g1_i9	2234	0	28.1556	4.40125	6.39×10-04	Up
TR7657|c1_g2_i1	790	0	28.1556	4.40125	6.39×10-04	Up
TR7701|c1_g1_i1	6275	0	28.1556	4.40125	6.39×10-04	Up
TR1951|c0_g3_i1	737	4.79478	129.307	4.39944	9.10×10-06	Up
TR5324|c1_g1_i8	2301	14.3844	328.482	4.3855	2.45×10-06	Up
TR6207|c2_g1_i2	2353	8.63061	207.517	4.38063	4.29×10-06	Up
TR3254|c0_g1_i2	2436	46.9889	1006.3	4.38029	1.60×10-06	Up
TR6283|c0_g1_i2	1284	2.87687	87.5952	4.37953	2.37×10-05	Up
TR4506|c1_g1_i1	1959	22.056	485.945	4.37699	1.93×10-06	Up
TR7204|c4_g1_i3	4026	50.8247	1083.47	4.37668	1.63×10-06	Up
TR3360|c0_g1_i1	660	17.2612	382.708	4.36349	2.40×10-06	Up
TR5842|c0_g1_i2	1400	1.91791	66.7392	4.36069	5.14×10-05	Up
TR3417|c1_g1_i1	1948	0	27.1128	4.34943	7.95×10-04	Up
TR3821|c0_g1_i2	3273	0	27.1128	4.34943	7.95×10-04	Up
TR4060|c0_g1_i3	1523	0	27.1128	4.34943	7.95×10-04	Up
TR4721|c0_g2_i7	2563	0	27.1128	4.34943	7.95×10-04	Up
TR4764|c1_g1_i1	1421	0	27.1128	4.34943	7.95×10-04	Up
TR4852|c2_g1_i5	3581	0	27.1128	4.34943	7.95×10-04	Up
TR4860|c1_g2_i2	1177	0	27.1128	4.34943	7.95×10-04	Up
TR4891|c1_g1_i7	5506	0	27.1128	4.34943	7.95×10-04	Up
TR5155|c1_g2_i1	3183	0	27.1128	4.34943	7.95×10-04	Up
TR5254|c2_g2_i3	2482	0	27.1128	4.34943	7.95×10-04	Up
TR5415|c1_g1_i1	6692	0	27.1128	4.34943	7.95×10-04	Up
TR5460|c1_g2_i1	1682	0	27.1128	4.34943	7.95×10-04	Up
TR5636|c1_g2_i2	1410	0	27.1128	4.34943	7.95×10-04	Up
TR5776|c0_g1_i1	2514	0	27.1128	4.34943	7.95×10-04	Up
TR5777|c0_g1_i17	2542	0	27.1128	4.34943	7.95×10-04	Up
TR5847|c0_g1_i15	4248	0	27.1128	4.34943	7.95×10-04	Up
TR5886|c4_g1_i4	5824	0	27.1128	4.34943	7.95×10-04	Up
TR6229|c0_g1_i19	2844	0	27.1128	4.34943	7.95×10-04	Up
TR6378|c2_g2_i4	4262	0	27.1128	4.34943	7.95×10-04	Up
TR6431|c2_g1_i15	5683	0	27.1128	4.34943	7.95×10-04	Up
TR6451|c4_g1_i4	3746	0	27.1128	4.34943	7.95×10-04	Up
TR6532|c1_g1_i5	4494	0	27.1128	4.34943	7.95×10-04	Up
TR6592|c2_g1_i4	4048	0	27.1128	4.34943	7.95×10-04	Up
TR6720|c0_g2_i16	6916	0	27.1128	4.34943	7.95×10-04	Up
TR6735|c4_g1_i24	2302	0	27.1128	4.34943	7.95×10-04	Up
TR6793|c0_g1_i3	6272	0	27.1128	4.34943	7.95×10-04	Up
TR6937|c1_g1_i12	3685	0	27.1128	4.34943	7.95×10-04	Up
TR7056|c1_g1_i8	4176	0	27.1128	4.34943	7.95×10-04	Up
TR7075|c1_g1_i3	681	0	27.1128	4.34943	7.95×10-04	Up
TR7145|c2_g2_i13	1993	0	27.1128	4.34943	7.95×10-04	Up
TR7175|c2_g1_i8	3447	0	27.1128	4.34943	7.95×10-04	Up
TR7194|c4_g1_i10	2980	0	27.1128	4.34943	7.95×10-04	Up
TR7206|c1_g2_i14	1471	0	27.1128	4.34943	7.95×10-04	Up
TR7208|c1_g2_i5	1057	0	27.1128	4.34943	7.95×10-04	Up
TR7444|c1_g1_i6	3024	0	27.1128	4.34943	7.95×10-04	Up
TR7524|c4_g1_i4	3334	0	27.1128	4.34943	7.95×10-04	Up
TR7528|c3_g1_i10	2074	0	27.1128	4.34943	7.95×10-04	Up
TR7533|c1_g1_i3	2736	0	27.1128	4.34943	7.95×10-04	Up
TR7614|c2_g2_i46	4464	0	27.1128	4.34943	7.95×10-04	Up
TR7627|c3_g2_i35	4732	0	27.1128	4.34943	7.95×10-04	Up
TR7671|c0_g1_i19	5203	0	27.1128	4.34943	7.95×10-04	Up
TR7679|c2_g1_i1	4579	0	27.1128	4.34943	7.95×10-04	Up
TR3113|c0_g1_i2	493	7.67165	182.49	4.34154	6.13×10-06	Up
TR6522|c0_g1_i1	757	7.67165	181.447	4.33333	6.40×10-06	Up
TR2368|c0_g1_i1	349	11.5075	258.614	4.33246	3.99×10-06	Up
TR6748|c3_g1_i1	646	0.958957	45.8832	4.32589	1.66×10-04	Up
TR7300|c4_g1_i15	5160	13.4254	295.112	4.32207	3.65×10-06	Up
TR560|c0_g2_i1	846	93.9778	1879.13	4.30136	2.75×10-06	Up
TR3297|c0_g1_i1	566	0	26.07	4.29567	9.95×10-04	Up
TR3666|c0_g1_i5	1268	0	26.07	4.29567	9.95×10-04	Up
TR3850|c1_g1_i1	481	0	26.07	4.29567	9.95×10-04	Up
TR4348|c1_g1_i6	2360	0	26.07	4.29567	9.95×10-04	Up
TR5043|c0_g1_i24	3968	0	26.07	4.29567	9.95×10-04	Up
TR5264|c1_g1_i9	1940	0	26.07	4.29567	9.95×10-04	Up
TR5401|c0_g1_i21	2953	0	26.07	4.29567	9.95×10-04	Up
TR5777|c0_g1_i1	2412	0	26.07	4.29567	9.95×10-04	Up
TR5783|c1_g1_i2	3805	0	26.07	4.29567	9.95×10-04	Up
TR5853|c2_g1_i11	4978	0	26.07	4.29567	9.95×10-04	Up
TR5878|c0_g2_i1	519	0	26.07	4.29567	9.95×10-04	Up
TR5972|c1_g1_i14	1890	0	26.07	4.29567	9.95×10-04	Up
TR6107|c0_g1_i4	4151	0	26.07	4.29567	9.95×10-04	Up
TR6193|c3_g1_i16	5040	0	26.07	4.29567	9.95×10-04	Up
TR6200|c0_g2_i5	7410	0	26.07	4.29567	9.95×10-04	Up
TR621|c0_g1_i2	276	0	26.07	4.29567	9.95×10-04	Up
TR6229|c0_g1_i12	4694	0	26.07	4.29567	9.95×10-04	Up
TR6378|c2_g2_i18	3863	0	26.07	4.29567	9.95×10-04	Up
TR6529|c2_g1_i5	2900	0	26.07	4.29567	9.95×10-04	Up
TR6627|c0_g1_i8	4159	0	26.07	4.29567	9.95×10-04	Up
TR6731|c0_g1_i2	2835	0	26.07	4.29567	9.95×10-04	Up
TR6761|c2_g2_i17	5880	0	26.07	4.29567	9.95×10-04	Up
TR6793|c0_g1_i7	6724	0	26.07	4.29567	9.95×10-04	Up
TR6868|c3_g2_i4	1686	0	26.07	4.29567	9.95×10-04	Up
TR7122|c1_g1_i7	1432	0	26.07	4.29567	9.95×10-04	Up
TR7170|c0_g1_i16	4107	0	26.07	4.29567	9.95×10-04	Up
TR7286|c1_g1_i8	3461	0	26.07	4.29567	9.95×10-04	Up
TR7476|c3_g1_i4	1821	0	26.07	4.29567	9.95×10-04	Up
TR7484|c1_g1_i15	5968	0	26.07	4.29567	9.95×10-04	Up
TR7560|c2_g3_i10	2021	0	26.07	4.29567	9.95×10-04	Up
TR7572|c2_g1_i4	3620	0	26.07	4.29567	9.95×10-04	Up
TR7638|c0_g1_i7	2863	0	26.07	4.29567	9.95×10-04	Up
TR7650|c0_g4_i8	3158	0	26.07	4.29567	9.95×10-04	Up
TR7674|c4_g1_i9	2403	0	26.07	4.29567	9.95×10-04	Up
TR7715|c1_g2_i1	2245	0	26.07	4.29567	9.95×10-04	Up
TR7761|c1_g1_i1	704	0	26.07	4.29567	9.95×10-04	Up
TR7894|c1_g1_i22	5556	0	26.07	4.29567	9.95×10-04	Up
TR7682|c3_g1_i2	2522	20.1381	421.291	4.29473	3.16×10-06	Up
TR7928|c4_g1_i2	3280	12.4664	269.042	4.28578	4.73×10-06	Up
TR7381|c4_g5_i4	396	1.91791	62.568	4.26956	7.97×10-05	Up
TR7182|c0_g2_i5	552	0.958957	43.7976	4.26081	2.23×10-04	Up
TR8084|c3_g1_i3	474	0.958957	43.7976	4.26081	2.23×10-04	Up
TR6207|c0_g1_i6	4221	1.91791	61.5252	4.24584	8.93×10-05	Up
TR5706|c0_g1_i4	2327	19.1791	387.922	4.2418	4.32×10-06	Up
TR3576|c0_g1_i4	2105	0	25.0272	4.23984	1.25×10-03	Up
TR4253|c0_g2_i1	1566	0	25.0272	4.23984	1.25×10-03	Up
TR4289|c0_g1_i1	1103	0	25.0272	4.23984	1.25×10-03	Up
TR4711|c1_g1_i8	2594	0	25.0272	4.23984	1.25×10-03	Up
TR4858|c0_g1_i9	1920	0	25.0272	4.23984	1.25×10-03	Up
TR5041|c0_g1_i6	2818	0	25.0272	4.23984	1.25×10-03	Up
TR5278|c2_g1_i10	4913	0	25.0272	4.23984	1.25×10-03	Up
TR5510|c0_g3_i1	2938	0	25.0272	4.23984	1.25×10-03	Up
TR5636|c1_g1_i3	4308	0	25.0272	4.23984	1.25×10-03	Up
TR5748|c0_g1_i2	1110	0	25.0272	4.23984	1.25×10-03	Up
TR5801|c1_g1_i3	1544	0	25.0272	4.23984	1.25×10-03	Up
TR6179|c0_g1_i13	5531	0	25.0272	4.23984	1.25×10-03	Up
TR6350|c1_g1_i4	3523	0	25.0272	4.23984	1.25×10-03	Up
TR6390|c1_g2_i2	2825	0	25.0272	4.23984	1.25×10-03	Up
TR6693|c0_g1_i6	2282	0	25.0272	4.23984	1.25×10-03	Up
TR7033|c1_g1_i4	845	0	25.0272	4.23984	1.25×10-03	Up
TR7059|c0_g1_i11	2085	0	25.0272	4.23984	1.25×10-03	Up
TR7116|c1_g1_i3	3727	0	25.0272	4.23984	1.25×10-03	Up
TR7258|c0_g1_i13	4682	0	25.0272	4.23984	1.25×10-03	Up
TR7323|c1_g1_i10	1385	0	25.0272	4.23984	1.25×10-03	Up
TR7323|c1_g1_i6	2277	0	25.0272	4.23984	1.25×10-03	Up
TR7390|c0_g4_i1	3635	0	25.0272	4.23984	1.25×10-03	Up
TR7443|c3_g1_i9	2723	0	25.0272	4.23984	1.25×10-03	Up
TR7458|c2_g2_i1	5906	0	25.0272	4.23984	1.25×10-03	Up
TR7477|c2_g2_i7	1930	0	25.0272	4.23984	1.25×10-03	Up
TR7517|c3_g1_i1	1329	0	25.0272	4.23984	1.25×10-03	Up
TR7521|c7_g3_i1	2321	0	25.0272	4.23984	1.25×10-03	Up
TR7617|c0_g1_i3	1523	0	25.0272	4.23984	1.25×10-03	Up
TR7707|c1_g1_i5	5627	0	25.0272	4.23984	1.25×10-03	Up
TR7996|c3_g1_i4	1251	0	25.0272	4.23984	1.25×10-03	Up
TR4529|c0_g1_i4	1385	12.4664	259.657	4.23483	6.20×10-06	Up
TR7136|c1_g2_i17	4783	0.958957	42.7548	4.22713	2.60×10-04	Up
TR7739|c0_g1_i45	4076	0.958957	42.7548	4.22713	2.60×10-04	Up
TR7743|c0_g1_i1	634	0.958957	42.7548	4.22713	2.60×10-04	Up
TR6297|c1_g1_i1	2615	7.67165	166.848	4.21328	1.20×10-05	Up
TR7315|c0_g1_i10	6912	3.83583	94.8948	4.20132	3.57×10-05	Up
TR3647|c0_g1_i2	1638	24.9329	478.645	4.1883	5.07×10-06	Up
TR2661|c0_g1_i1	236	0	23.9844	4.18175	1.59×10-03	Up
TR3086|c0_g2_i2	1671	0	23.9844	4.18175	1.59×10-03	Up
TR3579|c0_g1_i1	1229	0	23.9844	4.18175	1.59×10-03	Up
TR5019|c0_g1_i1	6695	0	23.9844	4.18175	1.59×10-03	Up
TR5037|c0_g1_i8	2166	0	23.9844	4.18175	1.59×10-03	Up
TR5138|c0_g1_i1	2353	0	23.9844	4.18175	1.59×10-03	Up
TR5237|c1_g2_i11	1732	0	23.9844	4.18175	1.59×10-03	Up
TR5369|c2_g1_i6	3992	0	23.9844	4.18175	1.59×10-03	Up
TR5373|c1_g1_i1	884	0	23.9844	4.18175	1.59×10-03	Up
TR5449|c0_g1_i5	1041	0	23.9844	4.18175	1.59×10-03	Up
TR5510|c0_g3_i3	2820	0	23.9844	4.18175	1.59×10-03	Up
TR5802|c0_g1_i6	4457	0	23.9844	4.18175	1.59×10-03	Up
TR6117|c0_g1_i5	6501	0	23.9844	4.18175	1.59×10-03	Up
TR6179|c0_g1_i36	5602	0	23.9844	4.18175	1.59×10-03	Up
TR6261|c0_g1_i2	1362	0	23.9844	4.18175	1.59×10-03	Up
TR6400|c3_g1_i1	3285	0	23.9844	4.18175	1.59×10-03	Up
TR6738|c2_g1_i11	4481	0	23.9844	4.18175	1.59×10-03	Up
TR6810|c1_g1_i7	2343	0	23.9844	4.18175	1.59×10-03	Up
TR6868|c3_g2_i6	1761	0	23.9844	4.18175	1.59×10-03	Up
TR6933|c0_g1_i1	3599	0	23.9844	4.18175	1.59×10-03	Up
TR6937|c1_g1_i4	3630	0	23.9844	4.18175	1.59×10-03	Up
TR6939|c0_g1_i15	3223	0	23.9844	4.18175	1.59×10-03	Up
TR7144|c0_g1_i3	1209	0	23.9844	4.18175	1.59×10-03	Up
TR7145|c2_g2_i11	2044	0	23.9844	4.18175	1.59×10-03	Up
TR7307|c0_g1_i5	2000	0	23.9844	4.18175	1.59×10-03	Up
TR7318|c2_g1_i4	3426	0	23.9844	4.18175	1.59×10-03	Up
TR7338|c9_g4_i19	4886	0	23.9844	4.18175	1.59×10-03	Up
TR7478|c2_g1_i11	3414	0	23.9844	4.18175	1.59×10-03	Up
TR7517|c6_g2_i2	2803	0	23.9844	4.18175	1.59×10-03	Up
TR7542|c3_g1_i7	2695	0	23.9844	4.18175	1.59×10-03	Up
TR7627|c3_g2_i2	1824	0	23.9844	4.18175	1.59×10-03	Up
TR7661|c2_g1_i4	3130	0	23.9844	4.18175	1.59×10-03	Up
TR7680|c1_g3_i15	4212	0	23.9844	4.18175	1.59×10-03	Up
TR7689|c3_g1_i3	2312	0	23.9844	4.18175	1.59×10-03	Up
TR7715|c4_g1_i5	5743	0	23.9844	4.18175	1.59×10-03	Up
TR7736|c1_g1_i1	2177	0	23.9844	4.18175	1.59×10-03	Up
TR7774|c5_g1_i11	2315	0	23.9844	4.18175	1.59×10-03	Up
TR4372|c0_g1_i6	3461	2.87687	76.1244	4.18045	6.34×10-05	Up
TR6389|c3_g1_i1	1085	6.7127	144.949	4.17332	1.76×10-05	Up
TR7426|c2_g1_i3	3680	6.7127	143.906	4.163	1.85×10-05	Up
TR1531|c0_g1_i1	1263	8.63061	176.233	4.1466	1.46×10-05	Up
TR1763|c0_g1_i2	1823	0	22.9416	4.12123	2.02×10-03	Up
TR2089|c0_g1_i3	2293	0	22.9416	4.12123	2.02×10-03	Up
TR4013|c0_g1_i5	3008	0	22.9416	4.12123	2.02×10-03	Up
TR4018|c1_g1_i2	5742	0	22.9416	4.12123	2.02×10-03	Up
TR43|c1_g1_i1	971	0	22.9416	4.12123	2.02×10-03	Up
TR4401|c1_g1_i3	1862	0	22.9416	4.12123	2.02×10-03	Up
TR4447|c0_g1_i4	7281	0	22.9416	4.12123	2.02×10-03	Up
TR4483|c0_g2_i1	1528	0	22.9416	4.12123	2.02×10-03	Up
TR4766|c0_g1_i11	2069	0	22.9416	4.12123	2.02×10-03	Up
TR4885|c0_g1_i6	5528	0	22.9416	4.12123	2.02×10-03	Up
TR5193|c0_g1_i1	1447	0	22.9416	4.12123	2.02×10-03	Up
TR5263|c0_g1_i27	2959	0	22.9416	4.12123	2.02×10-03	Up
TR5299|c0_g1_i3	3279	0	22.9416	4.12123	2.02×10-03	Up
TR5473|c1_g1_i1	1296	0	22.9416	4.12123	2.02×10-03	Up
TR5533|c1_g1_i1	1901	0	22.9416	4.12123	2.02×10-03	Up
TR5879|c1_g1_i3	7340	0	22.9416	4.12123	2.02×10-03	Up
TR5965|c0_g1_i1	2692	0	22.9416	4.12123	2.02×10-03	Up
TR6040|c1_g2_i3	2252	0	22.9416	4.12123	2.02×10-03	Up
TR6072|c0_g1_i3	5518	0	22.9416	4.12123	2.02×10-03	Up
TR6276|c1_g1_i2	2769	0	22.9416	4.12123	2.02×10-03	Up
TR6400|c3_g1_i11	3338	0	22.9416	4.12123	2.02×10-03	Up
TR6631|c0_g2_i8	2702	0	22.9416	4.12123	2.02×10-03	Up
TR6896|c6_g1_i2	4149	0	22.9416	4.12123	2.02×10-03	Up
TR7087|c1_g1_i13	1958	0	22.9416	4.12123	2.02×10-03	Up
TR7108|c2_g1_i4	1147	0	22.9416	4.12123	2.02×10-03	Up
TR7155|c4_g1_i11	1783	0	22.9416	4.12123	2.02×10-03	Up
TR7275|c2_g1_i1	1750	0	22.9416	4.12123	2.02×10-03	Up
TR7286|c1_g1_i7	3513	0	22.9416	4.12123	2.02×10-03	Up
TR7338|c9_g4_i32	1184	0	22.9416	4.12123	2.02×10-03	Up
TR7339|c1_g1_i13	1194	0	22.9416	4.12123	2.02×10-03	Up
TR7355|c1_g3_i9	3181	0	22.9416	4.12123	2.02×10-03	Up
TR7379|c0_g1_i25	3305	0	22.9416	4.12123	2.02×10-03	Up
TR7432|c1_g1_i7	3895	0	22.9416	4.12123	2.02×10-03	Up
TR7445|c0_g1_i16	4922	0	22.9416	4.12123	2.02×10-03	Up
TR7478|c1_g1_i1	928	0	22.9416	4.12123	2.02×10-03	Up
TR7499|c1_g1_i12	2359	0	22.9416	4.12123	2.02×10-03	Up
TR7559|c3_g1_i7	657	0	22.9416	4.12123	2.02×10-03	Up
TR7609|c2_g1_i22	4013	0	22.9416	4.12123	2.02×10-03	Up
TR7637|c2_g2_i3	4011	0	22.9416	4.12123	2.02×10-03	Up
TR7667|c5_g1_i6	3468	0	22.9416	4.12123	2.02×10-03	Up
TR7701|c1_g1_i20	6408	0	22.9416	4.12123	2.02×10-03	Up
TR7929|c0_g1_i27	3417	0	22.9416	4.12123	2.02×10-03	Up
TR6987|c1_g1_i2	1331	0.958957	39.6264	4.12111	4.18×10-04	Up
TR7506|c0_g1_i15	1805	1.91791	56.3112	4.12105	1.61×10-04	Up
TR5587|c0_g1_i5	3480	3.83583	89.6808	4.12101	5.31×10-05	Up
TR6636|c2_g1_i1	395	1.91791	55.2684	4.09475	1.82×10-04	Up
TR4804|c1_g3_i2	3361	41.2351	725.789	4.09226	7.64×10-06	Up
TR6206|c1_g2_i1	784	115.075	1983.41	4.09092	9.19×10-06	Up
TR5265|c2_g1_i6	2428	32.6045	576.668	4.0875	8.05×10-06	Up
TR3446|c0_g1_i1	504	8.63061	168.934	4.08606	1.99×10-05	Up
TR7124|c0_g3_i2	425	0.958957	38.5836	4.08396	4.93×10-04	Up
TR5644|c0_g1_i16	4543	3.83583	86.5524	4.07058	6.79×10-05	Up
TR6735|c4_g1_i11	2274	1.91791	54.2256	4.06795	2.06×10-04	Up
TR3605|c0_g1_i2	2586	0	21.8988	4.05806	2.60×10-03	Up
TR4024|c1_g4_i1	664	0	21.8988	4.05806	2.60×10-03	Up
TR4348|c1_g1_i3	3880	0	21.8988	4.05806	2.60×10-03	Up
TR4639|c1_g1_i1	1528	0	21.8988	4.05806	2.60×10-03	Up
TR4745|c1_g1_i8	2599	0	21.8988	4.05806	2.60×10-03	Up
TR4869|c0_g1_i2	1879	0	21.8988	4.05806	2.60×10-03	Up
TR5007|c1_g1_i1	2081	0	21.8988	4.05806	2.60×10-03	Up
TR5315|c0_g1_i3	1167	0	21.8988	4.05806	2.60×10-03	Up
TR5333|c1_g1_i6	1726	0	21.8988	4.05806	2.60×10-03	Up
TR5334|c0_g1_i4	1201	0	21.8988	4.05806	2.60×10-03	Up
TR5515|c0_g1_i4	2552	0	21.8988	4.05806	2.60×10-03	Up
TR5566|c3_g1_i7	925	0	21.8988	4.05806	2.60×10-03	Up
TR5626|c2_g1_i2	5636	0	21.8988	4.05806	2.60×10-03	Up
TR5683|c4_g1_i7	2071	0	21.8988	4.05806	2.60×10-03	Up
TR5690|c0_g3_i1	1343	0	21.8988	4.05806	2.60×10-03	Up
TR5718|c1_g1_i6	1016	0	21.8988	4.05806	2.60×10-03	Up
TR5847|c0_g1_i11	4362	0	21.8988	4.05806	2.60×10-03	Up
TR5938|c2_g2_i11	2433	0	21.8988	4.05806	2.60×10-03	Up
TR6091|c0_g2_i4	2649	0	21.8988	4.05806	2.60×10-03	Up
TR6097|c7_g1_i6	1448	0	21.8988	4.05806	2.60×10-03	Up
TR6110|c0_g1_i4	3155	0	21.8988	4.05806	2.60×10-03	Up
TR6125|c1_g1_i3	3323	0	21.8988	4.05806	2.60×10-03	Up
TR6143|c3_g1_i1	2708	0	21.8988	4.05806	2.60×10-03	Up
TR6171|c0_g2_i9	3100	0	21.8988	4.05806	2.60×10-03	Up
TR6279|c0_g1_i5	1729	0	21.8988	4.05806	2.60×10-03	Up
TR6431|c2_g1_i12	5753	0	21.8988	4.05806	2.60×10-03	Up
TR6518|c0_g1_i2	2779	0	21.8988	4.05806	2.60×10-03	Up
TR6523|c1_g1_i1	915	0	21.8988	4.05806	2.60×10-03	Up
TR6539|c1_g1_i2	1945	0	21.8988	4.05806	2.60×10-03	Up
TR6721|c2_g3_i10	1957	0	21.8988	4.05806	2.60×10-03	Up
TR6721|c2_g3_i18	1954	0	21.8988	4.05806	2.60×10-03	Up
TR6722|c1_g1_i2	3197	0	21.8988	4.05806	2.60×10-03	Up
TR6773|c2_g1_i5	960	0	21.8988	4.05806	2.60×10-03	Up
TR6816|c2_g1_i6	3877	0	21.8988	4.05806	2.60×10-03	Up
TR6822|c1_g1_i6	2127	0	21.8988	4.05806	2.60×10-03	Up
TR6867|c0_g2_i11	3803	0	21.8988	4.05806	2.60×10-03	Up
TR6928|c0_g1_i6	3287	0	21.8988	4.05806	2.60×10-03	Up
TR6941|c0_g1_i1	2637	0	21.8988	4.05806	2.60×10-03	Up
TR7071|c1_g1_i5	889	0	21.8988	4.05806	2.60×10-03	Up
TR7112|c3_g2_i3	2321	0	21.8988	4.05806	2.60×10-03	Up
TR7145|c2_g2_i15	2017	0	21.8988	4.05806	2.60×10-03	Up
TR7149|c2_g1_i3	3252	0	21.8988	4.05806	2.60×10-03	Up
TR7155|c4_g1_i13	1836	0	21.8988	4.05806	2.60×10-03	Up
TR7200|c1_g1_i4	2610	0	21.8988	4.05806	2.60×10-03	Up
TR7269|c1_g1_i10	2946	0	21.8988	4.05806	2.60×10-03	Up
TR7289|c2_g1_i6	3454	0	21.8988	4.05806	2.60×10-03	Up
TR7326|c1_g1_i17	1422	0	21.8988	4.05806	2.60×10-03	Up
TR7349|c4_g1_i12	2028	0	21.8988	4.05806	2.60×10-03	Up
TR7351|c1_g1_i6	2587	0	21.8988	4.05806	2.60×10-03	Up
TR7418|c2_g2_i1	1045	0	21.8988	4.05806	2.60×10-03	Up
TR7472|c1_g1_i2	2195	0	21.8988	4.05806	2.60×10-03	Up
TR7480|c1_g1_i9	2578	0	21.8988	4.05806	2.60×10-03	Up
TR7484|c0_g1_i4	3412	0	21.8988	4.05806	2.60×10-03	Up
TR7579|c1_g1_i3	2079	0	21.8988	4.05806	2.60×10-03	Up
TR7606|c5_g2_i3	4477	0	21.8988	4.05806	2.60×10-03	Up
TR7667|c5_g1_i15	2412	0	21.8988	4.05806	2.60×10-03	Up
TR7669|c1_g1_i6	2683	0	21.8988	4.05806	2.60×10-03	Up
TR7719|c0_g1_i3	1115	0	21.8988	4.05806	2.60×10-03	Up
TR7173|c3_g2_i10	2382	0.958957	37.5408	4.04583	5.82×10-04	Up
TR6903|c1_g1_i9	1860	5.75374	115.751	4.03378	4.41×10-05	Up
TR3394|c1_g1_i1	840	429.613	7023.26	4.02663	2.40×10-05	Up
TR7307|c1_g1_i4	4722	15.3433	269.042	4.01377	1.66×10-05	Up
TR5821|c0_g1_i4	6940	1.91791	52.14	4.01282	2.66×10-04	Up
TR7671|c0_g1_i23	3304	1.91791	52.14	4.01282	2.66×10-04	Up
TR4674|c0_g1_i1	1376	91.1009	1489.12	4.01022	1.32×10-05	Up
TR3869|c0_g1_i3	1377	0.958957	36.498	4.00667	6.91×10-04	Up
TR6831|c10_g3_i1	268	0.958957	36.498	4.00667	6.91×10-04	Up
TR5009|c0_g1_i3	1465	4.79478	98.0232	4.00475	6.64×10-05	Up
TR5971|c1_g1_i4	1459	2.87687	66.7392	3.99428	1.55×10-04	Up
TR6057|c1_g1_i23	7240	2.87687	66.7392	3.99428	1.55×10-04	Up
TR6569|c1_g1_i3	4838	2.87687	66.7392	3.99428	1.55×10-04	Up
TR6729|c0_g1_i4	2281	86.3061	1395.27	3.99319	1.42×10-05	Up
TR3056|c0_g1_i1	2119	0	20.856	3.992	3.36×10-03	Up
TR3336|c0_g1_i4	2646	0	20.856	3.992	3.36×10-03	Up
TR3376|c0_g1_i1	2773	0	20.856	3.992	3.36×10-03	Up
TR3576|c0_g1_i2	2192	0	20.856	3.992	3.36×10-03	Up
TR3843|c0_g1_i2	1300	0	20.856	3.992	3.36×10-03	Up
TR4851|c1_g1_i1	3868	0	20.856	3.992	3.36×10-03	Up
TR4855|c0_g1_i2	4058	0	20.856	3.992	3.36×10-03	Up
TR5112|c0_g1_i8	2251	0	20.856	3.992	3.36×10-03	Up
TR5388|c0_g1_i1	1077	0	20.856	3.992	3.36×10-03	Up
TR5462|c1_g1_i6	5408	0	20.856	3.992	3.36×10-03	Up
TR5558|c1_g1_i10	1962	0	20.856	3.992	3.36×10-03	Up
TR5718|c1_g1_i8	1023	0	20.856	3.992	3.36×10-03	Up
TR5741|c1_g1_i21	2367	0	20.856	3.992	3.36×10-03	Up
TR6061|c3_g1_i1	601	0	20.856	3.992	3.36×10-03	Up
TR6085|c0_g1_i1	1876	0	20.856	3.992	3.36×10-03	Up
TR6136|c0_g1_i8	2679	0	20.856	3.992	3.36×10-03	Up
TR6196|c0_g1_i1	2791	0	20.856	3.992	3.36×10-03	Up
TR6235|c0_g1_i18	1815	0	20.856	3.992	3.36×10-03	Up
TR6280|c2_g1_i2	2373	0	20.856	3.992	3.36×10-03	Up
TR6319|c0_g1_i6	2807	0	20.856	3.992	3.36×10-03	Up
TR6343|c0_g2_i12	3978	0	20.856	3.992	3.36×10-03	Up
TR6366|c0_g1_i1	3204	0	20.856	3.992	3.36×10-03	Up
TR6376|c2_g1_i6	2688	0	20.856	3.992	3.36×10-03	Up
TR6431|c2_g1_i9	1786	0	20.856	3.992	3.36×10-03	Up
TR6652|c0_g1_i3	1681	0	20.856	3.992	3.36×10-03	Up
TR6749|c0_g1_i3	1267	0	20.856	3.992	3.36×10-03	Up
TR6815|c0_g1_i3	1644	0	20.856	3.992	3.36×10-03	Up
TR6827|c4_g2_i13	3283	0	20.856	3.992	3.36×10-03	Up
TR6857|c0_g1_i1	2296	0	20.856	3.992	3.36×10-03	Up
TR6862|c1_g1_i1	2279	0	20.856	3.992	3.36×10-03	Up
TR6992|c1_g1_i1	1019	0	20.856	3.992	3.36×10-03	Up
TR7038|c1_g1_i1	3463	0	20.856	3.992	3.36×10-03	Up
TR7046|c4_g1_i1	2316	0	20.856	3.992	3.36×10-03	Up
TR7092|c2_g2_i3	2184	0	20.856	3.992	3.36×10-03	Up
TR7198|c3_g1_i3	833	0	20.856	3.992	3.36×10-03	Up
TR7324|c2_g1_i4	2281	0	20.856	3.992	3.36×10-03	Up
TR7332|c1_g1_i6	4607	0	20.856	3.992	3.36×10-03	Up
TR7336|c0_g1_i1	3286	0	20.856	3.992	3.36×10-03	Up
TR7338|c9_g4_i10	2725	0	20.856	3.992	3.36×10-03	Up
TR7354|c2_g3_i2	1068	0	20.856	3.992	3.36×10-03	Up
TR7363|c1_g1_i2	2049	0	20.856	3.992	3.36×10-03	Up
TR7391|c0_g1_i1	5123	0	20.856	3.992	3.36×10-03	Up
TR7458|c1_g1_i25	2329	0	20.856	3.992	3.36×10-03	Up
TR7510|c0_g1_i1	3492	0	20.856	3.992	3.36×10-03	Up
TR7510|c3_g1_i27	2055	0	20.856	3.992	3.36×10-03	Up
TR7570|c1_g2_i5	4531	0	20.856	3.992	3.36×10-03	Up
TR7578|c3_g2_i1	2931	0	20.856	3.992	3.36×10-03	Up
TR7588|c1_g1_i1	1549	0	20.856	3.992	3.36×10-03	Up
TR7605|c3_g1_i4	2350	0	20.856	3.992	3.36×10-03	Up
TR7668|c0_g1_i10	4329	0	20.856	3.992	3.36×10-03	Up
TR7673|c3_g1_i19	6908	0	20.856	3.992	3.36×10-03	Up
TR7830|c3_g4_i1	428	0	20.856	3.992	3.36×10-03	Up
TR5119|c0_g3_i1	5380	160.146	2557.99	3.9858	1.84×10-05	Up
TR6761|c2_g1_i1	5674	1.91791	51.0972	3.98444	3.02×10-04	Up
TR4332|c0_g1_i4	1798	12.4664	216.902	3.97679	2.38×10-05	Up
TR5364|c3_g1_i2	1625	6.7127	126.179	3.97529	4.77×10-05	Up
TR7184|c1_g1_i12	2342	7.67165	140.778	3.97039	4.12×10-05	Up
TR7075|c1_g1_i4	741	1.91791	50.0544	3.95549	3.45×10-04	Up
TR5983|c0_g1_i2	2118	5.75374	109.494	3.95459	6.52×10-05	Up
TR3335|c0_g1_i1	2357	2.87687	64.6536	3.94943	1.91×10-04	Up
TR4992|c1_g1_i1	2337	717.3	11075.6	3.94603	4.93×10-05	Up
TR4591|c1_g1_i1	1657	6.7127	122.008	3.92733	6.05×10-05	Up
TR6841|c0_g1_i1	992	1.91791	49.0116	3.92595	3.94×10-04	Up
TR6640|c0_g1_i4	2637	0.958957	34.4124	3.92501	9.81×10-04	Up
TR1375|c0_g1_i1	240	0	19.8132	3.92276	4.38×10-03	Up
TR3427|c0_g2_i1	1259	0	19.8132	3.92276	4.38×10-03	Up
TR3875|c0_g1_i1	512	0	19.8132	3.92276	4.38×10-03	Up
TR4189|c0_g1_i3	2570	0	19.8132	3.92276	4.38×10-03	Up
TR4278|c1_g1_i6	4424	0	19.8132	3.92276	4.38×10-03	Up
TR4390|c0_g1_i8	1648	0	19.8132	3.92276	4.38×10-03	Up
TR4585|c0_g1_i11	2611	0	19.8132	3.92276	4.38×10-03	Up
TR4737|c0_g1_i11	3246	0	19.8132	3.92276	4.38×10-03	Up
TR4885|c0_g1_i9	5622	0	19.8132	3.92276	4.38×10-03	Up
TR4932|c0_g1_i2	4430	0	19.8132	3.92276	4.38×10-03	Up
TR5080|c2_g1_i1	1781	0	19.8132	3.92276	4.38×10-03	Up
TR5181|c0_g1_i4	2314	0	19.8132	3.92276	4.38×10-03	Up
TR5215|c0_g1_i3	1990	0	19.8132	3.92276	4.38×10-03	Up
TR5382|c1_g1_i5	4220	0	19.8132	3.92276	4.38×10-03	Up
TR5462|c1_g1_i14	5409	0	19.8132	3.92276	4.38×10-03	Up
TR5584|c1_g2_i2	867	0	19.8132	3.92276	4.38×10-03	Up
TR5623|c1_g1_i22	2163	0	19.8132	3.92276	4.38×10-03	Up
TR5623|c1_g1_i9	2189	0	19.8132	3.92276	4.38×10-03	Up
TR5644|c0_g1_i10	4622	0	19.8132	3.92276	4.38×10-03	Up
TR5663|c0_g1_i1	1470	0	19.8132	3.92276	4.38×10-03	Up
TR5748|c0_g1_i7	1174	0	19.8132	3.92276	4.38×10-03	Up
TR5853|c2_g1_i8	4907	0	19.8132	3.92276	4.38×10-03	Up
TR5909|c1_g1_i7	2189	0	19.8132	3.92276	4.38×10-03	Up
TR5931|c0_g1_i19	1342	0	19.8132	3.92276	4.38×10-03	Up
TR5949|c0_g1_i2	684	0	19.8132	3.92276	4.38×10-03	Up
TR6097|c7_g1_i8	1512	0	19.8132	3.92276	4.38×10-03	Up
TR6175|c0_g1_i5	2309	0	19.8132	3.92276	4.38×10-03	Up
TR6175|c0_g1_i7	2309	0	19.8132	3.92276	4.38×10-03	Up
TR6199|c0_g1_i10	2711	0	19.8132	3.92276	4.38×10-03	Up
TR6229|c0_g1_i10	2940	0	19.8132	3.92276	4.38×10-03	Up
TR6251|c0_g1_i3	2902	0	19.8132	3.92276	4.38×10-03	Up
TR6255|c1_g1_i2	3600	0	19.8132	3.92276	4.38×10-03	Up
TR6260|c2_g1_i6	3983	0	19.8132	3.92276	4.38×10-03	Up
TR6265|c0_g1_i7	1753	0	19.8132	3.92276	4.38×10-03	Up
TR6529|c2_g1_i12	2954	0	19.8132	3.92276	4.38×10-03	Up
TR6589|c0_g1_i2	3337	0	19.8132	3.92276	4.38×10-03	Up
TR6621|c4_g2_i7	3323	0	19.8132	3.92276	4.38×10-03	Up
TR6711|c1_g2_i23	3015	0	19.8132	3.92276	4.38×10-03	Up
TR7007|c2_g1_i9	1996	0	19.8132	3.92276	4.38×10-03	Up
TR7011|c2_g1_i3	2836	0	19.8132	3.92276	4.38×10-03	Up
TR7055|c0_g1_i10	2993	0	19.8132	3.92276	4.38×10-03	Up
TR7123|c3_g1_i17	4790	0	19.8132	3.92276	4.38×10-03	Up
TR7183|c0_g1_i2	2035	0	19.8132	3.92276	4.38×10-03	Up
TR7207|c0_g1_i24	2438	0	19.8132	3.92276	4.38×10-03	Up
TR7273|c0_g3_i5	1731	0	19.8132	3.92276	4.38×10-03	Up
TR7285|c2_g1_i10	1665	0	19.8132	3.92276	4.38×10-03	Up
TR7288|c2_g2_i2	1942	0	19.8132	3.92276	4.38×10-03	Up
TR7313|c1_g1_i16	1417	0	19.8132	3.92276	4.38×10-03	Up
TR7338|c5_g1_i2	843	0	19.8132	3.92276	4.38×10-03	Up
TR7414|c3_g1_i8	2715	0	19.8132	3.92276	4.38×10-03	Up
TR7419|c5_g4_i9	1227	0	19.8132	3.92276	4.38×10-03	Up
TR7533|c1_g1_i6	2704	0	19.8132	3.92276	4.38×10-03	Up
TR7559|c3_g1_i6	3863	0	19.8132	3.92276	4.38×10-03	Up
TR7613|c0_g1_i3	1310	0	19.8132	3.92276	4.38×10-03	Up
TR7624|c4_g1_i4	4834	0	19.8132	3.92276	4.38×10-03	Up
TR7760|c1_g1_i6	1856	0	19.8132	3.92276	4.38×10-03	Up
TR7460|c0_g1_i5	7154	7.67165	135.564	3.91649	5.39×10-05	Up
TR7204|c4_g1_i5	4144	5.75374	106.366	3.91331	7.99×10-05	Up
TR4804|c1_g1_i1	305	3.83583	77.1672	3.90778	1.49×10-04	Up
TR5334|c0_g1_i1	1436	8.63061	149.12	3.90766	4.90×10-05	Up
TR5652|c0_g1_i6	2103	16.3023	263.828	3.90533	2.79×10-05	Up
TR5915|c3_g1_i3	3104	41.2351	636.108	3.90237	2.08×10-05	Up
TR1330|c0_g2_i1	286	16.3023	262.786	3.89965	2.87×10-05	Up
TR2516|c0_g1_i1	241	1.91791	47.9688	3.8958	4.51×10-04	Up
TR7128|c0_g1_i11	3686	1.91791	47.9688	3.8958	4.51×10-04	Up
TR4376|c1_g1_i1	1141	3.83583	76.1244	3.88851	1.63×10-04	Up
TR2661|c0_g2_i1	321	0.958957	33.3696	3.88237	1.17×10-03	Up
TR6398|c1_g2_i1	1238	0.958957	33.3696	3.88237	1.17×10-03	Up
TR4968|c0_g1_i2	811	2.87687	61.5252	3.87943	2.64×10-04	Up
TR5655|c0_g1_i2	3859	5.75374	103.237	3.87081	9.83×10-05	Up
TR3103|c0_g1_i1	658	3.83583	75.0816	3.86897	1.79×10-04	Up
TR6504|c1_g1_i24	4024	1.91791	46.926	3.865	5.18×10-04	Up
TR7166|c4_g3_i1	933	1.91791	46.926	3.865	5.18×10-04	Up
TR5185|c0_g2_i15	1751	4.79478	88.638	3.8617	1.33×10-04	Up
TR6072|c0_g1_i13	5245	2.87687	60.4824	3.85532	2.95×10-04	Up
TR2206|c0_g1_i3	1486	0	18.7704	3.85003	5.75×10-03	Up
TR2617|c0_g1_i1	2917	0	18.7704	3.85003	5.75×10-03	Up
TR3666|c0_g1_i9	1350	0	18.7704	3.85003	5.75×10-03	Up
TR4454|c0_g1_i2	2161	0	18.7704	3.85003	5.75×10-03	Up
TR4605|c0_g1_i6	5157	0	18.7704	3.85003	5.75×10-03	Up
TR4619|c2_g1_i4	1420	0	18.7704	3.85003	5.75×10-03	Up
TR4656|c1_g1_i2	3157	0	18.7704	3.85003	5.75×10-03	Up
TR4707|c1_g1_i5	3170	0	18.7704	3.85003	5.75×10-03	Up
TR4947|c0_g1_i6	1078	0	18.7704	3.85003	5.75×10-03	Up
TR5062|c0_g1_i4	4705	0	18.7704	3.85003	5.75×10-03	Up
TR5167|c0_g1_i4	3768	0	18.7704	3.85003	5.75×10-03	Up
TR5237|c1_g1_i2	6612	0	18.7704	3.85003	5.75×10-03	Up
TR5254|c2_g2_i5	2535	0	18.7704	3.85003	5.75×10-03	Up
TR5341|c3_g1_i1	2732	0	18.7704	3.85003	5.75×10-03	Up
TR5347|c2_g1_i1	1478	0	18.7704	3.85003	5.75×10-03	Up
TR5401|c0_g1_i4	2984	0	18.7704	3.85003	5.75×10-03	Up
TR5677|c1_g1_i7	1919	0	18.7704	3.85003	5.75×10-03	Up
TR5768|c7_g1_i12	1398	0	18.7704	3.85003	5.75×10-03	Up
TR5776|c0_g1_i4	2501	0	18.7704	3.85003	5.75×10-03	Up
TR5810|c0_g1_i21	4962	0	18.7704	3.85003	5.75×10-03	Up
TR6072|c0_g1_i25	5462	0	18.7704	3.85003	5.75×10-03	Up
TR6091|c0_g2_i3	2760	0	18.7704	3.85003	5.75×10-03	Up
TR6121|c0_g1_i3	2381	0	18.7704	3.85003	5.75×10-03	Up
TR6136|c0_g1_i32	2619	0	18.7704	3.85003	5.75×10-03	Up
TR6179|c0_g1_i23	4975	0	18.7704	3.85003	5.75×10-03	Up
TR6229|c0_g1_i16	3753	0	18.7704	3.85003	5.75×10-03	Up
TR6235|c0_g1_i23	1825	0	18.7704	3.85003	5.75×10-03	Up
TR6321|c10_g1_i6	2372	0	18.7704	3.85003	5.75×10-03	Up
TR6366|c0_g1_i4	3214	0	18.7704	3.85003	5.75×10-03	Up
TR6389|c4_g1_i1	289	0	18.7704	3.85003	5.75×10-03	Up
TR6396|c1_g1_i11	1956	0	18.7704	3.85003	5.75×10-03	Up
TR6464|c0_g1_i9	2003	0	18.7704	3.85003	5.75×10-03	Up
TR6792|c0_g1_i3	1405	0	18.7704	3.85003	5.75×10-03	Up
TR6973|c0_g1_i4	3915	0	18.7704	3.85003	5.75×10-03	Up
TR7012|c2_g1_i1	3572	0	18.7704	3.85003	5.75×10-03	Up
TR7066|c0_g1_i3	1767	0	18.7704	3.85003	5.75×10-03	Up
TR7123|c3_g1_i7	4810	0	18.7704	3.85003	5.75×10-03	Up
TR7142|c0_g1_i4	1862	0	18.7704	3.85003	5.75×10-03	Up
TR7203|c1_g2_i11	2609	0	18.7704	3.85003	5.75×10-03	Up
TR7209|c0_g1_i15	2229	0	18.7704	3.85003	5.75×10-03	Up
TR7255|c0_g1_i10	3531	0	18.7704	3.85003	5.75×10-03	Up
TR7256|c3_g1_i12	2225	0	18.7704	3.85003	5.75×10-03	Up
TR7275|c0_g1_i3	3551	0	18.7704	3.85003	5.75×10-03	Up
TR7348|c0_g1_i6	1288	0	18.7704	3.85003	5.75×10-03	Up
TR7350|c4_g3_i2	1379	0	18.7704	3.85003	5.75×10-03	Up
TR7408|c1_g1_i1	6214	0	18.7704	3.85003	5.75×10-03	Up
TR7463|c2_g1_i7	4577	0	18.7704	3.85003	5.75×10-03	Up
TR7494|c1_g1_i1	1325	0	18.7704	3.85003	5.75×10-03	Up
TR7497|c0_g1_i10	6238	0	18.7704	3.85003	5.75×10-03	Up
TR7540|c3_g2_i11	2445	0	18.7704	3.85003	5.75×10-03	Up
TR7586|c0_g1_i26	1637	0	18.7704	3.85003	5.75×10-03	Up
TR7599|c4_g1_i8	1037	0	18.7704	3.85003	5.75×10-03	Up
TR7608|c2_g1_i5	1496	0	18.7704	3.85003	5.75×10-03	Up
TR7642|c1_g1_i4	818	0	18.7704	3.85003	5.75×10-03	Up
TR7642|c6_g1_i5	2212	0	18.7704	3.85003	5.75×10-03	Up
TR7650|c0_g4_i2	2048	0	18.7704	3.85003	5.75×10-03	Up
TR7668|c0_g1_i12	3312	0	18.7704	3.85003	5.75×10-03	Up
TR7685|c0_g1_i13	2378	0	18.7704	3.85003	5.75×10-03	Up
TR7848|c0_g1_i1	1431	0	18.7704	3.85003	5.75×10-03	Up
TR5974|c1_g1_i1	4626	36.4404	543.299	3.84751	2.80×10-05	Up
TR4454|c1_g1_i2	2011	10.5485	169.976	3.84242	5.49×10-05	Up
TR7653|c4_g1_i5	2109	0.958957	32.3268	3.83844	1.41×10-03	Up
TR7489|c0_g1_i2	6281	1.91791	45.8832	3.83352	5.95×10-04	Up
TR5161|c0_g1_i6	1543	2.87687	59.4396	3.83081	3.30×10-04	Up
TR6395|c0_g1_i1	955	3.83583	72.996	3.82908	2.16×10-04	Up
TR6535|c1_g1_i1	2036	8.63061	140.778	3.8254	7.38×10-05	Up
TR7433|c4_g2_i1	5994	119.87	1716.45	3.82433	3.85×10-05	Up
TR6019|c1_g1_i5	2621	38.3583	559.984	3.81971	3.22×10-05	Up
TR5268|c0_g1_i4	6447	71.9218	1033.41	3.81901	3.40×10-05	Up
TR3113|c0_g2_i1	695	19.1791	288.856	3.81816	3.96×10-05	Up
TR7136|c1_g3_i1	427	5.75374	99.066	3.81212	1.31×10-04	Up
TR7521|c4_g1_i3	3015	3.83583	71.9532	3.80871	2.37×10-04	Up
TR5076|c1_g1_i1	5467	58.4964	837.368	3.80776	3.48×10-05	Up
TR3559|c0_g1_i3	1623	36.4404	526.614	3.80263	3.53×10-05	Up
TR5838|c0_g1_i4	2237	1.91791	44.8404	3.80135	6.86×10-04	Up
TR7588|c1_g1_i2	3190	6.7127	111.58	3.79996	1.13×10-04	Up
TR7219|c1_g1_i9	4213	9.58957	151.206	3.79577	7.62×10-05	Up
TR6296|c3_g1_i5	3880	0.958957	31.284	3.79313	1.70×10-03	Up
TR9048|c0_g1_i1	914	228.232	3157.6	3.78208	6.33×10-05	Up
TR7080|c2_g2_i7	820	5.75374	96.9804	3.78185	1.51×10-04	Up
TR4529|c0_g1_i3	1335	29.7277	425.462	3.77756	4.15×10-05	Up
TR1100|c0_g2_i1	747	0	17.7276	3.77344	7.61×10-03	Up
TR2143|c0_g1_i1	1315	0	17.7276	3.77344	7.61×10-03	Up
TR2605|c0_g1_i3	278	0	17.7276	3.77344	7.61×10-03	Up
TR4107|c0_g1_i2	1421	0	17.7276	3.77344	7.61×10-03	Up
TR4136|c0_g1_i5	3197	0	17.7276	3.77344	7.61×10-03	Up
TR4348|c1_g1_i5	3664	0	17.7276	3.77344	7.61×10-03	Up
TR4448|c0_g1_i2	2213	0	17.7276	3.77344	7.61×10-03	Up
TR4459|c1_g1_i3	1711	0	17.7276	3.77344	7.61×10-03	Up
TR4469|c0_g1_i4	4725	0	17.7276	3.77344	7.61×10-03	Up
TR4581|c0_g1_i2	1904	0	17.7276	3.77344	7.61×10-03	Up
TR4914|c0_g1_i5	1578	0	17.7276	3.77344	7.61×10-03	Up
TR5062|c0_g1_i5	4768	0	17.7276	3.77344	7.61×10-03	Up
TR5229|c1_g1_i7	1219	0	17.7276	3.77344	7.61×10-03	Up
TR5263|c0_g1_i19	2962	0	17.7276	3.77344	7.61×10-03	Up
TR5378|c1_g1_i13	2470	0	17.7276	3.77344	7.61×10-03	Up
TR5580|c0_g1_i19	3492	0	17.7276	3.77344	7.61×10-03	Up
TR5582|c0_g1_i7	3427	0	17.7276	3.77344	7.61×10-03	Up
TR5719|c0_g1_i14	5793	0	17.7276	3.77344	7.61×10-03	Up
TR5726|c1_g1_i12	2222	0	17.7276	3.77344	7.61×10-03	Up
TR5788|c0_g2_i14	2358	0	17.7276	3.77344	7.61×10-03	Up
TR5884|c1_g1_i2	2019	0	17.7276	3.77344	7.61×10-03	Up
TR6136|c0_g1_i26	2545	0	17.7276	3.77344	7.61×10-03	Up
TR6146|c1_g1_i6	619	0	17.7276	3.77344	7.61×10-03	Up
TR6171|c0_g2_i3	2566	0	17.7276	3.77344	7.61×10-03	Up
TR6326|c1_g1_i14	1205	0	17.7276	3.77344	7.61×10-03	Up
TR6343|c0_g2_i15	4004	0	17.7276	3.77344	7.61×10-03	Up
TR6410|c1_g1_i3	2396	0	17.7276	3.77344	7.61×10-03	Up
TR6581|c1_g1_i1	375	0	17.7276	3.77344	7.61×10-03	Up
TR6590|c0_g1_i14	2950	0	17.7276	3.77344	7.61×10-03	Up
TR6596|c2_g1_i13	4899	0	17.7276	3.77344	7.61×10-03	Up
TR6614|c0_g1_i1	1254	0	17.7276	3.77344	7.61×10-03	Up
TR6621|c4_g2_i4	3363	0	17.7276	3.77344	7.61×10-03	Up
TR6627|c0_g1_i21	4170	0	17.7276	3.77344	7.61×10-03	Up
TR6663|c1_g1_i13	2188	0	17.7276	3.77344	7.61×10-03	Up
TR6922|c3_g1_i11	1716	0	17.7276	3.77344	7.61×10-03	Up
TR6930|c0_g1_i9	1878	0	17.7276	3.77344	7.61×10-03	Up
TR6963|c1_g1_i4	601	0	17.7276	3.77344	7.61×10-03	Up
TR6999|c2_g1_i16	1855	0	17.7276	3.77344	7.61×10-03	Up
TR7049|c2_g3_i8	2807	0	17.7276	3.77344	7.61×10-03	Up
TR7063|c1_g1_i11	2023	0	17.7276	3.77344	7.61×10-03	Up
TR7137|c1_g3_i1	2232	0	17.7276	3.77344	7.61×10-03	Up
TR7161|c0_g1_i9	4768	0	17.7276	3.77344	7.61×10-03	Up
TR7169|c4_g1_i42	5588	0	17.7276	3.77344	7.61×10-03	Up
TR7189|c8_g2_i1	957	0	17.7276	3.77344	7.61×10-03	Up
TR7230|c4_g1_i1	1756	0	17.7276	3.77344	7.61×10-03	Up
TR7235|c3_g1_i25	2347	0	17.7276	3.77344	7.61×10-03	Up
TR7263|c1_g1_i2	4082	0	17.7276	3.77344	7.61×10-03	Up
TR7270|c0_g1_i4	5228	0	17.7276	3.77344	7.61×10-03	Up
TR7288|c3_g2_i3	2573	0	17.7276	3.77344	7.61×10-03	Up
TR7422|c4_g1_i9	1296	0	17.7276	3.77344	7.61×10-03	Up
TR7430|c1_g1_i4	2601	0	17.7276	3.77344	7.61×10-03	Up
TR7453|c5_g1_i6	1824	0	17.7276	3.77344	7.61×10-03	Up
TR7473|c6_g1_i12	1510	0	17.7276	3.77344	7.61×10-03	Up
TR7476|c3_g1_i3	1846	0	17.7276	3.77344	7.61×10-03	Up
TR7614|c1_g1_i8	1824	0	17.7276	3.77344	7.61×10-03	Up
TR7667|c5_g1_i5	3564	0	17.7276	3.77344	7.61×10-03	Up
TR7668|c0_g1_i6	5467	0	17.7276	3.77344	7.61×10-03	Up
TR7725|c1_g1_i1	998	0	17.7276	3.77344	7.61×10-03	Up
TR7739|c0_g1_i20	2126	0	17.7276	3.77344	7.61×10-03	Up
TR7859|c0_g1_i1	274	0	17.7276	3.77344	7.61×10-03	Up
TR4823|c0_g1_i2	2881	1.91791	43.7976	3.76844	7.92×10-04	Up
TR7506|c0_g1_i13	1682	1.91791	43.7976	3.76844	7.92×10-04	Up
TR4439|c0_g1_i4	3208	39.3172	552.684	3.76644	4.23×10-05	Up
TR5745|c0_g1_i2	3650	7.67165	122.008	3.76612	1.13×10-04	Up
TR5086|c2_g1_i3	3352	19.1791	278.428	3.76537	5.17×10-05	Up
TR3752|c1_g1_i3	2862	53.7016	745.602	3.76098	4.39×10-05	Up
TR4995|c1_g1_i1	4754	18.2202	263.828	3.75692	5.55×10-05	Up
TR4865|c2_g1_i2	349	2.87687	56.3112	3.75464	4.67×10-04	Up
TR4003|c1_g1_i8	1119	0.958957	30.2412	3.74635	2.06×10-03	Up
TR4447|c0_g1_i9	7220	0.958957	30.2412	3.74635	2.06×10-03	Up
TR4788|c0_g1_i2	1399	12.4664	184.576	3.74557	7.64×10-05	Up
TR7511|c3_g2_i1	540	4.79478	81.3384	3.73972	2.37×10-04	Up
TR4737|c0_g1_i5	3428	1.91791	42.7548	3.73476	9.17×10-04	Up
TR5121|c1_g1_i3	1623	1.91791	42.7548	3.73476	9.17×10-04	Up
TR3715|c1_g2_i1	694	10.5485	157.463	3.73303	9.45×10-05	Up
TR5398|c1_g1_i3	762	2.87687	55.2684	3.72834	5.26×10-04	Up
TR6900|c0_g1_i1	4598	2.87687	55.2684	3.72834	5.26×10-04	Up
TR7381|c4_g2_i1	255	6.7127	105.323	3.71776	1.68×10-04	Up
TR4804|c1_g2_i1	305	13.4254	191.875	3.70463	8.82×10-05	Up
TR6389|c2_g2_i1	377	1.91791	41.712	3.70028	1.06×10-03	Up
TR7163|c5_g1_i1	9946	19.1791	265.914	3.69937	7.22×10-05	Up
TR7087|c1_g1_i3	1949	0.958957	29.1984	3.69799	2.51×10-03	Up
TR7682|c3_g1_i3	1281	58.4964	774.8	3.69592	6.20×10-05	Up
TR1154|c0_g1_i1	1104	0	16.6848	3.69256	1.02×10-02	Up
TR1989|c0_g1_i1	434	0	16.6848	3.69256	1.02×10-02	Up
TR3035|c0_g1_i4	3618	0	16.6848	3.69256	1.02×10-02	Up
TR3666|c0_g1_i7	1406	0	16.6848	3.69256	1.02×10-02	Up
TR3788|c0_g1_i4	2749	0	16.6848	3.69256	1.02×10-02	Up
TR3911|c0_g1_i3	1126	0	16.6848	3.69256	1.02×10-02	Up
TR4003|c1_g1_i10	1171	0	16.6848	3.69256	1.02×10-02	Up
TR4040|c0_g1_i2	1033	0	16.6848	3.69256	1.02×10-02	Up
TR4060|c0_g1_i7	1089	0	16.6848	3.69256	1.02×10-02	Up
TR4114|c0_g1_i1	1013	0	16.6848	3.69256	1.02×10-02	Up
TR4220|c0_g1_i5	1259	0	16.6848	3.69256	1.02×10-02	Up
TR4363|c0_g1_i1	1457	0	16.6848	3.69256	1.02×10-02	Up
TR4768|c0_g1_i1	1847	0	16.6848	3.69256	1.02×10-02	Up
TR4797|c1_g1_i3	342	0	16.6848	3.69256	1.02×10-02	Up
TR4910|c1_g2_i2	5024	0	16.6848	3.69256	1.02×10-02	Up
TR4929|c0_g1_i1	1312	0	16.6848	3.69256	1.02×10-02	Up
TR4958|c0_g1_i4	2053	0	16.6848	3.69256	1.02×10-02	Up
TR5032|c1_g2_i4	1967	0	16.6848	3.69256	1.02×10-02	Up
TR5037|c0_g1_i12	2357	0	16.6848	3.69256	1.02×10-02	Up
TR5068|c0_g1_i1	2704	0	16.6848	3.69256	1.02×10-02	Up
TR5153|c1_g1_i2	2453	0	16.6848	3.69256	1.02×10-02	Up
TR5179|c0_g2_i5	2859	0	16.6848	3.69256	1.02×10-02	Up
TR5319|c0_g2_i5	1510	0	16.6848	3.69256	1.02×10-02	Up
TR5334|c1_g1_i3	3261	0	16.6848	3.69256	1.02×10-02	Up
TR5344|c0_g1_i2	2302	0	16.6848	3.69256	1.02×10-02	Up
TR5444|c1_g1_i1	1329	0	16.6848	3.69256	1.02×10-02	Up
TR5499|c0_g1_i4	3928	0	16.6848	3.69256	1.02×10-02	Up
TR5580|c0_g1_i18	3325	0	16.6848	3.69256	1.02×10-02	Up
TR5607|c0_g1_i3	4315	0	16.6848	3.69256	1.02×10-02	Up
TR5638|c0_g1_i11	3100	0	16.6848	3.69256	1.02×10-02	Up
TR5726|c1_g1_i1	3004	0	16.6848	3.69256	1.02×10-02	Up
TR5734|c1_g1_i7	5064	0	16.6848	3.69256	1.02×10-02	Up
TR5788|c0_g2_i4	2304	0	16.6848	3.69256	1.02×10-02	Up
TR5792|c2_g1_i19	2707	0	16.6848	3.69256	1.02×10-02	Up
TR5853|c1_g1_i4	852	0	16.6848	3.69256	1.02×10-02	Up
TR5900|c1_g1_i13	1889	0	16.6848	3.69256	1.02×10-02	Up
TR6040|c1_g2_i5	2281	0	16.6848	3.69256	1.02×10-02	Up
TR6072|c0_g1_i4	1401	0	16.6848	3.69256	1.02×10-02	Up
TR6143|c2_g1_i1	1534	0	16.6848	3.69256	1.02×10-02	Up
TR6143|c3_g1_i8	2802	0	16.6848	3.69256	1.02×10-02	Up
TR6146|c1_g1_i7	539	0	16.6848	3.69256	1.02×10-02	Up
TR6235|c0_g1_i13	1727	0	16.6848	3.69256	1.02×10-02	Up
TR6326|c1_g1_i18	1244	0	16.6848	3.69256	1.02×10-02	Up
TR6376|c2_g1_i4	2582	0	16.6848	3.69256	1.02×10-02	Up
TR6390|c1_g1_i1	2565	0	16.6848	3.69256	1.02×10-02	Up
TR6460|c11_g2_i2	3979	0	16.6848	3.69256	1.02×10-02	Up
TR6493|c1_g1_i5	2072	0	16.6848	3.69256	1.02×10-02	Up
TR6534|c0_g1_i1	2834	0	16.6848	3.69256	1.02×10-02	Up
TR6552|c1_g1_i3	2412	0	16.6848	3.69256	1.02×10-02	Up
TR6569|c3_g1_i4	2965	0	16.6848	3.69256	1.02×10-02	Up
TR6569|c4_g1_i2	2072	0	16.6848	3.69256	1.02×10-02	Up
TR6616|c1_g1_i4	2528	0	16.6848	3.69256	1.02×10-02	Up
TR6720|c0_g2_i19	5307	0	16.6848	3.69256	1.02×10-02	Up
TR6722|c1_g1_i12	1808	0	16.6848	3.69256	1.02×10-02	Up
TR6730|c2_g1_i3	4214	0	16.6848	3.69256	1.02×10-02	Up
TR6783|c1_g1_i1	1986	0	16.6848	3.69256	1.02×10-02	Up
TR6802|c0_g1_i11	1981	0	16.6848	3.69256	1.02×10-02	Up
TR7037|c0_g1_i13	3251	0	16.6848	3.69256	1.02×10-02	Up
TR7038|c2_g1_i10	3638	0	16.6848	3.69256	1.02×10-02	Up
TR7048|c0_g1_i5	4726	0	16.6848	3.69256	1.02×10-02	Up
TR7058|c2_g1_i7	2299	0	16.6848	3.69256	1.02×10-02	Up
TR7059|c0_g1_i16	1712	0	16.6848	3.69256	1.02×10-02	Up
TR7128|c0_g1_i3	3556	0	16.6848	3.69256	1.02×10-02	Up
TR7132|c0_g1_i4	1525	0	16.6848	3.69256	1.02×10-02	Up
TR7165|c1_g1_i4	3681	0	16.6848	3.69256	1.02×10-02	Up
TR7182|c1_g1_i2	1967	0	16.6848	3.69256	1.02×10-02	Up
TR7230|c1_g1_i1	1887	0	16.6848	3.69256	1.02×10-02	Up
TR7230|c2_g1_i2	2411	0	16.6848	3.69256	1.02×10-02	Up
TR7236|c2_g1_i22	2315	0	16.6848	3.69256	1.02×10-02	Up
TR7292|c0_g1_i12	1584	0	16.6848	3.69256	1.02×10-02	Up
TR7333|c2_g1_i15	1666	0	16.6848	3.69256	1.02×10-02	Up
TR7354|c2_g3_i4	1017	0	16.6848	3.69256	1.02×10-02	Up
TR7356|c0_g1_i12	1740	0	16.6848	3.69256	1.02×10-02	Up
TR7375|c3_g2_i1	2392	0	16.6848	3.69256	1.02×10-02	Up
TR7379|c0_g1_i11	4127	0	16.6848	3.69256	1.02×10-02	Up
TR7443|c3_g1_i3	2671	0	16.6848	3.69256	1.02×10-02	Up
TR7446|c0_g1_i1	1792	0	16.6848	3.69256	1.02×10-02	Up
TR7465|c1_g1_i20	2548	0	16.6848	3.69256	1.02×10-02	Up
TR7477|c2_g2_i4	1817	0	16.6848	3.69256	1.02×10-02	Up
TR7480|c1_g1_i15	4340	0	16.6848	3.69256	1.02×10-02	Up
TR7480|c1_g1_i25	2600	0	16.6848	3.69256	1.02×10-02	Up
TR7496|c1_g1_i2	1059	0	16.6848	3.69256	1.02×10-02	Up
TR7503|c6_g1_i10	1113	0	16.6848	3.69256	1.02×10-02	Up
TR7533|c1_g1_i1	2698	0	16.6848	3.69256	1.02×10-02	Up
TR7573|c3_g1_i39	4546	0	16.6848	3.69256	1.02×10-02	Up
TR7573|c3_g1_i50	4545	0	16.6848	3.69256	1.02×10-02	Up
TR7586|c0_g1_i8	3203	0	16.6848	3.69256	1.02×10-02	Up
TR7616|c2_g1_i1	1959	0	16.6848	3.69256	1.02×10-02	Up
TR7640|c4_g1_i2	1251	0	16.6848	3.69256	1.02×10-02	Up
TR7646|c0_g1_i3	7891	0	16.6848	3.69256	1.02×10-02	Up
TR7680|c1_g3_i6	1694	0	16.6848	3.69256	1.02×10-02	Up
TR7694|c2_g1_i21	2576	0	16.6848	3.69256	1.02×10-02	Up
TR7728|c3_g1_i14	1751	0	16.6848	3.69256	1.02×10-02	Up
TR1573|c0_g1_i2	2185	7.67165	115.751	3.69105	1.63×10-04	Up
TR5413|c1_g1_i2	1500	365.363	4708.24	3.6827	1.35×10-04	Up
TR7009|c2_g1_i3	1607	5.75374	89.6808	3.67063	2.56×10-04	Up
TR7690|c3_g1_i2	1799	4.79478	77.1672	3.66509	3.36×10-04	Up
TR989|c0_g2_i1	2038	148.638	1901.02	3.66445	9.61×10-05	Up
TR6546|c4_g1_i2	3077	17.2612	234.63	3.66095	9.26×10-05	Up
TR6240|c0_g1_i3	864	155.351	1976.11	3.65715	1.02×10-04	Up
TR7121|c2_g1_i1	1726	276.18	3498.59	3.65639	1.34×10-04	Up
TR7307|c0_g1_i2	2014	20.1381	270.085	3.65599	8.76×10-05	Up
TR4141|c1_g1_i1	3760	15.3433	209.603	3.65571	1.02×10-04	Up
TR7083|c2_g1_i3	922	15.3433	209.603	3.65571	1.02×10-04	Up
TR6854|c2_g1_i4	6459	0.958957	28.1556	3.64797	3.07×10-03	Up
TR7535|c1_g1_i7	7509	0.958957	28.1556	3.64797	3.07×10-03	Up
TR7561|c3_g1_i5	958	0.958957	28.1556	3.64797	3.07×10-03	Up
TR7587|c2_g2_i1	2537	4.79478	76.1244	3.64581	3.67×10-04	Up
TR7605|c3_g1_i3	2237	8.63061	124.093	3.64531	1.78×10-04	Up
TR6055|c0_g1_i2	646	996.356	12468.8	3.64365	2.92×10-04	Up
TR5872|c0_g1_i5	802	7.67165	111.58	3.63875	2.09×10-04	Up
TR6289|c1_g1_i2	3716	14.3844	195.004	3.63737	1.17×10-04	Up
TR7315|c0_g1_i25	6214	5.75374	87.5952	3.63721	2.99×10-04	Up
TR7627|c3_g2_i32	4726	10.5485	147.035	3.63507	1.53×10-04	Up
TR7144|c0_g1_i8	4935	3.83583	63.6108	3.63453	5.28×10-04	Up
TR7766|c4_g1_i3	373	1.91791	39.6264	3.62874	1.44×10-03	Up
TR6923|c0_g1_i2	2453	10.5485	145.992	3.6249	1.60×10-04	Up
TR6865|c1_g1_i8	2290	5.75374	86.5524	3.6202	3.24×10-04	Up
TR6389|c3_g1_i6	913	8.63061	120.965	3.60888	2.11×10-04	Up
TR10059|c0_g1_i1	246	0	15.642	3.60687	1.37×10-02	Up
TR3128|c0_g1_i2	1264	0	15.642	3.60687	1.37×10-02	Up
TR3273|c0_g1_i1	1937	0	15.642	3.60687	1.37×10-02	Up
TR3573|c0_g1_i1	1229	0	15.642	3.60687	1.37×10-02	Up
TR3871|c0_g1_i1	532	0	15.642	3.60687	1.37×10-02	Up
TR3898|c1_g1_i1	1492	0	15.642	3.60687	1.37×10-02	Up
TR3998|c0_g1_i2	4763	0	15.642	3.60687	1.37×10-02	Up
TR4107|c0_g1_i5	1418	0	15.642	3.60687	1.37×10-02	Up
TR4120|c0_g1_i1	2027	0	15.642	3.60687	1.37×10-02	Up
TR4248|c0_g1_i5	7408	0	15.642	3.60687	1.37×10-02	Up
TR4278|c1_g1_i4	4536	0	15.642	3.60687	1.37×10-02	Up
TR4289|c1_g1_i2	1737	0	15.642	3.60687	1.37×10-02	Up
TR4509|c1_g1_i4	1569	0	15.642	3.60687	1.37×10-02	Up
TR4619|c2_g1_i7	1374	0	15.642	3.60687	1.37×10-02	Up
TR4643|c1_g1_i2	2487	0	15.642	3.60687	1.37×10-02	Up
TR4675|c0_g1_i1	1965	0	15.642	3.60687	1.37×10-02	Up
TR5038|c3_g2_i1	1489	0	15.642	3.60687	1.37×10-02	Up
TR5166|c0_g1_i12	4165	0	15.642	3.60687	1.37×10-02	Up
TR5174|c1_g2_i1	2189	0	15.642	3.60687	1.37×10-02	Up
TR5278|c2_g1_i5	4972	0	15.642	3.60687	1.37×10-02	Up
TR5300|c0_g1_i3	1387	0	15.642	3.60687	1.37×10-02	Up
TR5303|c1_g1_i3	1330	0	15.642	3.60687	1.37×10-02	Up
TR5344|c0_g1_i16	2429	0	15.642	3.60687	1.37×10-02	Up
TR5344|c0_g1_i3	2414	0	15.642	3.60687	1.37×10-02	Up
TR5400|c2_g1_i1	775	0	15.642	3.60687	1.37×10-02	Up
TR5400|c2_g1_i7	1956	0	15.642	3.60687	1.37×10-02	Up
TR5401|c0_g1_i3	3071	0	15.642	3.60687	1.37×10-02	Up
TR5516|c1_g1_i6	1680	0	15.642	3.60687	1.37×10-02	Up
TR5543|c1_g1_i4	2151	0	15.642	3.60687	1.37×10-02	Up
TR5547|c0_g1_i11	1907	0	15.642	3.60687	1.37×10-02	Up
TR5580|c0_g1_i45	3435	0	15.642	3.60687	1.37×10-02	Up
TR5748|c0_g1_i5	1108	0	15.642	3.60687	1.37×10-02	Up
TR5853|c1_g1_i6	1955	0	15.642	3.60687	1.37×10-02	Up
TR5909|c1_g1_i3	819	0	15.642	3.60687	1.37×10-02	Up
TR5988|c0_g2_i9	2037	0	15.642	3.60687	1.37×10-02	Up
TR6014|c1_g1_i23	2287	0	15.642	3.60687	1.37×10-02	Up
TR6072|c0_g1_i2	5419	0	15.642	3.60687	1.37×10-02	Up
TR6077|c0_g1_i8	2503	0	15.642	3.60687	1.37×10-02	Up
TR6097|c6_g1_i4	1754	0	15.642	3.60687	1.37×10-02	Up
TR6189|c5_g1_i9	2267	0	15.642	3.60687	1.37×10-02	Up
TR6293|c2_g1_i10	1592	0	15.642	3.60687	1.37×10-02	Up
TR6378|c1_g1_i2	1835	0	15.642	3.60687	1.37×10-02	Up
TR6444|c0_g1_i4	3423	0	15.642	3.60687	1.37×10-02	Up
TR6460|c11_g2_i4	4035	0	15.642	3.60687	1.37×10-02	Up
TR6615|c2_g1_i5	1259	0	15.642	3.60687	1.37×10-02	Up
TR6619|c0_g1_i5	2840	0	15.642	3.60687	1.37×10-02	Up
TR6622|c0_g1_i3	2604	0	15.642	3.60687	1.37×10-02	Up
TR6627|c0_g1_i2	4042	0	15.642	3.60687	1.37×10-02	Up
TR6706|c1_g1_i7	1505	0	15.642	3.60687	1.37×10-02	Up
TR6720|c0_g2_i2	6723	0	15.642	3.60687	1.37×10-02	Up
TR6924|c0_g1_i2	2206	0	15.642	3.60687	1.37×10-02	Up
TR6992|c2_g1_i2	2961	0	15.642	3.60687	1.37×10-02	Up
TR7007|c2_g1_i8	1996	0	15.642	3.60687	1.37×10-02	Up
TR7027|c0_g1_i24	1169	0	15.642	3.60687	1.37×10-02	Up
TR7027|c0_g1_i26	4692	0	15.642	3.60687	1.37×10-02	Up
TR7037|c0_g1_i20	3299	0	15.642	3.60687	1.37×10-02	Up
TR7108|c4_g1_i4	1558	0	15.642	3.60687	1.37×10-02	Up
TR7157|c4_g1_i1	817	0	15.642	3.60687	1.37×10-02	Up
TR7169|c2_g2_i7	3930	0	15.642	3.60687	1.37×10-02	Up
TR7204|c7_g1_i1	1467	0	15.642	3.60687	1.37×10-02	Up
TR7228|c0_g1_i1	2330	0	15.642	3.60687	1.37×10-02	Up
TR7288|c4_g1_i10	3570	0	15.642	3.60687	1.37×10-02	Up
TR7304|c0_g1_i7	3829	0	15.642	3.60687	1.37×10-02	Up
TR7369|c1_g2_i1	3549	0	15.642	3.60687	1.37×10-02	Up
TR7381|c4_g6_i1	338	0	15.642	3.60687	1.37×10-02	Up
TR7408|c1_g1_i21	6097	0	15.642	3.60687	1.37×10-02	Up
TR7422|c4_g1_i4	1302	0	15.642	3.60687	1.37×10-02	Up
TR7476|c1_g1_i1	730	0	15.642	3.60687	1.37×10-02	Up
TR7480|c1_g1_i32	2587	0	15.642	3.60687	1.37×10-02	Up
TR7522|c1_g1_i3	962	0	15.642	3.60687	1.37×10-02	Up
TR7537|c0_g1_i5	2526	0	15.642	3.60687	1.37×10-02	Up
TR7577|c1_g1_i4	3384	0	15.642	3.60687	1.37×10-02	Up
TR7609|c2_g1_i10	4194	0	15.642	3.60687	1.37×10-02	Up
TR7609|c2_g1_i2	2917	0	15.642	3.60687	1.37×10-02	Up
TR7609|c2_g1_i32	3950	0	15.642	3.60687	1.37×10-02	Up
TR7614|c2_g2_i9	4535	0	15.642	3.60687	1.37×10-02	Up
TR7637|c1_g1_i4	1293	0	15.642	3.60687	1.37×10-02	Up
TR7671|c0_g1_i27	6744	0	15.642	3.60687	1.37×10-02	Up
TR7707|c1_g1_i26	6081	0	15.642	3.60687	1.37×10-02	Up
TR7728|c3_g1_i8	1005	0	15.642	3.60687	1.37×10-02	Up
TR7452|c5_g1_i1	376	4.79478	74.0388	3.60647	4.40×10-04	Up
TR5915|c2_g2_i1	2389	157.269	1929.18	3.60495	1.34×10-04	Up
TR7394|c1_g1_i1	1671	6.7127	96.9804	3.60034	2.93×10-04	Up
TR6308|c3_g1_i1	4010	8.63061	119.922	3.59654	2.24×10-04	Up
TR4361|c0_g1_i10	2471	0.958957	27.1128	3.59614	3.76×10-03	Up
TR6705|c0_g1_i6	2920	0.958957	27.1128	3.59614	3.76×10-03	Up
TR7071|c1_g1_i4	868	0.958957	27.1128	3.59614	3.76×10-03	Up
TR7404|c3_g1_i11	3427	0.958957	27.1128	3.59614	3.76×10-03	Up
TR7551|c4_g1_i2	882	0.958957	27.1128	3.59614	3.76×10-03	Up
TR5080|c2_g1_i9	1804	11.5075	154.334	3.59295	1.73×10-04	Up
TR6922|c3_g1_i15	3725	1.91791	38.5836	3.5916	1.69×10-03	Up
TR5768|c6_g1_i2	7319	31.6456	396.264	3.58907	1.07×10-04	Up
TR7313|c1_g1_i17	3162	3.83583	61.5252	3.58749	6.53×10-04	Up
TR7607|c7_g1_i1	4717	3.83583	61.5252	3.58749	6.53×10-04	Up
TR1980|c1_g2_i1	1263	45.071	551.641	3.57302	1.13×10-04	Up
TR5768|c6_g1_i1	7315	29.7277	366.023	3.56123	1.24×10-04	Up
TR5241|c0_g2_i9	5015	8.63061	116.794	3.55885	2.68×10-04	Up
TR3715|c1_g2_i5	2283	46.0299	556.855	3.55709	1.23×10-04	Up
TR7521|c3_g2_i3	2222	11.5075	150.163	3.55378	2.09×10-04	Up
TR7474|c2_g1_i2	1332	1.91791	37.5408	3.55347	1.98×10-03	Up
TR2970|c0_g1_i2	4129	4.79478	70.9104	3.54536	5.81×10-04	Up
TR5652|c0_g1_i7	1421	4.79478	70.9104	3.54536	5.81×10-04	Up
TR6189|c5_g1_i2	2328	0.958957	26.07	3.54239	4.64×10-03	Up
TR7300|c4_g1_i16	5292	12.4664	159.548	3.53706	2.12×10-04	Up
TR7180|c3_g1_i2	6389	356.732	4149.3	3.5348	2.85×10-04	Up
TR4279|c0_g1_i2	1685	11.5075	148.078	3.53379	2.30×10-04	Up
TR5277|c1_g1_i2	3271	16.3023	203.346	3.53193	1.81×10-04	Up
TR7777|c0_g2_i1	308	67.127	789.4	3.52859	1.49×10-04	Up
TR7010|c7_g1_i1	4738	9.58957	125.136	3.5255	2.82×10-04	Up
TR3650|c0_g2_i1	2176	0	14.5992	3.51577	1.86×10-02	Up
TR4066|c0_g1_i4	938	0	14.5992	3.51577	1.86×10-02	Up
TR4152|c0_g1_i1	1346	0	14.5992	3.51577	1.86×10-02	Up
TR4507|c0_g1_i1	1595	0	14.5992	3.51577	1.86×10-02	Up
TR4603|c2_g1_i5	1073	0	14.5992	3.51577	1.86×10-02	Up
TR4689|c0_g1_i1	2806	0	14.5992	3.51577	1.86×10-02	Up
TR4855|c0_g1_i3	2046	0	14.5992	3.51577	1.86×10-02	Up
TR4903|c1_g1_i10	3002	0	14.5992	3.51577	1.86×10-02	Up
TR4946|c0_g2_i7	1637	0	14.5992	3.51577	1.86×10-02	Up
TR5006|c0_g1_i3	3186	0	14.5992	3.51577	1.86×10-02	Up
TR5033|c0_g1_i6	1572	0	14.5992	3.51577	1.86×10-02	Up
TR5048|c1_g1_i11	2818	0	14.5992	3.51577	1.86×10-02	Up
TR5069|c1_g1_i11	2064	0	14.5992	3.51577	1.86×10-02	Up
TR5614|c0_g1_i1	270	0	14.5992	3.51577	1.86×10-02	Up
TR5619|c1_g1_i2	1824	0	14.5992	3.51577	1.86×10-02	Up
TR5692|c0_g1_i5	2965	0	14.5992	3.51577	1.86×10-02	Up
TR5726|c1_g1_i3	3007	0	14.5992	3.51577	1.86×10-02	Up
TR5967|c1_g1_i5	2626	0	14.5992	3.51577	1.86×10-02	Up
TR5998|c0_g1_i1	507	0	14.5992	3.51577	1.86×10-02	Up
TR5998|c0_g1_i2	430	0	14.5992	3.51577	1.86×10-02	Up
TR6049|c1_g1_i1	4550	0	14.5992	3.51577	1.86×10-02	Up
TR6052|c0_g1_i13	1977	0	14.5992	3.51577	1.86×10-02	Up
TR6052|c0_g1_i3	2006	0	14.5992	3.51577	1.86×10-02	Up
TR6061|c4_g2_i4	1173	0	14.5992	3.51577	1.86×10-02	Up
TR6086|c0_g1_i2	2881	0	14.5992	3.51577	1.86×10-02	Up
TR6091|c0_g2_i5	2773	0	14.5992	3.51577	1.86×10-02	Up
TR6122|c3_g1_i8	2002	0	14.5992	3.51577	1.86×10-02	Up
TR6140|c3_g1_i14	3751	0	14.5992	3.51577	1.86×10-02	Up
TR6171|c0_g2_i15	3091	0	14.5992	3.51577	1.86×10-02	Up
TR6195|c7_g1_i1	1538	0	14.5992	3.51577	1.86×10-02	Up
TR6200|c0_g2_i10	7462	0	14.5992	3.51577	1.86×10-02	Up
TR6200|c0_g2_i8	7512	0	14.5992	3.51577	1.86×10-02	Up
TR6210|c2_g1_i4	1913	0	14.5992	3.51577	1.86×10-02	Up
TR6222|c0_g1_i7	1958	0	14.5992	3.51577	1.86×10-02	Up
TR6349|c0_g1_i18	4837	0	14.5992	3.51577	1.86×10-02	Up
TR6390|c1_g1_i4	2520	0	14.5992	3.51577	1.86×10-02	Up
TR6400|c3_g1_i7	2939	0	14.5992	3.51577	1.86×10-02	Up
TR6457|c4_g1_i7	544	0	14.5992	3.51577	1.86×10-02	Up
TR6498|c0_g1_i4	1189	0	14.5992	3.51577	1.86×10-02	Up
TR6504|c1_g1_i27	3950	0	14.5992	3.51577	1.86×10-02	Up
TR6532|c1_g1_i9	4216	0	14.5992	3.51577	1.86×10-02	Up
TR6596|c2_g1_i4	1522	0	14.5992	3.51577	1.86×10-02	Up
TR6606|c2_g1_i2	3226	0	14.5992	3.51577	1.86×10-02	Up
TR6625|c0_g1_i20	2335	0	14.5992	3.51577	1.86×10-02	Up
TR6634|c3_g1_i9	2117	0	14.5992	3.51577	1.86×10-02	Up
TR6661|c1_g2_i8	2021	0	14.5992	3.51577	1.86×10-02	Up
TR6663|c1_g1_i21	3174	0	14.5992	3.51577	1.86×10-02	Up
TR6739|c2_g1_i1	275	0	14.5992	3.51577	1.86×10-02	Up
TR6751|c3_g1_i14	2250	0	14.5992	3.51577	1.86×10-02	Up
TR6787|c2_g1_i2	2991	0	14.5992	3.51577	1.86×10-02	Up
TR6862|c2_g1_i6	1628	0	14.5992	3.51577	1.86×10-02	Up
TR6879|c0_g1_i4	4094	0	14.5992	3.51577	1.86×10-02	Up
TR6963|c0_g1_i4	2170	0	14.5992	3.51577	1.86×10-02	Up
TR6976|c4_g1_i1	675	0	14.5992	3.51577	1.86×10-02	Up
TR6978|c1_g1_i1	1227	0	14.5992	3.51577	1.86×10-02	Up
TR7003|c4_g1_i2	3018	0	14.5992	3.51577	1.86×10-02	Up
TR7016|c2_g2_i5	3838	0	14.5992	3.51577	1.86×10-02	Up
TR7019|c5_g1_i22	1533	0	14.5992	3.51577	1.86×10-02	Up
TR7019|c5_g1_i24	2332	0	14.5992	3.51577	1.86×10-02	Up
TR7046|c2_g1_i1	1387	0	14.5992	3.51577	1.86×10-02	Up
TR7061|c0_g1_i7	2398	0	14.5992	3.51577	1.86×10-02	Up
TR7095|c2_g1_i2	2142	0	14.5992	3.51577	1.86×10-02	Up
TR7095|c2_g1_i5	2325	0	14.5992	3.51577	1.86×10-02	Up
TR7096|c2_g1_i2	397	0	14.5992	3.51577	1.86×10-02	Up
TR7128|c0_g1_i4	3278	0	14.5992	3.51577	1.86×10-02	Up
TR7170|c0_g2_i2	1797	0	14.5992	3.51577	1.86×10-02	Up
TR7190|c1_g1_i9	2107	0	14.5992	3.51577	1.86×10-02	Up
TR7208|c1_g2_i8	998	0	14.5992	3.51577	1.86×10-02	Up
TR7285|c2_g1_i18	1844	0	14.5992	3.51577	1.86×10-02	Up
TR7302|c0_g5_i1	1379	0	14.5992	3.51577	1.86×10-02	Up
TR7326|c1_g1_i15	1491	0	14.5992	3.51577	1.86×10-02	Up
TR7368|c3_g1_i7	5759	0	14.5992	3.51577	1.86×10-02	Up
TR7384|c1_g1_i6	2927	0	14.5992	3.51577	1.86×10-02	Up
TR7403|c0_g1_i19	3462	0	14.5992	3.51577	1.86×10-02	Up
TR7422|c4_g1_i11	1654	0	14.5992	3.51577	1.86×10-02	Up
TR7476|c3_g1_i14	1904	0	14.5992	3.51577	1.86×10-02	Up
TR7476|c4_g1_i2	3366	0	14.5992	3.51577	1.86×10-02	Up
TR7603|c0_g2_i11	4819	0	14.5992	3.51577	1.86×10-02	Up
TR7614|c2_g2_i2	4515	0	14.5992	3.51577	1.86×10-02	Up
TR7615|c0_g1_i3	4626	0	14.5992	3.51577	1.86×10-02	Up
TR7616|c4_g1_i2	1933	0	14.5992	3.51577	1.86×10-02	Up
TR7627|c3_g2_i46	4747	0	14.5992	3.51577	1.86×10-02	Up
TR7653|c3_g3_i6	2497	0	14.5992	3.51577	1.86×10-02	Up
TR7685|c0_g1_i12	2520	0	14.5992	3.51577	1.86×10-02	Up
TR7717|c3_g2_i3	2465	0	14.5992	3.51577	1.86×10-02	Up
TR7743|c0_g1_i2	419	0	14.5992	3.51577	1.86×10-02	Up
TR7743|c0_g1_i5	469	0	14.5992	3.51577	1.86×10-02	Up
TR7766|c2_g1_i2	2348	0	14.5992	3.51577	1.86×10-02	Up
TR6389|c3_g1_i5	947	1.91791	36.498	3.51431	2.32×10-03	Up
TR6444|c0_g1_i12	5295	1.91791	36.498	3.51431	2.32×10-03	Up
TR6179|c0_g1_i9	5539	3.83583	58.3968	3.51392	9.05×10-04	Up
TR6865|c1_g1_i13	5159	7.67165	102.194	3.51363	3.77×10-04	Up
TR1538|c0_g1_i1	1015	305.907	3497.55	3.50917	2.99×10-04	Up
TR6072|c0_g1_i5	5301	4.79478	68.8248	3.50314	7.03×10-04	Up
TR5817|c1_g1_i1	2001	23.015	275.299	3.50255	1.77×10-04	Up
TR3158|c0_g3_i1	1873	2.87687	46.926	3.49859	1.44×10-03	Up
TR5872|c0_g1_i2	1149	13.4254	165.805	3.4956	2.45×10-04	Up
TR5920|c1_g1_i2	2718	5.75374	79.2528	3.4952	5.76×10-04	Up
TR4372|c0_g1_i2	3951	3.83583	57.354	3.48854	1.01×10-03	Up
TR7363|c2_g1_i4	2955	3.83583	57.354	3.48854	1.01×10-03	Up
TR6449|c1_g1_i1	1267	0.958957	25.0272	3.48655	5.75×10-03	Up
TR7708|c4_g1_i1	680	0.958957	25.0272	3.48655	5.75×10-03	Up
TR5603|c0_g2_i2	6787	20.1381	238.801	3.47936	2.09×10-04	Up
TR9506|c0_g1_i1	1663	78.6345	890.551	3.47829	1.99×10-04	Up
TR4890|c0_g1_i3	3117	29.7277	345.167	3.47692	1.88×10-04	Up
TR4336|c0_g1_i1	534	1.91791	35.4552	3.47405	2.74×10-03	Up
TR5389|c0_g3_i1	1085	1.91791	35.4552	3.47405	2.74×10-03	Up
TR6939|c0_g1_i7	3441	22.056	258.614	3.47064	2.11×10-04	Up
TR6974|c2_g1_i5	3909	7.67165	99.066	3.46939	4.63×10-04	Up
TR5782|c0_g1_i2	2970	68.0859	767.501	3.46803	2.02×10-04	Up
TR6738|c4_g1_i2	1947	8.63061	109.494	3.46688	4.13×10-04	Up
TR5315|c0_g1_i5	4241	16.3023	193.961	3.46423	2.51×10-04	Up
TR5185|c0_g2_i5	1843	11.5075	140.778	3.46156	3.25×10-04	Up
TR364|c0_g1_i1	3575	27.8097	320.14	3.46054	2.07×10-04	Up
TR4247|c1_g3_i1	1324	6.7127	87.5952	3.45569	5.73×10-04	Up
TR4756|c0_g1_i1	3619	6.7127	87.5952	3.45569	5.73×10-04	Up
TR805|c1_g1_i1	1790	103.567	1148.12	3.45304	2.45×10-04	Up
TR7181|c3_g2_i2	1434	19.1791	223.159	3.44793	2.49×10-04	Up
TR1493|c0_g1_i1	2490	21.097	244.015	3.4475	2.40×10-04	Up
TR6661|c2_g4_i1	856	29.7277	337.867	3.44621	2.19×10-04	Up
TR3904|c0_g1_i1	1521	23.015	263.828	3.44147	2.39×10-04	Up
TR6369|c0_g1_i1	1341	6.7127	86.5524	3.43869	6.19×10-04	Up
TR5614|c0_g2_i1	270	5.75374	76.1244	3.43813	7.46×10-04	Up
TR7108|c4_g1_i1	1658	5.75374	76.1244	3.43813	7.46×10-04	Up
TR6843|c2_g1_i1	1106	4.79478	65.6964	3.43739	9.42×10-04	Up
TR5200|c2_g2_i12	3047	3.83583	55.2684	3.43639	1.27×10-03	Up
TR6474|c0_g1_i5	2437	2.87687	44.8404	3.43494	1.88×10-03	Up
TR6634|c1_g1_i2	6468	2.87687	44.8404	3.43494	1.88×10-03	Up
TR6967|c3_g1_i1	736	2.87687	44.8404	3.43494	1.88×10-03	Up
TR5197|c2_g1_i2	1141	1.91791	34.4124	3.43264	3.24×10-03	Up
TR5573|c0_g1_i1	1037	1.91791	34.4124	3.43264	3.24×10-03	Up
TR7206|c1_g2_i10	1775	1.91791	34.4124	3.43264	3.24×10-03	Up
TR5163|c0_g1_i2	642	0.958957	23.9844	3.42847	7.15×10-03	Up
TR5265|c1_g1_i4	1011	0.958957	23.9844	3.42847	7.15×10-03	Up
TR1330|c0_g1_i1	286	0	13.5564	3.41852	2.55×10-02	Up
TR191|c0_g1_i1	244	0	13.5564	3.41852	2.55×10-02	Up
TR2189|c0_g3_i1	1074	0	13.5564	3.41852	2.55×10-02	Up
TR3439|c1_g1_i1	1226	0	13.5564	3.41852	2.55×10-02	Up
TR3672|c1_g1_i2	1483	0	13.5564	3.41852	2.55×10-02	Up
TR3707|c0_g1_i8	1545	0	13.5564	3.41852	2.55×10-02	Up
TR4058|c0_g1_i9	4630	0	13.5564	3.41852	2.55×10-02	Up
TR4071|c0_g1_i7	1215	0	13.5564	3.41852	2.55×10-02	Up
TR4087|c1_g2_i14	1988	0	13.5564	3.41852	2.55×10-02	Up
TR4092|c0_g1_i5	2883	0	13.5564	3.41852	2.55×10-02	Up
TR4138|c0_g1_i2	1800	0	13.5564	3.41852	2.55×10-02	Up
TR4281|c0_g1_i4	2269	0	13.5564	3.41852	2.55×10-02	Up
TR4526|c0_g2_i1	2632	0	13.5564	3.41852	2.55×10-02	Up
TR4553|c0_g1_i6	1490	0	13.5564	3.41852	2.55×10-02	Up
TR4570|c0_g1_i2	1919	0	13.5564	3.41852	2.55×10-02	Up
TR4588|c1_g1_i6	2735	0	13.5564	3.41852	2.55×10-02	Up
TR4650|c1_g1_i6	2437	0	13.5564	3.41852	2.55×10-02	Up
TR4685|c1_g1_i2	1301	0	13.5564	3.41852	2.55×10-02	Up
TR4806|c1_g1_i2	3934	0	13.5564	3.41852	2.55×10-02	Up
TR4998|c0_g1_i3	1174	0	13.5564	3.41852	2.55×10-02	Up
TR5005|c0_g1_i1	343	0	13.5564	3.41852	2.55×10-02	Up
TR5146|c1_g1_i8	3678	0	13.5564	3.41852	2.55×10-02	Up
TR5210|c0_g1_i2	1785	0	13.5564	3.41852	2.55×10-02	Up
TR5510|c0_g3_i5	2874	0	13.5564	3.41852	2.55×10-02	Up
TR5561|c1_g2_i5	1628	0	13.5564	3.41852	2.55×10-02	Up
TR5617|c0_g1_i12	3280	0	13.5564	3.41852	2.55×10-02	Up
TR5687|c0_g3_i2	2758	0	13.5564	3.41852	2.55×10-02	Up
TR5704|c1_g1_i16	3433	0	13.5564	3.41852	2.55×10-02	Up
TR5719|c0_g1_i4	2512	0	13.5564	3.41852	2.55×10-02	Up
TR5815|c0_g1_i14	2946	0	13.5564	3.41852	2.55×10-02	Up
TR5890|c0_g1_i1	716	0	13.5564	3.41852	2.55×10-02	Up
TR5966|c0_g1_i6	1283	0	13.5564	3.41852	2.55×10-02	Up
TR5984|c2_g2_i1	436	0	13.5564	3.41852	2.55×10-02	Up
TR5990|c0_g1_i3	5494	0	13.5564	3.41852	2.55×10-02	Up
TR6014|c1_g1_i22	2116	0	13.5564	3.41852	2.55×10-02	Up
TR6072|c0_g1_i21	5363	0	13.5564	3.41852	2.55×10-02	Up
TR6108|c2_g1_i1	1366	0	13.5564	3.41852	2.55×10-02	Up
[truncated: 4,037 more rows]

## Sheet: 1–2 d-VS-5–6 d
Unigene	Length	1–2 d-Expression	5–6 d-Expression	log2FoldChange(5–6 d/1–2 d)	PPEE	Up/-Down-Regulation(5–6 d/1–2 d)
TR7574|c2_g1_i5	6875	0	1009.66	9.71369	0	Up
TR7510|c2_g2_i3	4773	0	642.895	9.06345	1.11×10-16	Up
TR3410|c0_g1_i3	5324	0	606.359	8.9792	2.22×10-16	Up
TR6669|c3_g1_i5	8139	0	529.773	8.78482	1.11×10-15	Up
TR5148|c0_g1_i6	4490	0	512.208	8.73629	1.55×10-15	Up
TR5707|c2_g1_i8	7872	0	456.701	8.57122	5.44×10-15	Up
TR7682|c4_g1_i10	2933	0	451.08	8.5534	6.33×10-15	Up
TR6325|c1_g1_i1	6208	0	378.711	8.30185	4.23×10-14	Up
TR7308|c2_g1_i6	2805	0	347.795	8.1794	1.07×10-13	Up
TR5592|c0_g1_i7	5955	0	308.449	8.00682	3.87×10-13	Up
TR7151|c0_g1_i10	4632	0	300.72	7.97036	5.08×10-13	Up
TR7173|c2_g1_i11	11168	0	295.802	7.94666	6.06×10-13	Up
TR6939|c0_g1_i9	3155	0	281.047	7.87315	1.05×10-12	Up
TR5592|c0_g1_i15	5901	0	276.129	7.84779	1.26×10-12	Up
TR7426|c2_g1_i6	3849	0	275.426	7.84413	1.30×10-12	Up
TR6234|c0_g1_i8	2794	0	274.723	7.84046	1.33×10-12	Up
TR7049|c2_g3_i12	6522	0	270.508	7.81825	1.57×10-12	Up
TR5840|c2_g1_i2	4100	0	258.563	7.75339	2.54×10-12	Up
TR7487|c3_g1_i3	2062	0	251.537	7.71383	3.39×10-12	Up
TR7293|c1_g1_i7	4532	0	249.429	7.70175	3.71×10-12	Up
TR7554|c2_g3_i9	5506	0	248.024	7.69364	3.94×10-12	Up
TR6264|c2_g1_i3	5432	0	245.213	7.67728	4.44×10-12	Up
TR7689|c4_g1_i1	2129	0	245.213	7.67728	4.44×10-12	Up
TR5915|c3_g1_i2	3054	0	236.782	7.62705	6.41×10-12	Up
TR7487|c3_g1_i1	6127	0	236.782	7.62705	6.41×10-12	Up
TR7361|c3_g1_i1	3170	0	236.079	7.62278	6.62×10-12	Up
TR5851|c1_g2_i1	6895	0	231.161	7.59256	8.25×10-12	Up
TR7204|c3_g1_i2	1312	0	224.837	7.55276	1.10×10-11	Up
TR7521|c2_g1_i3	2710	0	222.027	7.53471	1.26×10-11	Up
TR6796|c1_g1_i2	10168	0	221.324	7.53016	1.30×10-11	Up
TR3902|c0_g1_i4	5357	0	220.622	7.5256	1.35×10-11	Up
TR4454|c1_g1_i2	2011	0	219.217	7.51643	1.44×10-11	Up
TR4784|c4_g1_i1	4075	0	214.298	7.48387	1.82×10-11	Up
TR6777|c0_g1_i1	6748	0	205.164	7.42139	2.87×10-11	Up
TR7955|c2_g1_i4	12092	0	203.056	7.40658	3.19×10-11	Up
TR7130|c0_g1_i13	5466	0	200.949	7.39162	3.55×10-11	Up
TR6771|c3_g1_i7	3156	0	198.138	7.37142	4.11×10-11	Up
TR7370|c2_g1_i7	4359	0	196.733	7.36121	4.43×10-11	Up
TR4447|c0_g1_i6	7174	0	194.625	7.34577	4.95×10-11	Up
TR3533|c0_g1_i1	3044	0	193.22	7.33538	5.33×10-11	Up
TR6796|c1_g1_i6	10272	0	192.517	7.33015	5.53×10-11	Up
TR4447|c0_g1_i7	7113	0	190.409	7.31437	6.20×10-11	Up
TR7049|c2_g3_i4	6390	0	190.409	7.31437	6.20×10-11	Up
TR5734|c1_g1_i1	4631	0	189.707	7.30907	6.44×10-11	Up
TR7587|c2_g1_i1	2320	0	182.68	7.25497	9.49×10-11	Up
TR6089|c3_g1_i3	2353	0	179.87	7.23275	1.11×10-10	Up
TR5496|c0_g1_i11	6192	0	179.167	7.22714	1.16×10-10	Up
TR4611|c0_g1_i4	3447	0	178.465	7.22151	1.21×10-10	Up
TR7657|c3_g1_i5	4473	0	175.654	7.19876	1.42×10-10	Up
TR6567|c1_g1_i4	3534	0	174.249	7.18726	1.54×10-10	Up
TR7160|c0_g1_i1	1754	0	172.844	7.17565	1.67×10-10	Up
TR6740|c4_g1_i3	4237	0	170.736	7.15808	1.89×10-10	Up
TR8017|c0_g1_i2	10400	0	165.115	7.11012	2.66×10-10	Up
TR3972|c0_g1_i3	2489	0	163.71	7.09788	2.90×10-10	Up
TR7184|c1_g1_i5	2974	0	161.602	7.07932	3.31×10-10	Up
TR7684|c4_g1_i4	5549	0	160.899	7.07308	3.46×10-10	Up
TR7270|c0_g1_i2	5164	0	159.494	7.06052	3.78×10-10	Up
TR4447|c0_g1_i11	7109	0	158.089	7.04785	4.13×10-10	Up
TR6347|c1_g1_i2	4931	0	158.089	7.04785	4.13×10-10	Up
TR7641|c0_g2_i6	4653	0	158.089	7.04785	4.13×10-10	Up
TR7685|c2_g1_i2	2105	0	156.684	7.03507	4.52×10-10	Up
TR4440|c1_g1_i1	3834	0	155.981	7.02863	4.73×10-10	Up
TR7211|c3_g1_i8	2958	0	155.981	7.02863	4.73×10-10	Up
TR5875|c1_g1_i7	4661	0	153.171	7.00261	5.68×10-10	Up
TR7150|c6_g1_i12	6039	0	153.171	7.00261	5.68×10-10	Up
TR7625|c5_g1_i3	4979	0	153.171	7.00261	5.68×10-10	Up
TR7338|c4_g2_i1	4518	0	151.765	6.98941	6.24×10-10	Up
TR6937|c2_g2_i4	4287	0	150.36	6.9761	6.85×10-10	Up
TR7130|c0_g1_i1	4608	0	150.36	6.9761	6.85×10-10	Up
TR5879|c1_g1_i1	7291	0	148.955	6.96266	7.52×10-10	Up
TR6319|c0_g1_i3	2699	0	148.955	6.96266	7.52×10-10	Up
TR5241|c0_g2_i5	4931	0	147.55	6.9491	8.27×10-10	Up
TR6273|c3_g1_i3	1246	0	147.55	6.9491	8.27×10-10	Up
TR7183|c0_g1_i3	1982	0	146.144	6.9354	9.10×10-10	Up
TR7214|c2_g1_i13	5250	0	146.144	6.9354	9.10×10-10	Up
TR7010|c7_g1_i6	4786	0	145.442	6.92851	9.55×10-10	Up
TR7151|c0_g1_i7	4530	0	145.442	6.92851	9.55×10-10	Up
TR6117|c1_g1_i11	1502	0	144.739	6.92158	1.00×10-09	Up
TR7289|c2_g1_i1	5522	0	144.739	6.92158	1.00×10-09	Up
TR5330|c0_g1_i7	3361	0	144.037	6.91461	1.05×10-09	Up
TR7728|c4_g1_i9	4608	0	144.037	6.91461	1.05×10-09	Up
TR5768|c6_g1_i1	7315	0	143.334	6.90762	1.10×10-09	Up
TR1441|c0_g1_i1	2444	0	142.631	6.90059	1.16×10-09	Up
TR6917|c2_g4_i18	5379	0	141.929	6.89352	1.22×10-09	Up
TR5592|c0_g1_i1	5906	0	138.416	6.85767	1.56×10-09	Up
TR6424|c0_g1_i6	9542	0	137.713	6.85039	1.64×10-09	Up
TR6908|c0_g1_i4	8323	0	137.713	6.85039	1.64×10-09	Up
TR4732|c0_g2_i1	2163	0	137.01	6.84308	1.73×10-09	Up
TR5404|c0_g1_i2	1967	0	136.308	6.83573	1.82×10-09	Up
TR6634|c3_g1_i11	2207	0	136.308	6.83573	1.82×10-09	Up
TR7144|c0_g1_i9	5008	0	136.308	6.83573	1.82×10-09	Up
TR7503|c6_g1_i5	3424	0	134.2	6.81344	2.12×10-09	Up
TR7293|c1_g1_i8	4638	0	132.092	6.7908	2.48×10-09	Up
TR5330|c0_g1_i6	3164	0	130.687	6.77551	2.76×10-09	Up
TR7313|c1_g1_i12	3143	0	128.579	6.75227	3.24×10-09	Up
TR5183|c0_g1_i3	2864	0	127.876	6.74444	3.42×10-09	Up
TR6338|c0_g1_i5	6393	0	127.174	6.73657	3.61×10-09	Up
TR7635|c2_g4_i3	3053	0	127.174	6.73657	3.61×10-09	Up
TR5012|c0_g1_i1	358	0	125.066	6.71268	4.25×10-09	Up
TR5844|c4_g2_i1	3767	0	123.661	6.69654	4.75×10-09	Up
TR7554|c2_g3_i7	3884	0	122.255	6.68021	5.31×10-09	Up
TR7424|c1_g1_i1	4148	0	121.553	6.67197	5.61×10-09	Up
TR6937|c1_g1_i13	3521	0	120.85	6.66369	5.94×10-09	Up
TR7471|c9_g1_i13	2583	0	120.85	6.66369	5.94×10-09	Up
TR7719|c3_g1_i2	1821	0	120.85	6.66369	5.94×10-09	Up
TR6722|c1_g1_i8	3131	0	120.148	6.65536	6.29×10-09	Up
TR7334|c1_g1_i3	11006	0	120.148	6.65536	6.29×10-09	Up
TR5729|c1_g1_i1	3303	0	119.445	6.64699	6.65×10-09	Up
TR7212|c1_g1_i39	6712	0	119.445	6.64699	6.65×10-09	Up
TR5047|c1_g2_i2	3591	0	118.742	6.63856	7.05×10-09	Up
TR7511|c3_g1_i1	1493	0	118.04	6.63008	7.47×10-09	Up
TR1837|c0_g1_i2	1700	0	117.337	6.62156	7.91×10-09	Up
TR5185|c0_g2_i5	1843	0	117.337	6.62156	7.91×10-09	Up
TR5185|c0_g2_i7	1959	0	116.634	6.61298	8.38×10-09	Up
TR7696|c3_g1_i7	3307	0	116.634	6.61298	8.38×10-09	Up
TR3053|c0_g2_i1	2862	0	115.932	6.60435	8.89×10-09	Up
TR4150|c0_g1_i5	1166	0	115.932	6.60435	8.89×10-09	Up
TR7038|c2_g1_i18	5083	0	115.932	6.60435	8.89×10-09	Up
TR7511|c3_g2_i1	540	0	115.932	6.60435	8.89×10-09	Up
TR7368|c3_g1_i1	5761	0	115.229	6.59567	9.43×10-09	Up
TR7490|c0_g1_i9	3961	0	115.229	6.59567	9.43×10-09	Up
TR7128|c0_g1_i9	3585	0	114.527	6.58694	1.00×10-08	Up
TR3113|c0_g1_i2	493	0	113.121	6.56932	1.13×10-08	Up
TR5189|c1_g1_i2	4052	0	113.121	6.56932	1.13×10-08	Up
TR6691|c1_g1_i5	1290	0	112.419	6.56042	1.20×10-08	Up
TR6998|c2_g1_i4	6922	0	112.419	6.56042	1.20×10-08	Up
TR5241|c0_g2_i10	5137	0	111.716	6.55147	1.27×10-08	Up
TR4661|c0_g1_i3	7033	0	111.014	6.54247	1.35×10-08	Up
TR4059|c1_g2_i3	3126	0	108.906	6.51511	1.62×10-08	Up
TR7702|c2_g5_i5	2715	0	108.906	6.51511	1.62×10-08	Up
TR5686|c0_g1_i7	3151	0	107.5	6.49658	1.84×10-08	Up
TR5734|c1_g1_i2	5036	0	107.5	6.49658	1.84×10-08	Up
TR4000|c0_g5_i1	3767	0	106.798	6.48723	1.96×10-08	Up
TR7566|c0_g1_i1	3200	0	106.095	6.47781	2.08×10-08	Up
TR7627|c3_g2_i24	4339	0	106.095	6.47781	2.08×10-08	Up
TR7144|c0_g1_i2	5007	0	105.393	6.46833	2.22×10-08	Up
TR7629|c2_g1_i2	9275	0	104.69	6.45879	2.37×10-08	Up
TR5383|c0_g1_i7	3777	0	103.285	6.43952	2.69×10-08	Up
TR6444|c0_g1_i11	4938	0	102.582	6.42978	2.87×10-08	Up
TR7928|c4_g1_i3	3260	0	102.582	6.42978	2.87×10-08	Up
TR7203|c1_g2_i13	2571	0	101.177	6.41012	3.27×10-08	Up
TR7395|c2_g1_i1	5553	0	101.177	6.41012	3.27×10-08	Up
TR4914|c0_g1_i9	2146	0	99.7716	6.39018	3.73×10-08	Up
TR6524|c1_g1_i1	1726	0	99.7716	6.39018	3.73×10-08	Up
TR6973|c0_g1_i4	3915	0	99.7716	6.39018	3.73×10-08	Up
TR7065|c1_g1_i2	2961	0	99.7716	6.39018	3.73×10-08	Up
TR7587|c2_g1_i3	2516	0	99.7716	6.39018	3.73×10-08	Up
TR6264|c2_g1_i6	5389	0	99.069	6.3801	3.99×10-08	Up
TR7661|c2_g1_i2	3154	0	99.069	6.3801	3.99×10-08	Up
TR4804|c1_g3_i6	3305	0	97.6638	6.35974	4.57×10-08	Up
TR7130|c0_g1_i14	4698	0	97.6638	6.35974	4.57×10-08	Up
TR5602|c0_g1_i36	8269	0	96.9612	6.34945	4.89×10-08	Up
TR6325|c1_g1_i4	6310	0	96.9612	6.34945	4.89×10-08	Up
TR6634|c2_g1_i7	5477	0	96.9612	6.34945	4.89×10-08	Up
TR6918|c0_g1_i5	2695	0	96.9612	6.34945	4.89×10-08	Up
TR4814|c0_g1_i3	2820	0	96.2586	6.33909	5.23×10-08	Up
TR5280|c1_g1_i3	846	0	94.1507	6.30755	6.44×10-08	Up
TR6451|c4_g1_i1	3695	0	94.1507	6.30755	6.44×10-08	Up
TR6998|c2_g1_i5	6828	0	94.1507	6.30755	6.44×10-08	Up
TR7151|c0_g1_i5	4657	0	94.1507	6.30755	6.44×10-08	Up
TR5261|c1_g1_i5	5250	0	93.4481	6.29688	6.90×10-08	Up
TR6049|c1_g1_i2	4491	0	93.4481	6.29688	6.90×10-08	Up
TR6621|c4_g2_i10	3346	0	93.4481	6.29688	6.90×10-08	Up
TR6922|c1_g1_i13	6315	0	93.4481	6.29688	6.90×10-08	Up
TR7083|c2_g1_i2	820	0	93.4481	6.29688	6.90×10-08	Up
TR7355|c1_g3_i10	3257	0	93.4481	6.29688	6.90×10-08	Up
TR4802|c0_g1_i3	5547	0	92.7455	6.28613	7.40×10-08	Up
TR7361|c3_g1_i14	3036	0	92.7455	6.28613	7.40×10-08	Up
TR7669|c1_g1_i2	2573	0	92.7455	6.28613	7.40×10-08	Up
TR3737|c0_g2_i4	2870	0	92.0428	6.2753	7.95×10-08	Up
TR6507|c1_g1_i7	6789	0	92.0428	6.2753	7.95×10-08	Up
TR7408|c1_g1_i10	5743	0	92.0428	6.2753	7.95×10-08	Up
TR7206|c1_g2_i22	3298	0	91.3402	6.26439	8.53×10-08	Up
TR6088|c1_g1_i1	4815	0	89.935	6.24231	9.85×10-08	Up
TR7894|c1_g1_i14	8357	0	89.2324	6.23115	1.06×10-07	Up
TR4823|c0_g1_i11	2651	0	88.5298	6.21989	1.14×10-07	Up
TR4248|c0_g1_i1	7348	0	87.8271	6.20855	1.23×10-07	Up
TR5263|c0_g1_i19	2962	0	87.8271	6.20855	1.23×10-07	Up
TR6469|c1_g1_i9	2149	0	87.8271	6.20855	1.23×10-07	Up
TR5043|c0_g1_i6	4038	0	87.1245	6.19712	1.32×10-07	Up
TR5241|c0_g2_i7	5036	0	87.1245	6.19712	1.32×10-07	Up
TR6634|c3_g1_i3	2120	0	86.4219	6.1856	1.42×10-07	Up
TR5724|c2_g1_i4	6150	0	85.7193	6.17398	1.53×10-07	Up
TR7214|c2_g1_i6	5243	0	85.7193	6.17398	1.53×10-07	Up
TR6945|c1_g1_i1	2539	0	85.0167	6.16228	1.65×10-07	Up
TR3071|c0_g1_i7	2502	0	84.3141	6.15047	1.78×10-07	Up
TR4643|c1_g1_i7	2358	0	84.3141	6.15047	1.78×10-07	Up
TR5310|c1_g1_i1	2686	0	84.3141	6.15047	1.78×10-07	Up
TR6931|c0_g1_i2	4112	0	84.3141	6.15047	1.78×10-07	Up
TR4381|c0_g1_i9	4426	0	83.6114	6.13857	1.93×10-07	Up
TR5147|c0_g1_i8	3396	0	83.6114	6.13857	1.93×10-07	Up
TR6621|c4_g2_i1	3295	0	83.6114	6.13857	1.93×10-07	Up
TR5879|c1_g1_i2	7294	0	82.2062	6.11447	2.25×10-07	Up
TR4248|c0_g1_i4	7412	0	81.5036	6.10226	2.43×10-07	Up
TR6816|c2_g1_i6	3877	0	81.5036	6.10226	2.43×10-07	Up
TR5417|c2_g1_i1	4359	0	80.801	6.08995	2.63×10-07	Up
TR5854|c0_g1_i2	6538	0	80.801	6.08995	2.63×10-07	Up
TR5915|c3_g1_i5	2988	0	80.801	6.08995	2.63×10-07	Up
TR4000|c0_g1_i1	1445	0	80.0984	6.07754	2.85×10-07	Up
TR4639|c1_g1_i9	1495	0	80.0984	6.07754	2.85×10-07	Up
TR5592|c0_g1_i2	5853	0	80.0984	6.07754	2.85×10-07	Up
TR7038|c2_g1_i17	5549	0	80.0984	6.07754	2.85×10-07	Up
TR7617|c1_g1_i10	7621	0	80.0984	6.07754	2.85×10-07	Up
TR5229|c1_g1_i4	3519	0	79.3957	6.06502	3.08×10-07	Up
TR6661|c1_g2_i8	2021	0	79.3957	6.06502	3.08×10-07	Up
TR6908|c0_g1_i3	8269	0	79.3957	6.06502	3.08×10-07	Up
TR7542|c3_g1_i9	2575	0	79.3957	6.06502	3.08×10-07	Up
TR7894|c1_g1_i5	8225	0	79.3957	6.06502	3.08×10-07	Up
TR5875|c1_g1_i11	4569	0	78.6931	6.05239	3.34×10-07	Up
TR6706|c2_g1_i1	4666	0	78.6931	6.05239	3.34×10-07	Up
TR6922|c3_g1_i4	3778	0	78.6931	6.05239	3.34×10-07	Up
TR4483|c0_g2_i13	1310	0	77.9905	6.03964	3.62×10-07	Up
TR5263|c0_g1_i21	2909	0	77.9905	6.03964	3.62×10-07	Up
TR6276|c1_g1_i4	2687	0	77.9905	6.03964	3.62×10-07	Up
TR7569|c1_g1_i11	4963	0	77.9905	6.03964	3.62×10-07	Up
TR5664|c0_g3_i8	4954	0	77.2879	6.02679	3.93×10-07	Up
TR7403|c0_g1_i22	3480	0	77.2879	6.02679	3.93×10-07	Up
TR7605|c3_g1_i4	2350	0	77.2879	6.02679	3.93×10-07	Up
TR6298|c0_g1_i8	1905	0	76.5853	6.01381	4.26×10-07	Up
TR7078|c1_g1_i4	3056	0	76.5853	6.01381	4.26×10-07	Up
TR274|c0_g1_i1	3107	0	75.8827	6.00072	4.63×10-07	Up
TR5741|c0_g1_i4	2019	0	75.8827	6.00072	4.63×10-07	Up
TR6825|c0_g1_i2	1921	0	75.8827	6.00072	4.63×10-07	Up
TR8084|c3_g1_i10	4675	0	75.8827	6.00072	4.63×10-07	Up
TR4823|c0_g1_i5	2712	0	75.18	5.98751	5.03×10-07	Up
TR6290|c1_g1_i16	5868	0	75.18	5.98751	5.03×10-07	Up
TR7293|c1_g1_i12	3410	0	75.18	5.98751	5.03×10-07	Up
TR6414|c0_g1_i3	2092	0	74.4774	5.97418	5.47×10-07	Up
TR6438|c0_g1_i4	1601	0	74.4774	5.97418	5.47×10-07	Up
TR7105|c1_g1_i2	2321	0	74.4774	5.97418	5.47×10-07	Up
TR5083|c0_g1_i2	3062	0	73.7748	5.96072	5.95×10-07	Up
TR4708|c1_g2_i1	2786	0	73.0722	5.94714	6.48×10-07	Up
TR6931|c0_g1_i7	4202	0	73.0722	5.94714	6.48×10-07	Up
TR7386|c4_g1_i4	3314	0	73.0722	5.94714	6.48×10-07	Up
TR5080|c2_g1_i8	1729	0	72.3696	5.93343	7.06×10-07	Up
TR7166|c4_g3_i2	944	0	72.3696	5.93343	7.06×10-07	Up
TR7214|c0_g1_i3	3341	0	72.3696	5.93343	7.06×10-07	Up
TR4316|c1_g1_i4	1765	0	71.667	5.91959	7.69×10-07	Up
TR6796|c1_g1_i3	10325	0	71.667	5.91959	7.69×10-07	Up
TR6851|c1_g2_i1	1420	0	71.667	5.91959	7.69×10-07	Up
TR7408|c1_g1_i30	5502	0	71.667	5.91959	7.69×10-07	Up
TR4643|c1_g1_i5	2417	0	70.9643	5.90561	8.39×10-07	Up
TR5592|c0_g1_i13	5799	0	70.9643	5.90561	8.39×10-07	Up
TR5812|c0_g1_i3	4380	0	70.9643	5.90561	8.39×10-07	Up
TR6974|c2_g1_i2	3794	0	70.9643	5.90561	8.39×10-07	Up
TR7332|c1_g1_i3	4607	0	70.9643	5.90561	8.39×10-07	Up
TR5183|c0_g1_i5	2919	0	70.2617	5.89149	9.16×10-07	Up
TR6260|c2_g1_i7	3909	0	70.2617	5.89149	9.16×10-07	Up
TR5662|c0_g1_i2	2137	0	69.5591	5.87724	1.00×10-06	Up
TR6833|c1_g1_i2	2481	0	69.5591	5.87724	1.00×10-06	Up
TR4661|c0_g1_i6	6946	0	68.8565	5.86284	1.09×10-06	Up
TR5493|c0_g1_i4	7051	0	68.8565	5.86284	1.09×10-06	Up
TR6461|c1_g1_i2	2307	0	68.8565	5.86284	1.09×10-06	Up
TR6937|c1_g1_i2	3576	0	68.8565	5.86284	1.09×10-06	Up
TR6937|c2_g2_i1	2577	0	68.8565	5.86284	1.09×10-06	Up
TR3154|c0_g1_i1	9512	0	68.1539	5.8483	1.20×10-06	Up
TR5185|c0_g2_i6	1904	0	68.1539	5.8483	1.20×10-06	Up
TR5445|c2_g1_i15	5396	0	68.1539	5.8483	1.20×10-06	Up
TR7214|c0_g1_i1	3341	0	68.1539	5.8483	1.20×10-06	Up
TR7408|c1_g1_i7	5388	0	68.1539	5.8483	1.20×10-06	Up
TR7524|c4_g1_i7	3344	0	68.1539	5.8483	1.20×10-06	Up
TR4339|c0_g2_i1	7460	2.8465	230.458	5.83782	5.07×10-10	Up
TR5263|c0_g1_i29	3008	0	67.4512	5.83361	1.31×10-06	Up
TR5566|c3_g1_i11	670	0	67.4512	5.83361	1.31×10-06	Up
TR6150|c0_g1_i2	1006	0	67.4512	5.83361	1.31×10-06	Up
TR6566|c6_g4_i6	2654	0	67.4512	5.83361	1.31×10-06	Up
TR6738|c4_g1_i5	2008	0	67.4512	5.83361	1.31×10-06	Up
TR7115|c1_g1_i3	4047	0	67.4512	5.83361	1.31×10-06	Up
TR7145|c2_g2_i10	1913	0	67.4512	5.83361	1.31×10-06	Up
TR7600|c1_g1_i1	3179	0	67.4512	5.83361	1.31×10-06	Up
TR3593|c0_g1_i2	6032	0	66.7486	5.81877	1.43×10-06	Up
TR4369|c1_g1_i1	1486	0	66.7486	5.81877	1.43×10-06	Up
TR4386|c0_g1_i6	1322	0	66.7486	5.81877	1.43×10-06	Up
TR4708|c1_g2_i4	2773	0	66.7486	5.81877	1.43×10-06	Up
TR6287|c0_g1_i12	12840	0	66.7486	5.81877	1.43×10-06	Up
TR7477|c2_g2_i2	1826	0	66.7486	5.81877	1.43×10-06	Up
TR7734|c1_g1_i8	3269	0	66.7486	5.81877	1.43×10-06	Up
TR3671|c0_g1_i3	3279	0	66.046	5.80378	1.57×10-06	Up
TR6592|c2_g1_i6	3972	0	66.046	5.80378	1.57×10-06	Up
TR5002|c0_g1_i21	4270	0	65.3434	5.78862	1.72×10-06	Up
TR5777|c0_g1_i14	2514	0	65.3434	5.78862	1.72×10-06	Up
TR7103|c1_g1_i2	1990	0	65.3434	5.78862	1.72×10-06	Up
TR7128|c0_g1_i1	3583	0	65.3434	5.78862	1.72×10-06	Up
TR7293|c0_g1_i2	4558	0	65.3434	5.78862	1.72×10-06	Up
TR7471|c9_g1_i6	2659	0	65.3434	5.78862	1.72×10-06	Up
TR6193|c3_g1_i12	5097	0	64.6408	5.77331	1.89×10-06	Up
TR7403|c0_g1_i20	3620	0	64.6408	5.77331	1.89×10-06	Up
TR7639|c4_g1_i4	4093	0	64.6408	5.77331	1.89×10-06	Up
TR5496|c0_g1_i2	2335	0	63.9382	5.75783	2.08×10-06	Up
TR6193|c3_g1_i21	4990	0	63.9382	5.75783	2.08×10-06	Up
TR6490|c1_g1_i1	3000	0	63.9382	5.75783	2.08×10-06	Up
TR7079|c2_g1_i11	1813	0	63.9382	5.75783	2.08×10-06	Up
TR7144|c0_g1_i11	4953	0	63.9382	5.75783	2.08×10-06	Up
TR7161|c0_g1_i8	5111	0	63.9382	5.75783	2.08×10-06	Up
TR7201|c2_g2_i6	4687	0	63.9382	5.75783	2.08×10-06	Up
TR7307|c0_g1_i5	2000	0	63.9382	5.75783	2.08×10-06	Up
TR7316|c0_g1_i6	2555	0	63.9382	5.75783	2.08×10-06	Up
TR7605|c3_g1_i8	2087	0	63.9382	5.75783	2.08×10-06	Up
TR6830|c4_g1_i3	4507	0	63.2355	5.74219	2.29×10-06	Up
TR7361|c3_g1_i12	3927	0	63.2355	5.74219	2.29×10-06	Up
TR7549|c0_g1_i9	5408	0	63.2355	5.74219	2.29×10-06	Up
TR5602|c0_g1_i19	8332	0	62.5329	5.72637	2.52×10-06	Up
TR5831|c1_g2_i6	1179	0	62.5329	5.72637	2.52×10-06	Up
TR6396|c2_g1_i4	3806	0	62.5329	5.72637	2.52×10-06	Up
TR7256|c3_g1_i5	2113	0	62.5329	5.72637	2.52×10-06	Up
TR7266|c0_g1_i5	1394	0	62.5329	5.72637	2.52×10-06	Up
TR7304|c0_g1_i7	3829	0	62.5329	5.72637	2.52×10-06	Up
TR7473|c6_g1_i4	1190	0	62.5329	5.72637	2.52×10-06	Up
TR7629|c2_g1_i9	9287	0	62.5329	5.72637	2.52×10-06	Up
TR7715|c4_g1_i17	10557	0	62.5329	5.72637	2.52×10-06	Up
TR3787|c0_g1_i3	3483	0	61.8303	5.71038	2.77×10-06	Up
TR4823|c0_g1_i20	2820	0	61.8303	5.71038	2.77×10-06	Up
TR4914|c0_g1_i2	2822	0	61.8303	5.71038	2.77×10-06	Up
TR7145|c2_g2_i1	1968	0	61.8303	5.71038	2.77×10-06	Up
TR7337|c2_g1_i9	5448	0	61.8303	5.71038	2.77×10-06	Up
TR4447|c0_g1_i16	7105	0	61.1277	5.69421	3.05×10-06	Up
TR5147|c0_g1_i9	2855	0	61.1277	5.69421	3.05×10-06	Up
TR5646|c1_g2_i2	6132	0	61.1277	5.69421	3.05×10-06	Up
TR5839|c0_g1_i10	3678	0	61.1277	5.69421	3.05×10-06	Up
TR6444|c0_g1_i6	5095	0	61.1277	5.69421	3.05×10-06	Up
TR6878|c3_g1_i5	2543	0	61.1277	5.69421	3.05×10-06	Up
TR7037|c0_g1_i10	3182	0	61.1277	5.69421	3.05×10-06	Up
TR7123|c3_g1_i15	4684	0	61.1277	5.69421	3.05×10-06	Up
TR7215|c2_g1_i3	3144	0	61.1277	5.69421	3.05×10-06	Up
TR7317|c1_g1_i3	3673	0	61.1277	5.69421	3.05×10-06	Up
TR7668|c0_g1_i5	5360	0	61.1277	5.69421	3.05×10-06	Up
TR4885|c0_g1_i4	5701	0	60.4251	5.67785	3.37×10-06	Up
TR6193|c3_g1_i19	2754	0	60.4251	5.67785	3.37×10-06	Up
TR6621|c4_g2_i12	3246	0	60.4251	5.67785	3.37×10-06	Up
TR7236|c2_g1_i15	2194	0	60.4251	5.67785	3.37×10-06	Up
TR7540|c3_g2_i11	2445	0	60.4251	5.67785	3.37×10-06	Up
TR7582|c3_g1_i2	5569	0	60.4251	5.67785	3.37×10-06	Up
TR6193|c3_g1_i24	5038	0	59.7225	5.66131	3.72×10-06	Up
TR6325|c1_g1_i3	6267	0	59.7225	5.66131	3.72×10-06	Up
TR7010|c7_g1_i8	4722	0	59.7225	5.66131	3.72×10-06	Up
TR7211|c3_g1_i14	3958	0	59.7225	5.66131	3.72×10-06	Up
TR5493|c0_g1_i9	7058	0	59.0198	5.64458	4.11×10-06	Up
TR7577|c1_g1_i8	3378	0	59.0198	5.64458	4.11×10-06	Up
TR7587|c2_g1_i6	2569	0	59.0198	5.64458	4.11×10-06	Up
TR3739|c0_g1_i4	4456	0	58.3172	5.62765	4.54×10-06	Up
TR4440|c0_g2_i1	1735	0	58.3172	5.62765	4.54×10-06	Up
TR5462|c1_g1_i2	5424	0	58.3172	5.62765	4.54×10-06	Up
TR7203|c1_g2_i18	2652	0	58.3172	5.62765	4.54×10-06	Up
TR7637|c2_g2_i3	4011	0	58.3172	5.62765	4.54×10-06	Up
TR4356|c0_g1_i2	3977	0	57.6146	5.61051	5.03×10-06	Up
TR4556|c2_g1_i3	2993	0	57.6146	5.61051	5.03×10-06	Up
TR4732|c2_g1_i2	1441	0	57.6146	5.61051	5.03×10-06	Up
TR5330|c0_g1_i10	3415	0	57.6146	5.61051	5.03×10-06	Up
TR6400|c3_g1_i8	3226	0	57.6146	5.61051	5.03×10-06	Up
TR6614|c3_g1_i9	8560	0	57.6146	5.61051	5.03×10-06	Up
TR6917|c2_g4_i21	5592	0	57.6146	5.61051	5.03×10-06	Up
TR6926|c3_g1_i4	5704	0	57.6146	5.61051	5.03×10-06	Up
TR7155|c2_g1_i1	8959	0	57.6146	5.61051	5.03×10-06	Up
TR7439|c3_g1_i1	3328	0	57.6146	5.61051	5.03×10-06	Up
TR3581|c0_g2_i2	1141	0	56.912	5.59318	5.57×10-06	Up
TR5236|c0_g4_i2	1418	0	56.912	5.59318	5.57×10-06	Up
TR5462|c1_g1_i15	5477	0	56.912	5.59318	5.57×10-06	Up
TR6735|c4_g1_i24	2302	0	56.912	5.59318	5.57×10-06	Up
TR6922|c3_g1_i17	3830	0	56.2094	5.57563	6.18×10-06	Up
TR6951|c0_g1_i2	1910	0	56.2094	5.57563	6.18×10-06	Up
TR7531|c0_g1_i9	2575	0	56.2094	5.57563	6.18×10-06	Up
TR5268|c0_g1_i1	6387	0	55.5068	5.55786	6.86×10-06	Up
TR5942|c0_g1_i4	4119	0	55.5068	5.55786	6.86×10-06	Up
TR6097|c6_g1_i2	1824	0	55.5068	5.55786	6.86×10-06	Up
TR6136|c0_g1_i6	2704	0	55.5068	5.55786	6.86×10-06	Up
TR6959|c0_g1_i1	2467	0	55.5068	5.55786	6.86×10-06	Up
TR7155|c3_g2_i10	6089	0	55.5068	5.55786	6.86×10-06	Up
TR7388|c1_g1_i7	7359	0	55.5068	5.55786	6.86×10-06	Up
TR7432|c1_g1_i3	3693	0	55.5068	5.55786	6.86×10-06	Up
TR7641|c0_g2_i3	4572	0	55.5068	5.55786	6.86×10-06	Up
TR3788|c0_g1_i2	2694	0	54.8041	5.53988	7.62×10-06	Up
TR4058|c0_g1_i11	4572	0	54.8041	5.53988	7.62×10-06	Up
TR5037|c0_g1_i16	2215	0	54.8041	5.53988	7.62×10-06	Up
TR5183|c0_g1_i4	2966	0	54.8041	5.53988	7.62×10-06	Up
TR6926|c3_g1_i20	5744	0	54.8041	5.53988	7.62×10-06	Up
TR6965|c0_g1_i3	2532	0	54.8041	5.53988	7.62×10-06	Up
TR7128|c0_g1_i7	4184	0	54.8041	5.53988	7.62×10-06	Up
TR7215|c1_g1_i4	1158	0	54.8041	5.53988	7.62×10-06	Up
TR7720|c4_g11_i2	1701	0	54.8041	5.53988	7.62×10-06	Up
TR7233|c1_g1_i3	3750	1.42325	120.148	5.52956	5.81×10-08	Up
TR2845|c0_g1_i1	5163	0	54.1015	5.52166	8.47×10-06	Up
TR4471|c0_g1_i3	1968	0	54.1015	5.52166	8.47×10-06	Up
TR5011|c1_g1_i2	2950	0	54.1015	5.52166	8.47×10-06	Up
TR5623|c1_g1_i13	2108	0	54.1015	5.52166	8.47×10-06	Up
TR5745|c0_g1_i9	9065	0	54.1015	5.52166	8.47×10-06	Up
TR6241|c1_g2_i1	371	0	54.1015	5.52166	8.47×10-06	Up
TR6322|c4_g2_i2	5615	0	54.1015	5.52166	8.47×10-06	Up
TR6554|c1_g1_i1	2681	0	54.1015	5.52166	8.47×10-06	Up
TR7557|c1_g1_i7	6383	0	54.1015	5.52166	8.47×10-06	Up
TR7293|c1_g1_i5	4583	0	53.3989	5.50322	9.43×10-06	Up
TR7339|c1_g1_i3	1528	0	53.3989	5.50322	9.43×10-06	Up
TR7454|c0_g1_i5	4991	0	53.3989	5.50322	9.43×10-06	Up
TR7558|c1_g1_i11	5578	0	53.3989	5.50322	9.43×10-06	Up
TR7580|c0_g1_i8	7124	0	53.3989	5.50322	9.43×10-06	Up
TR6819|c1_g1_i3	1217	1.42325	117.337	5.49576	7.28×10-08	Up
TR4375|c1_g1_i2	4862	0	52.6963	5.48453	1.05×10-05	Up
TR4988|c0_g1_i1	1230	0	52.6963	5.48453	1.05×10-05	Up
TR6179|c0_g1_i25	5636	0	52.6963	5.48453	1.05×10-05	Up
TR6182|c0_g1_i5	3937	0	52.6963	5.48453	1.05×10-05	Up
TR7207|c0_g1_i21	2391	0	52.6963	5.48453	1.05×10-05	Up
TR7490|c0_g1_i12	3781	0	52.6963	5.48453	1.05×10-05	Up
TR7627|c3_g2_i23	4039	0	52.6963	5.48453	1.05×10-05	Up
TR5185|c0_g2_i12	1731	0	51.9937	5.4656	1.17×10-05	Up
TR5274|c0_g1_i6	3572	0	51.9937	5.4656	1.17×10-05	Up
TR6179|c0_g1_i18	5380	0	51.9937	5.4656	1.17×10-05	Up
TR6634|c3_g1_i2	2116	0	51.9937	5.4656	1.17×10-05	Up
TR6917|c2_g4_i4	5069	0	51.9937	5.4656	1.17×10-05	Up
TR7155|c3_g2_i7	6082	0	51.9937	5.4656	1.17×10-05	Up
TR7466|c1_g1_i4	2608	0	51.9937	5.4656	1.17×10-05	Up
TR5062|c0_g1_i3	4712	0	51.2911	5.44642	1.31×10-05	Up
TR6597|c0_g1_i16	5470	0	51.2911	5.44642	1.31×10-05	Up
TR7121|c6_g1_i1	2027	0	51.2911	5.44642	1.31×10-05	Up
TR7230|c1_g1_i3	1810	0	51.2911	5.44642	1.31×10-05	Up
TR7315|c0_g1_i7	8055	0	51.2911	5.44642	1.31×10-05	Up
TR7471|c4_g1_i7	1877	0	51.2911	5.44642	1.31×10-05	Up
TR3966|c0_g1_i4	4943	0	50.5884	5.42698	1.46×10-05	Up
TR4220|c0_g1_i10	1214	0	50.5884	5.42698	1.46×10-05	Up
TR4469|c0_g1_i7	4625	0	50.5884	5.42698	1.46×10-05	Up
TR5417|c4_g1_i2	2808	0	50.5884	5.42698	1.46×10-05	Up
TR5626|c2_g1_i1	5692	0	50.5884	5.42698	1.46×10-05	Up
TR6082|c3_g1_i1	3061	0	50.5884	5.42698	1.46×10-05	Up
TR6508|c0_g2_i9	3898	0	50.5884	5.42698	1.46×10-05	Up
TR6706|c2_g1_i9	4614	0	50.5884	5.42698	1.46×10-05	Up
TR6922|c3_g1_i3	3778	0	50.5884	5.42698	1.46×10-05	Up
TR7095|c4_g3_i3	2367	0	50.5884	5.42698	1.46×10-05	Up
TR7609|c2_g1_i11	4768	0	50.5884	5.42698	1.46×10-05	Up
TR7627|c3_g2_i5	4354	0	50.5884	5.42698	1.46×10-05	Up
TR5040|c0_g1_i1	2234	0	49.8858	5.40728	1.64×10-05	Up
TR5487|c2_g1_i4	1303	0	49.8858	5.40728	1.64×10-05	Up
TR6490|c2_g1_i6	3783	0	49.8858	5.40728	1.64×10-05	Up
TR7038|c2_g1_i7	5127	0	49.8858	5.40728	1.64×10-05	Up
TR7353|c3_g4_i1	1955	0	49.8858	5.40728	1.64×10-05	Up
TR7507|c1_g1_i10	6434	0	49.8858	5.40728	1.64×10-05	Up
TR6939|c0_g1_i14	3290	0	49.1832	5.3873	1.84×10-05	Up
TR6942|c3_g1_i3	1802	0	49.1832	5.3873	1.84×10-05	Up
TR3626|c0_g1_i6	3857	0	48.4806	5.36704	2.06×10-05	Up
TR6378|c2_g1_i4	1335	0	48.4806	5.36704	2.06×10-05	Up
TR6614|c3_g1_i13	8501	0	48.4806	5.36704	2.06×10-05	Up
TR6753|c2_g2_i2	2034	0	48.4806	5.36704	2.06×10-05	Up
TR6802|c0_g1_i7	1981	0	48.4806	5.36704	2.06×10-05	Up
TR7369|c1_g2_i6	3496	0	48.4806	5.36704	2.06×10-05	Up
TR7472|c5_g1_i1	3421	0	48.4806	5.36704	2.06×10-05	Up
TR7497|c0_g1_i6	6247	0	48.4806	5.36704	2.06×10-05	Up
TR7588|c1_g1_i3	1668	0	48.4806	5.36704	2.06×10-05	Up
TR7645|c4_g1_i6	3472	0	48.4806	5.36704	2.06×10-05	Up
TR4920|c1_g1_i3	367	1.42325	106.095	5.35201	1.88×10-07	Up
TR7125|c0_g1_i5	5246	0	47.778	5.34649	2.31×10-05	Up
TR7172|c1_g1_i3	1723	0	47.778	5.34649	2.31×10-05	Up
TR7181|c4_g2_i2	3754	0	47.778	5.34649	2.31×10-05	Up
TR7338|c9_g4_i19	4886	0	47.778	5.34649	2.31×10-05	Up
TR7548|c3_g1_i2	2532	0	47.778	5.34649	2.31×10-05	Up
TR6922|c1_g1_i3	2524	1.42325	105.393	5.34253	2.00×10-07	Up
TR5411|c2_g1_i1	3732	0	47.0754	5.32565	2.60×10-05	Up
TR6079|c0_g1_i18	4005	0	47.0754	5.32565	2.60×10-05	Up
TR6238|c2_g1_i2	1571	0	47.0754	5.32565	2.60×10-05	Up
TR6933|c0_g1_i7	2844	0	47.0754	5.32565	2.60×10-05	Up
TR7086|c2_g1_i16	4975	0	47.0754	5.32565	2.60×10-05	Up
TR7332|c1_g1_i7	4611	0	47.0754	5.32565	2.60×10-05	Up
TR7572|c2_g1_i8	3501	0	47.0754	5.32565	2.60×10-05	Up
TR7703|c7_g1_i10	5318	0	47.0754	5.32565	2.60×10-05	Up
TR5680|c4_g2_i5	638	5.693	274.021	5.31852	1.33×10-09	Up
TR4847|c0_g1_i6	6059	0	46.3727	5.3045	2.93×10-05	Up
TR7126|c0_g1_i2	2427	0	46.3727	5.3045	2.93×10-05	Up
TR7150|c6_g1_i7	4531	0	46.3727	5.3045	2.93×10-05	Up
TR7540|c3_g1_i3	4995	0	46.3727	5.3045	2.93×10-05	Up
TR7558|c1_g1_i8	5716	0	46.3727	5.3045	2.93×10-05	Up
TR7624|c3_g2_i11	3065	0	46.3727	5.3045	2.93×10-05	Up
TR7204|c4_g1_i3	4026	32.7348	1333.57	5.29752	1.46×10-11	Up
TR3586|c1_g1_i3	3512	0	45.6701	5.28303	3.30×10-05	Up
TR3869|c0_g1_i3	1377	0	45.6701	5.28303	3.30×10-05	Up
TR4278|c1_g1_i13	4503	0	45.6701	5.28303	3.30×10-05	Up
TR4779|c0_g1_i6	3486	0	45.6701	5.28303	3.30×10-05	Up
TR5340|c0_g1_i2	2268	0	45.6701	5.28303	3.30×10-05	Up
TR6627|c0_g1_i10	4108	0	45.6701	5.28303	3.30×10-05	Up
TR6793|c0_g1_i10	6609	0	45.6701	5.28303	3.30×10-05	Up
TR7203|c1_g2_i1	2782	0	45.6701	5.28303	3.30×10-05	Up
TR7538|c1_g1_i4	2008	0	45.6701	5.28303	3.30×10-05	Up
TR7558|c1_g1_i25	4864	0	45.6701	5.28303	3.30×10-05	Up
TR7891|c1_g1_i18	7659	0	45.6701	5.28303	3.30×10-05	Up
TR3579|c0_g1_i3	1178	0	44.9675	5.26124	3.72×10-05	Up
TR4822|c0_g1_i4	5335	0	44.9675	5.26124	3.72×10-05	Up
TR5003|c1_g1_i4	2208	0	44.9675	5.26124	3.72×10-05	Up
TR5006|c0_g1_i13	3056	0	44.9675	5.26124	3.72×10-05	Up
TR6278|c0_g1_i2	6996	0	44.9675	5.26124	3.72×10-05	Up
TR6528|c2_g1_i22	4002	0	44.9675	5.26124	3.72×10-05	Up
TR6696|c0_g1_i6	1993	0	44.9675	5.26124	3.72×10-05	Up
TR6922|c3_g1_i18	3725	0	44.9675	5.26124	3.72×10-05	Up
TR7403|c0_g1_i6	3425	0	44.9675	5.26124	3.72×10-05	Up
TR7408|c1_g1_i6	6152	0	44.9675	5.26124	3.72×10-05	Up
TR7439|c3_g1_i14	2851	0	44.9675	5.26124	3.72×10-05	Up
TR7678|c0_g1_i1	2571	0	44.9675	5.26124	3.72×10-05	Up
TR4804|c1_g3_i4	3536	0	44.2649	5.23912	4.20×10-05	Up
TR5165|c1_g1_i9	3409	0	44.2649	5.23912	4.20×10-05	Up
TR5623|c1_g1_i5	1977	0	44.2649	5.23912	4.20×10-05	Up
TR5853|c2_g1_i7	4845	0	44.2649	5.23912	4.20×10-05	Up
TR6235|c0_g1_i13	1727	0	44.2649	5.23912	4.20×10-05	Up
TR7115|c1_g1_i4	4044	0	44.2649	5.23912	4.20×10-05	Up
TR7123|c2_g1_i1	1089	0	44.2649	5.23912	4.20×10-05	Up
TR7605|c3_g1_i2	6554	0	44.2649	5.23912	4.20×10-05	Up
TR7645|c4_g1_i8	4487	0	44.2649	5.23912	4.20×10-05	Up
TR4823|c0_g1_i4	2595	0	43.5623	5.21665	4.76×10-05	Up
TR6182|c0_g1_i3	4018	0	43.5623	5.21665	4.76×10-05	Up
TR6528|c2_g1_i27	6179	0	43.5623	5.21665	4.76×10-05	Up
TR6709|c1_g1_i2	8622	0	43.5623	5.21665	4.76×10-05	Up
TR7108|c2_g1_i4	1147	0	43.5623	5.21665	4.76×10-05	Up
TR7473|c6_g1_i11	1461	0	43.5623	5.21665	4.76×10-05	Up
TR7535|c1_g1_i2	7556	0	43.5623	5.21665	4.76×10-05	Up
TR7588|c1_g1_i15	2450	0	43.5623	5.21665	4.76×10-05	Up
TR7719|c3_g1_i3	1804	0	43.5623	5.21665	4.76×10-05	Up
TR4823|c0_g1_i16	2534	0	42.8596	5.19383	5.39×10-05	Up
TR4943|c0_g1_i6	2802	0	42.8596	5.19383	5.39×10-05	Up
TR5664|c0_g3_i2	7741	0	42.8596	5.19383	5.39×10-05	Up
TR5702|c3_g1_i4	1630	0	42.8596	5.19383	5.39×10-05	Up
TR5724|c2_g1_i5	6150	0	42.8596	5.19383	5.39×10-05	Up
TR5883|c1_g3_i1	2283	0	42.8596	5.19383	5.39×10-05	Up
TR6117|c1_g1_i6	1559	0	42.8596	5.19383	5.39×10-05	Up
TR6303|c1_g2_i1	4965	0	42.8596	5.19383	5.39×10-05	Up
TR7144|c0_g1_i3	1209	0	42.8596	5.19383	5.39×10-05	Up
TR7145|c2_g2_i3	1902	0	42.8596	5.19383	5.39×10-05	Up
TR7150|c6_g1_i6	4532	0	42.8596	5.19383	5.39×10-05	Up
TR7156|c1_g1_i1	2803	0	42.8596	5.19383	5.39×10-05	Up
TR5038|c3_g1_i3	4676	0	42.157	5.17064	6.11×10-05	Up
TR5239|c2_g1_i7	1980	0	42.157	5.17064	6.11×10-05	Up
TR5263|c0_g1_i8	2858	0	42.157	5.17064	6.11×10-05	Up
TR5398|c0_g1_i2	3744	0	42.157	5.17064	6.11×10-05	Up
TR5615|c0_g1_i1	4754	0	42.157	5.17064	6.11×10-05	Up
TR5853|c1_g1_i4	852	0	42.157	5.17064	6.11×10-05	Up
TR6273|c3_g1_i1	1170	0	42.157	5.17064	6.11×10-05	Up
TR6931|c0_g1_i8	4157	0	42.157	5.17064	6.11×10-05	Up
TR6937|c1_g1_i15	3574	0	42.157	5.17064	6.11×10-05	Up
TR7003|c7_g1_i3	3631	0	42.157	5.17064	6.11×10-05	Up
TR7082|c4_g1_i1	5297	0	42.157	5.17064	6.11×10-05	Up
TR7331|c4_g1_i3	1358	0	42.157	5.17064	6.11×10-05	Up
TR7403|c0_g2_i9	1496	0	42.157	5.17064	6.11×10-05	Up
TR7586|c0_g1_i20	6298	0	42.157	5.17064	6.11×10-05	Up
TR7671|c0_g1_i20	6306	0	42.157	5.17064	6.11×10-05	Up
TR2593|c1_g1_i1	1854	0	41.4544	5.14707	6.95×10-05	Up
TR4060|c0_g1_i4	1471	0	41.4544	5.14707	6.95×10-05	Up
TR4914|c0_g1_i5	1578	0	41.4544	5.14707	6.95×10-05	Up
TR6418|c0_g1_i3	3589	0	41.4544	5.14707	6.95×10-05	Up
TR6797|c0_g2_i3	544	0	41.4544	5.14707	6.95×10-05	Up
TR7043|c1_g1_i5	4544	0	41.4544	5.14707	6.95×10-05	Up
TR7230|c0_g1_i5	1335	0	41.4544	5.14707	6.95×10-05	Up
TR7288|c4_g1_i1	3479	0	41.4544	5.14707	6.95×10-05	Up
TR7372|c1_g2_i1	2426	0	41.4544	5.14707	6.95×10-05	Up
TR7435|c1_g2_i7	9464	0	41.4544	5.14707	6.95×10-05	Up
TR7614|c2_g2_i10	4661	0	41.4544	5.14707	6.95×10-05	Up
TR3427|c0_g2_i2	1292	0	40.7518	5.12311	7.90×10-05	Up
TR5165|c1_g1_i11	3826	0	40.7518	5.12311	7.90×10-05	Up
TR5330|c0_g1_i1	3718	0	40.7518	5.12311	7.90×10-05	Up
TR6532|c1_g1_i6	4237	0	40.7518	5.12311	7.90×10-05	Up
TR6871|c0_g1_i1	1679	0	40.7518	5.12311	7.90×10-05	Up
TR7105|c1_g1_i6	2438	0	40.7518	5.12311	7.90×10-05	Up
TR7486|c0_g1_i5	7026	0	40.7518	5.12311	7.90×10-05	Up
TR3968|c0_g1_i1	2579	0	40.0492	5.09874	9.01×10-05	Up
TR4904|c0_g1_i1	8455	0	40.0492	5.09874	9.01×10-05	Up
TR5111|c0_g1_i3	409	0	40.0492	5.09874	9.01×10-05	Up
TR5147|c0_g1_i12	2855	0	40.0492	5.09874	9.01×10-05	Up
TR6338|c0_g1_i4	6240	0	40.0492	5.09874	9.01×10-05	Up
TR6596|c2_g1_i2	4805	0	40.0492	5.09874	9.01×10-05	Up
TR6641|c0_g2_i13	3396	0	40.0492	5.09874	9.01×10-05	Up
TR6802|c0_g1_i2	1943	0	40.0492	5.09874	9.01×10-05	Up
TR6862|c2_g1_i8	1564	0	40.0492	5.09874	9.01×10-05	Up
TR6922|c1_g1_i9	6295	0	40.0492	5.09874	9.01×10-05	Up
TR6922|c3_g1_i12	2885	0	40.0492	5.09874	9.01×10-05	Up
TR6930|c0_g1_i9	1878	0	40.0492	5.09874	9.01×10-05	Up
TR7105|c1_g1_i5	2343	0	40.0492	5.09874	9.01×10-05	Up
TR7619|c3_g1_i1	5099	0	40.0492	5.09874	9.01×10-05	Up
TR7667|c5_g1_i11	3276	0	40.0492	5.09874	9.01×10-05	Up
TR2970|c0_g1_i1	4128	0	39.3466	5.07396	1.03×10-04	Up
TR5147|c0_g1_i6	3445	0	39.3466	5.07396	1.03×10-04	Up
TR5498|c1_g1_i5	3390	0	39.3466	5.07396	1.03×10-04	Up
TR5748|c0_g1_i7	1174	0	39.3466	5.07396	1.03×10-04	Up
TR6263|c3_g1_i7	5312	0	39.3466	5.07396	1.03×10-04	Up
TR6400|c3_g1_i12	3279	0	39.3466	5.07396	1.03×10-04	Up
TR6433|c0_g1_i13	1692	0	39.3466	5.07396	1.03×10-04	Up
TR6517|c1_g1_i2	1437	0	39.3466	5.07396	1.03×10-04	Up
TR6529|c2_g1_i2	2857	0	39.3466	5.07396	1.03×10-04	Up
TR6559|c4_g1_i4	2221	0	39.3466	5.07396	1.03×10-04	Up
TR6565|c1_g1_i4	1181	0	39.3466	5.07396	1.03×10-04	Up
TR6654|c0_g1_i4	2949	0	39.3466	5.07396	1.03×10-04	Up
TR6967|c6_g1_i3	1758	0	39.3466	5.07396	1.03×10-04	Up
TR7476|c3_g1_i11	1842	0	39.3466	5.07396	1.03×10-04	Up
TR7617|c1_g1_i4	2466	0	39.3466	5.07396	1.03×10-04	Up
TR2089|c0_g1_i3	2293	0	38.6439	5.04874	1.17×10-04	Up
TR5047|c1_g1_i1	3486	0	38.6439	5.04874	1.17×10-04	Up
TR5185|c0_g2_i13	1696	0	38.6439	5.04874	1.17×10-04	Up
TR5602|c0_g1_i10	8277	0	38.6439	5.04874	1.17×10-04	Up
TR6387|c0_g1_i5	3080	0	38.6439	5.04874	1.17×10-04	Up
TR7007|c2_g1_i11	1841	0	38.6439	5.04874	1.17×10-04	Up
TR7152|c0_g1_i1	4700	0	38.6439	5.04874	1.17×10-04	Up
TR7419|c2_g1_i1	1516	0	38.6439	5.04874	1.17×10-04	Up
TR7530|c1_g1_i4	2345	0	38.6439	5.04874	1.17×10-04	Up
TR7610|c1_g1_i10	4378	0	38.6439	5.04874	1.17×10-04	Up
TR7625|c5_g1_i1	3036	0	38.6439	5.04874	1.17×10-04	Up
TR7671|c0_g1_i24	6730	0	38.6439	5.04874	1.17×10-04	Up
TR4755|c1_g1_i4	3180	0	37.9413	5.02308	1.34×10-04	Up
TR4781|c0_g1_i4	2676	0	37.9413	5.02308	1.34×10-04	Up
TR6200|c0_g2_i1	7448	0	37.9413	5.02308	1.34×10-04	Up
TR6937|c1_g1_i14	3667	0	37.9413	5.02308	1.34×10-04	Up
TR6981|c2_g1_i4	2103	0	37.9413	5.02308	1.34×10-04	Up
TR7043|c1_g1_i2	4908	0	37.9413	5.02308	1.34×10-04	Up
TR7226|c0_g2_i9	4335	0	37.9413	5.02308	1.34×10-04	Up
TR7236|c2_g1_i16	3484	0	37.9413	5.02308	1.34×10-04	Up
TR7379|c0_g1_i5	4226	0	37.9413	5.02308	1.34×10-04	Up
TR7641|c0_g2_i4	4669	0	37.9413	5.02308	1.34×10-04	Up
TR3666|c0_g1_i5	1268	0	37.2387	4.99695	1.54×10-04	Up
TR4447|c0_g1_i13	7048	0	37.2387	4.99695	1.54×10-04	Up
TR4823|c0_g1_i2	2881	0	37.2387	4.99695	1.54×10-04	Up
TR4847|c0_g1_i4	5917	0	37.2387	4.99695	1.54×10-04	Up
TR5411|c2_g1_i6	2115	0	37.2387	4.99695	1.54×10-04	Up
TR5644|c0_g1_i12	4681	0	37.2387	4.99695	1.54×10-04	Up
TR6255|c1_g1_i3	1648	0	37.2387	4.99695	1.54×10-04	Up
TR6616|c1_g1_i5	2470	0	37.2387	4.99695	1.54×10-04	Up
TR6957|c0_g1_i6	2100	0	37.2387	4.99695	1.54×10-04	Up
TR7220|c1_g1_i4	2951	0	37.2387	4.99695	1.54×10-04	Up
TR7236|c2_g1_i10	3844	0	37.2387	4.99695	1.54×10-04	Up
TR7403|c0_g1_i17	3565	0	37.2387	4.99695	1.54×10-04	Up
TR7404|c0_g1_i2	2597	0	37.2387	4.99695	1.54×10-04	Up
TR7656|c1_g1_i8	2534	0	37.2387	4.99695	1.54×10-04	Up
TR7671|c0_g1_i6	6403	0	37.2387	4.99695	1.54×10-04	Up
TR7204|c4_g1_i5	4144	4.26975	173.546	4.99665	3.78×10-08	Up
TR4108|c0_g1_i1	1933	0	36.5361	4.97034	1.77×10-04	Up
TR4366|c0_g1_i2	5314	0	36.5361	4.97034	1.77×10-04	Up
TR4447|c0_g1_i1	7224	0	36.5361	4.97034	1.77×10-04	Up
TR4483|c0_g2_i3	2824	0	36.5361	4.97034	1.77×10-04	Up
TR4973|c0_g1_i5	2493	0	36.5361	4.97034	1.77×10-04	Up
TR5006|c0_g1_i5	2933	0	36.5361	4.97034	1.77×10-04	Up
TR5300|c0_g1_i1	1283	0	36.5361	4.97034	1.77×10-04	Up
TR5506|c0_g1_i2	2087	0	36.5361	4.97034	1.77×10-04	Up
TR6052|c0_g1_i8	2021	0	36.5361	4.97034	1.77×10-04	Up
TR6663|c1_g1_i3	2280	0	36.5361	4.97034	1.77×10-04	Up
TR6793|c0_g1_i3	6272	0	36.5361	4.97034	1.77×10-04	Up
TR6893|c2_g1_i1	3692	0	36.5361	4.97034	1.77×10-04	Up
TR6975|c1_g2_i2	1333	0	36.5361	4.97034	1.77×10-04	Up
TR7027|c0_g1_i10	2409	0	36.5361	4.97034	1.77×10-04	Up
TR7170|c0_g1_i14	5104	0	36.5361	4.97034	1.77×10-04	Up
TR7614|c2_g2_i29	4590	0	36.5361	4.97034	1.77×10-04	Up
TR7669|c1_g1_i4	3978	0	36.5361	4.97034	1.77×10-04	Up
TR7671|c0_g1_i28	4476	0	36.5361	4.97034	1.77×10-04	Up
TR6914|c0_g1_i2	4565	9.96275	347.795	4.96596	2.42×10-09	Up
TR5002|c0_g1_i16	3743	0	35.8335	4.94322	2.04×10-04	Up
TR5847|c0_g1_i3	4305	0	35.8335	4.94322	2.04×10-04	Up
TR6523|c4_g1_i6	4695	0	35.8335	4.94322	2.04×10-04	Up
TR6585|c1_g1_i6	2560	0	35.8335	4.94322	2.04×10-04	Up
TR6634|c3_g1_i9	2117	0	35.8335	4.94322	2.04×10-04	Up
TR6862|c2_g1_i7	2366	0	35.8335	4.94322	2.04×10-04	Up
TR6955|c0_g1_i3	2092	0	35.8335	4.94322	2.04×10-04	Up
TR7375|c1_g1_i6	1828	0	35.8335	4.94322	2.04×10-04	Up
TR7397|c2_g2_i6	2424	0	35.8335	4.94322	2.04×10-04	Up
TR7592|c1_g1_i9	2983	0	35.8335	4.94322	2.04×10-04	Up
TR7667|c5_g1_i6	3468	0	35.8335	4.94322	2.04×10-04	Up
TR7774|c5_g1_i13	2373	0	35.8335	4.94322	2.04×10-04	Up
TR6407|c1_g1_i2	1929	2.8465	122.958	4.93802	2.54×10-07	Up
TR4822|c0_g1_i16	5400	0	35.1309	4.91559	2.35×10-04	Up
TR5174|c2_g1_i2	3106	0	35.1309	4.91559	2.35×10-04	Up
TR5832|c0_g1_i8	3866	0	35.1309	4.91559	2.35×10-04	Up
TR5839|c0_g1_i4	2541	0	35.1309	4.91559	2.35×10-04	Up
TR6592|c3_g1_i3	4709	0	35.1309	4.91559	2.35×10-04	Up
TR6827|c4_g2_i17	3142	0	35.1309	4.91559	2.35×10-04	Up
TR6837|c1_g1_i1	2916	0	35.1309	4.91559	2.35×10-04	Up
TR7071|c1_g1_i8	893	0	35.1309	4.91559	2.35×10-04	Up
TR7200|c1_g1_i6	2613	0	35.1309	4.91559	2.35×10-04	Up
TR7349|c4_g1_i8	3280	0	35.1309	4.91559	2.35×10-04	Up
TR7570|c1_g1_i1	4338	0	35.1309	4.91559	2.35×10-04	Up
TR7586|c0_g1_i22	3815	0	35.1309	4.91559	2.35×10-04	Up
TR7671|c0_g1_i26	6785	0	35.1309	4.91559	2.35×10-04	Up
TR7766|c4_g6_i7	1348	0	35.1309	4.91559	2.35×10-04	Up
TR7873|c5_g1_i4	4337	0	35.1309	4.91559	2.35×10-04	Up
TR7403|c0_g1_i8	3553	1.42325	77.2879	4.90099	3.32×10-06	Up
TR4447|c0_g1_i8	7163	0	34.4282	4.88742	2.71×10-04	Up
TR5644|c0_g1_i10	4622	0	34.4282	4.88742	2.71×10-04	Up
TR6171|c0_g2_i13	2333	0	34.4282	4.88742	2.71×10-04	Up
TR6292|c2_g1_i1	1374	0	34.4282	4.88742	2.71×10-04	Up
TR6431|c2_g1_i5	5829	0	34.4282	4.88742	2.71×10-04	Up
TR6592|c1_g2_i1	984	0	34.4282	4.88742	2.71×10-04	Up
TR6862|c2_g1_i1	1624	0	34.4282	4.88742	2.71×10-04	Up
TR7057|c1_g1_i6	5070	0	34.4282	4.88742	2.71×10-04	Up
TR7087|c1_g1_i13	1958	0	34.4282	4.88742	2.71×10-04	Up
TR7130|c0_g1_i9	5717	0	34.4282	4.88742	2.71×10-04	Up
TR7134|c3_g1_i2	1646	0	34.4282	4.88742	2.71×10-04	Up
TR7313|c1_g1_i16	1417	0	34.4282	4.88742	2.71×10-04	Up
TR7358|c2_g2_i1	2868	0	34.4282	4.88742	2.71×10-04	Up
TR7388|c1_g1_i1	7494	0	34.4282	4.88742	2.71×10-04	Up
TR7444|c0_g1_i10	3972	0	34.4282	4.88742	2.71×10-04	Up
TR7538|c1_g1_i5	2731	0	34.4282	4.88742	2.71×10-04	Up
TR4643|c1_g1_i8	2428	0	33.7256	4.85869	3.13×10-04	Up
TR5449|c0_g1_i5	1041	0	33.7256	4.85869	3.13×10-04	Up
TR5499|c0_g1_i3	3848	0	33.7256	4.85869	3.13×10-04	Up
TR6627|c0_g1_i8	4159	0	33.7256	4.85869	3.13×10-04	Up
TR6755|c1_g1_i6	4777	0	33.7256	4.85869	3.13×10-04	Up
TR7208|c1_g2_i4	1633	0	33.7256	4.85869	3.13×10-04	Up
TR7301|c1_g1_i14	3708	0	33.7256	4.85869	3.13×10-04	Up
TR7702|c2_g3_i4	2695	0	33.7256	4.85869	3.13×10-04	Up
TR7707|c1_g1_i5	5627	0	33.7256	4.85869	3.13×10-04	Up
TR7766|c2_g1_i7	2294	0	33.7256	4.85869	3.13×10-04	Up
TR7894|c1_g1_i6	6016	0	33.7256	4.85869	3.13×10-04	Up
TR4564|c1_g1_i3	929	0	33.023	4.82937	3.63×10-04	Up
TR5264|c1_g1_i5	2434	0	33.023	4.82937	3.63×10-04	Up
TR5486|c1_g1_i8	1349	0	33.023	4.82937	3.63×10-04	Up
TR5493|c0_g1_i14	7109	0	33.023	4.82937	3.63×10-04	Up
TR5768|c7_g1_i15	2534	0	33.023	4.82937	3.63×10-04	Up
TR6091|c0_g2_i1	2825	0	33.023	4.82937	3.63×10-04	Up
TR6136|c0_g1_i2	2667	0	33.023	4.82937	3.63×10-04	Up
TR6299|c4_g2_i4	5458	0	33.023	4.82937	3.63×10-04	Up
TR6473|c2_g1_i4	2153	0	33.023	4.82937	3.63×10-04	Up
TR6534|c1_g1_i1	1585	0	33.023	4.82937	3.63×10-04	Up
TR6580|c1_g1_i9	2762	0	33.023	4.82937	3.63×10-04	Up
TR6753|c2_g2_i11	1989	0	33.023	4.82937	3.63×10-04	Up
TR6798|c1_g1_i2	1177	0	33.023	4.82937	3.63×10-04	Up
TR6903|c1_g1_i6	1843	0	33.023	4.82937	3.63×10-04	Up
TR6932|c0_g1_i8	3453	0	33.023	4.82937	3.63×10-04	Up
TR7023|c1_g1_i3	3596	0	33.023	4.82937	3.63×10-04	Up
TR7128|c0_g1_i4	3278	0	33.023	4.82937	3.63×10-04	Up
TR7275|c2_g1_i1	1750	0	33.023	4.82937	3.63×10-04	Up
TR7313|c1_g1_i17	3162	0	33.023	4.82937	3.63×10-04	Up
TR7353|c2_g1_i1	5555	0	33.023	4.82937	3.63×10-04	Up
TR7499|c1_g1_i14	3512	0	33.023	4.82937	3.63×10-04	Up
TR7503|c6_g1_i6	3463	0	33.023	4.82937	3.63×10-04	Up
TR7644|c2_g1_i2	5047	0	33.023	4.82937	3.63×10-04	Up
TR7650|c0_g3_i5	1451	0	33.023	4.82937	3.63×10-04	Up
TR7693|c1_g1_i4	1157	0	33.023	4.82937	3.63×10-04	Up
TR7300|c4_g1_i1	5212	12.8093	392.763	4.81322	3.50×10-09	Up
TR2504|c0_g1_i1	1121	0	32.3204	4.79945	4.21×10-04	Up
TR4438|c1_g1_i7	4185	0	32.3204	4.79945	4.21×10-04	Up
TR4998|c0_g1_i6	1125	0	32.3204	4.79945	4.21×10-04	Up
TR5078|c0_g1_i2	2537	0	32.3204	4.79945	4.21×10-04	Up
TR5437|c0_g1_i25	2578	0	32.3204	4.79945	4.21×10-04	Up
TR5792|c2_g1_i11	3820	0	32.3204	4.79945	4.21×10-04	Up
TR6117|c1_g1_i18	1488	0	32.3204	4.79945	4.21×10-04	Up
TR6661|c1_g2_i1	2075	0	32.3204	4.79945	4.21×10-04	Up
TR6761|c2_g2_i12	5673	0	32.3204	4.79945	4.21×10-04	Up
TR6773|c5_g1_i1	1377	0	32.3204	4.79945	4.21×10-04	Up
TR7250|c0_g1_i2	4011	0	32.3204	4.79945	4.21×10-04	Up
TR7396|c1_g1_i6	3120	0	32.3204	4.79945	4.21×10-04	Up
TR7507|c1_g1_i19	6372	0	32.3204	4.79945	4.21×10-04	Up
TR7590|c3_g1_i5	1623	0	32.3204	4.79945	4.21×10-04	Up
TR7602|c0_g1_i11	7594	0	32.3204	4.79945	4.21×10-04	Up
TR7610|c1_g1_i2	1725	0	32.3204	4.79945	4.21×10-04	Up
TR7760|c1_g2_i11	4056	0	32.3204	4.79945	4.21×10-04	Up
TR7996|c3_g1_i4	1251	0	32.3204	4.79945	4.21×10-04	Up
TR6939|c0_g1_i13	3225	8.5395	266.995	4.78274	1.45×10-08	Up
TR2201|c0_g2_i2	2180	0	31.6178	4.76889	4.90×10-04	Up
TR3548|c0_g1_i2	2829	0	31.6178	4.76889	4.90×10-04	Up
TR3994|c1_g1_i4	1336	0	31.6178	4.76889	4.90×10-04	Up
TR4013|c0_g1_i5	3008	0	31.6178	4.76889	4.90×10-04	Up
TR4078|c1_g2_i1	1584	0	31.6178	4.76889	4.90×10-04	Up
TR4851|c1_g1_i5	3787	0	31.6178	4.76889	4.90×10-04	Up
TR5121|c1_g1_i3	1623	0	31.6178	4.76889	4.90×10-04	Up
TR5310|c1_g1_i10	2127	0	31.6178	4.76889	4.90×10-04	Up
TR5628|c3_g1_i5	5046	0	31.6178	4.76889	4.90×10-04	Up
TR5853|c2_g1_i12	4785	0	31.6178	4.76889	4.90×10-04	Up
TR6041|c1_g1_i3	2312	0	31.6178	4.76889	4.90×10-04	Up
TR6056|c1_g1_i4	2702	0	31.6178	4.76889	4.90×10-04	Up
TR6642|c1_g1_i1	2665	0	31.6178	4.76889	4.90×10-04	Up
TR6687|c0_g1_i3	2505	0	31.6178	4.76889	4.90×10-04	Up
TR6917|c2_g4_i16	5150	0	31.6178	4.76889	4.90×10-04	Up
TR6926|c3_g1_i2	5809	0	31.6178	4.76889	4.90×10-04	Up
TR7221|c4_g1_i10	3567	0	31.6178	4.76889	4.90×10-04	Up
TR7236|c2_g1_i26	3662	0	31.6178	4.76889	4.90×10-04	Up
TR7338|c9_g4_i21	2568	0	31.6178	4.76889	4.90×10-04	Up
TR7393|c3_g1_i3	3433	0	31.6178	4.76889	4.90×10-04	Up
TR7559|c3_g1_i3	451	0	31.6178	4.76889	4.90×10-04	Up
TR7667|c5_g1_i10	3514	0	31.6178	4.76889	4.90×10-04	Up
TR3971|c0_g1_i4	1266	1.42325	69.5591	4.75144	8.24×10-06	Up
TR5185|c0_g2_i9	2016	7.11625	222.027	4.74579	3.41×10-08	Up
TR1837|c0_g1_i7	1710	0	30.9152	4.73767	5.71×10-04	Up
TR3653|c0_g2_i2	3351	0	30.9152	4.73767	5.71×10-04	Up
TR3737|c0_g2_i2	2867	0	30.9152	4.73767	5.71×10-04	Up
TR3979|c0_g1_i1	2933	0	30.9152	4.73767	5.71×10-04	Up
TR4054|c0_g1_i2	3451	0	30.9152	4.73767	5.71×10-04	Up
TR4823|c0_g1_i1	2646	0	30.9152	4.73767	5.71×10-04	Up
TR5011|c1_g1_i1	2949	0	30.9152	4.73767	5.71×10-04	Up
TR532|c0_g1_i1	2577	0	30.9152	4.73767	5.71×10-04	Up
TR5508|c0_g4_i17	4583	0	30.9152	4.73767	5.71×10-04	Up
TR5652|c0_g1_i5	2179	0	30.9152	4.73767	5.71×10-04	Up
TR6097|c7_g1_i5	1506	0	30.9152	4.73767	5.71×10-04	Up
TR6195|c9_g1_i3	4183	0	30.9152	4.73767	5.71×10-04	Up
TR6280|c2_g1_i6	2158	0	30.9152	4.73767	5.71×10-04	Up
TR6338|c0_g1_i3	6457	0	30.9152	4.73767	5.71×10-04	Up
TR6602|c0_g1_i8	3977	0	30.9152	4.73767	5.71×10-04	Up
TR6652|c0_g1_i3	1681	0	30.9152	4.73767	5.71×10-04	Up
TR6735|c4_g1_i28	2295	0	30.9152	4.73767	5.71×10-04	Up
TR6771|c3_g1_i8	1860	0	30.9152	4.73767	5.71×10-04	Up
TR7043|c1_g1_i3	4679	0	30.9152	4.73767	5.71×10-04	Up
TR7183|c0_g1_i2	2035	0	30.9152	4.73767	5.71×10-04	Up
TR7308|c1_g2_i1	2012	0	30.9152	4.73767	5.71×10-04	Up
TR7396|c1_g1_i7	3255	0	30.9152	4.73767	5.71×10-04	Up
TR7569|c0_g1_i3	2932	0	30.9152	4.73767	5.71×10-04	Up
TR7629|c1_g1_i2	1433	0	30.9152	4.73767	5.71×10-04	Up
TR7668|c0_g1_i4	4692	0	30.9152	4.73767	5.71×10-04	Up
TR4978|c2_g1_i6	1957	0	30.2125	4.70576	6.67×10-04	Up
TR5263|c0_g1_i17	1493	0	30.2125	4.70576	6.67×10-04	Up
TR5349|c2_g1_i7	2419	0	30.2125	4.70576	6.67×10-04	Up
TR5581|c1_g1_i9	1803	0	30.2125	4.70576	6.67×10-04	Up
TR5982|c1_g1_i6	4061	0	30.2125	4.70576	6.67×10-04	Up
TR6319|c0_g1_i6	2807	0	30.2125	4.70576	6.67×10-04	Up
TR6326|c1_g1_i1	1344	0	30.2125	4.70576	6.67×10-04	Up
TR6343|c0_g2_i11	4187	0	30.2125	4.70576	6.67×10-04	Up
TR6523|c4_g1_i1	4746	0	30.2125	4.70576	6.67×10-04	Up
TR6593|c0_g1_i1	3014	0	30.2125	4.70576	6.67×10-04	Up
TR6806|c0_g1_i6	5701	0	30.2125	4.70576	6.67×10-04	Up
TR6865|c1_g1_i15	5101	0	30.2125	4.70576	6.67×10-04	Up
TR6937|c3_g1_i4	2453	0	30.2125	4.70576	6.67×10-04	Up
TR7142|c0_g1_i1	2719	0	30.2125	4.70576	6.67×10-04	Up
TR7215|c1_g1_i2	1373	0	30.2125	4.70576	6.67×10-04	Up
TR7510|c3_g1_i14	3079	0	30.2125	4.70576	6.67×10-04	Up
TR7603|c0_g2_i8	4565	0	30.2125	4.70576	6.67×10-04	Up
TR7608|c2_g1_i3	1686	0	30.2125	4.70576	6.67×10-04	Up
TR7619|c3_g1_i12	4995	0	30.2125	4.70576	6.67×10-04	Up
TR7629|c2_g1_i17	2599	0	30.2125	4.70576	6.67×10-04	Up
TR7641|c0_g2_i8	4595	0	30.2125	4.70576	6.67×10-04	Up
TR7739|c0_g1_i6	5522	0	30.2125	4.70576	6.67×10-04	Up
TR7911|c1_g1_i5	3769	0	30.2125	4.70576	6.67×10-04	Up
TR4813|c1_g1_i6	3355	1.42325	66.7486	4.69297	1.17×10-05	Up
TR3007|c0_g1_i4	1206	0	29.5099	4.67313	7.81×10-04	Up
TR3297|c0_g1_i4	496	0	29.5099	4.67313	7.81×10-04	Up
TR4871|c0_g2_i1	597	0	29.5099	4.67313	7.81×10-04	Up
TR5047|c1_g1_i3	3422	0	29.5099	4.67313	7.81×10-04	Up
TR5229|c1_g1_i5	3507	0	29.5099	4.67313	7.81×10-04	Up
TR5493|c0_g1_i8	7116	0	29.5099	4.67313	7.81×10-04	Up
TR5594|c2_g1_i3	2826	0	29.5099	4.67313	7.81×10-04	Up
TR5839|c0_g1_i8	3629	0	29.5099	4.67313	7.81×10-04	Up
TR6077|c0_g1_i12	1866	0	29.5099	4.67313	7.81×10-04	Up
TR6319|c0_g1_i5	2808	0	29.5099	4.67313	7.81×10-04	Up
TR6506|c0_g1_i1	561	0	29.5099	4.67313	7.81×10-04	Up
TR6922|c3_g1_i19	3777	0	29.5099	4.67313	7.81×10-04	Up
TR7226|c0_g2_i7	2564	0	29.5099	4.67313	7.81×10-04	Up
TR7337|c2_g1_i2	2403	0	29.5099	4.67313	7.81×10-04	Up
TR7395|c2_g1_i3	5556	0	29.5099	4.67313	7.81×10-04	Up
TR7416|c7_g1_i17	1079	0	29.5099	4.67313	7.81×10-04	Up
TR7507|c1_g1_i1	6423	0	29.5099	4.67313	7.81×10-04	Up
TR7641|c0_g2_i1	4538	0	29.5099	4.67313	7.81×10-04	Up
TR7667|c5_g1_i15	2412	0	29.5099	4.67313	7.81×10-04	Up
TR7690|c3_g1_i1	1772	0	29.5099	4.67313	7.81×10-04	Up
TR7911|c1_g1_i1	3882	0	29.5099	4.67313	7.81×10-04	Up
TR4447|c0_g1_i12	7159	0	28.8073	4.63974	9.16×10-04	Up
TR4453|c1_g1_i10	2045	0	28.8073	4.63974	9.16×10-04	Up
TR4543|c0_g1_i4	1626	0	28.8073	4.63974	9.16×10-04	Up
TR5473|c0_g1_i1	1680	0	28.8073	4.63974	9.16×10-04	Up
TR6284|c0_g1_i2	2039	0	28.8073	4.63974	9.16×10-04	Up
TR6321|c10_g1_i13	2349	0	28.8073	4.63974	9.16×10-04	Up
TR6589|c0_g1_i6	3319	0	28.8073	4.63974	9.16×10-04	Up
TR6982|c0_g1_i28	3049	0	28.8073	4.63974	9.16×10-04	Up
TR7116|c1_g1_i3	3727	0	28.8073	4.63974	9.16×10-04	Up
TR7211|c3_g1_i12	4024	0	28.8073	4.63974	9.16×10-04	Up
TR7346|c2_g1_i6	2100	0	28.8073	4.63974	9.16×10-04	Up
TR7380|c1_g1_i3	4872	0	28.8073	4.63974	9.16×10-04	Up
TR7381|c2_g1_i1	4120	0	28.8073	4.63974	9.16×10-04	Up
TR7388|c1_g1_i10	7369	0	28.8073	4.63974	9.16×10-04	Up
TR7408|c1_g1_i21	6097	0	28.8073	4.63974	9.16×10-04	Up
TR7452|c6_g1_i4	1708	0	28.8073	4.63974	9.16×10-04	Up
TR7650|c0_g4_i8	3158	0	28.8073	4.63974	9.16×10-04	Up
TR7701|c1_g1_i10	6389	0	28.8073	4.63974	9.16×10-04	Up
TR7728|c1_g1_i2	1124	0	28.8073	4.63974	9.16×10-04	Up
TR1798|c0_g1_i1	979	0	28.1047	4.60557	1.08×10-03	Up
TR3565|c0_g1_i3	5570	0	28.1047	4.60557	1.08×10-03	Up
TR4039|c1_g1_i6	1414	0	28.1047	4.60557	1.08×10-03	Up
TR5033|c0_g1_i13	1560	0	28.1047	4.60557	1.08×10-03	Up
TR5181|c0_g1_i18	2267	0	28.1047	4.60557	1.08×10-03	Up
TR5383|c0_g1_i12	3790	0	28.1047	4.60557	1.08×10-03	Up
TR5398|c0_g1_i4	3682	0	28.1047	4.60557	1.08×10-03	Up
TR5556|c0_g1_i1	4827	0	28.1047	4.60557	1.08×10-03	Up
TR5695|c1_g2_i6	2093	0	28.1047	4.60557	1.08×10-03	Up
TR6549|c2_g1_i8	1324	0	28.1047	4.60557	1.08×10-03	Up
TR6627|c0_g1_i15	4170	0	28.1047	4.60557	1.08×10-03	Up
TR6783|c0_g1_i1	2444	0	28.1047	4.60557	1.08×10-03	Up
TR6922|c3_g1_i15	3725	0	28.1047	4.60557	1.08×10-03	Up
TR6998|c2_g1_i6	6175	0	28.1047	4.60557	1.08×10-03	Up
TR6999|c3_g2_i2	2988	0	28.1047	4.60557	1.08×10-03	Up
TR7051|c0_g1_i22	2742	0	28.1047	4.60557	1.08×10-03	Up
TR7062|c1_g1_i3	2056	0	28.1047	4.60557	1.08×10-03	Up
TR7422|c4_g1_i11	1654	0	28.1047	4.60557	1.08×10-03	Up
TR7445|c0_g1_i23	3205	0	28.1047	4.60557	1.08×10-03	Up
TR7633|c0_g1_i9	1810	0	28.1047	4.60557	1.08×10-03	Up
TR7661|c2_g1_i4	3130	0	28.1047	4.60557	1.08×10-03	Up
TR7683|c2_g1_i12	3158	0	28.1047	4.60557	1.08×10-03	Up
TR7830|c1_g2_i1	2323	0	28.1047	4.60557	1.08×10-03	Up
TR7300|c4_g1_i10	5344	4.26975	129.282	4.57525	6.39×10-07	Up
TR4650|c1_g1_i2	2785	0	27.4021	4.57056	1.27×10-03	Up
TR4826|c1_g1_i2	3617	0	27.4021	4.57056	1.27×10-03	Up
TR5002|c0_g1_i22	4389	0	27.4021	4.57056	1.27×10-03	Up
TR5483|c0_g1_i3	2703	0	27.4021	4.57056	1.27×10-03	Up
TR5594|c1_g1_i9	1572	0	27.4021	4.57056	1.27×10-03	Up
TR5900|c1_g1_i3	4556	0	27.4021	4.57056	1.27×10-03	Up
TR6128|c0_g1_i2	1485	0	27.4021	4.57056	1.27×10-03	Up
TR6288|c0_g1_i1	5064	0	27.4021	4.57056	1.27×10-03	Up
TR6378|c2_g1_i2	1386	0	27.4021	4.57056	1.27×10-03	Up
TR6402|c0_g1_i6	2995	0	27.4021	4.57056	1.27×10-03	Up
TR6442|c1_g1_i4	2324	0	27.4021	4.57056	1.27×10-03	Up
TR6532|c1_g1_i3	4140	0	27.4021	4.57056	1.27×10-03	Up
TR6562|c1_g1_i1	2146	0	27.4021	4.57056	1.27×10-03	Up
TR6562|c6_g1_i6	4528	0	27.4021	4.57056	1.27×10-03	Up
TR6580|c1_g1_i5	2932	0	27.4021	4.57056	1.27×10-03	Up
TR6638|c1_g1_i4	1840	0	27.4021	4.57056	1.27×10-03	Up
TR7049|c2_g3_i6	2754	0	27.4021	4.57056	1.27×10-03	Up
TR7099|c1_g2_i13	1601	0	27.4021	4.57056	1.27×10-03	Up
TR7221|c4_g1_i4	3553	0	27.4021	4.57056	1.27×10-03	Up
TR7407|c1_g1_i9	1363	0	27.4021	4.57056	1.27×10-03	Up
TR7702|c2_g5_i4	420	0	27.4021	4.57056	1.27×10-03	Up
TR7760|c1_g1_i2	1855	0	27.4021	4.57056	1.27×10-03	Up
TR7365|c0_g1_i2	2678	2.8465	94.1507	4.55718	2.95×10-06	Up
TR4120|c0_g1_i3	1904	0	26.6995	4.53468	1.50×10-03	Up
TR5080|c2_g1_i7	1842	0	26.6995	4.53468	1.50×10-03	Up
TR5829|c0_g1_i1	2166	0	26.6995	4.53468	1.50×10-03	Up
TR5912|c0_g1_i3	5468	0	26.6995	4.53468	1.50×10-03	Up
TR6314|c0_g1_i10	5851	0	26.6995	4.53468	1.50×10-03	Up
TR6451|c4_g1_i4	3746	0	26.6995	4.53468	1.50×10-03	Up
TR6641|c0_g2_i1	2877	0	26.6995	4.53468	1.50×10-03	Up
TR6852|c4_g1_i5	3369	0	26.6995	4.53468	1.50×10-03	Up
TR7086|c2_g1_i17	5036	0	26.6995	4.53468	1.50×10-03	Up
TR7203|c1_g2_i11	2609	0	26.6995	4.53468	1.50×10-03	Up
TR7206|c1_g2_i15	2940	0	26.6995	4.53468	1.50×10-03	Up
TR7360|c5_g1_i5	2676	0	26.6995	4.53468	1.50×10-03	Up
TR7434|c1_g1_i4	1363	0	26.6995	4.53468	1.50×10-03	Up
TR7520|c0_g1_i16	4212	0	26.6995	4.53468	1.50×10-03	Up
TR7558|c1_g1_i21	5654	0	26.6995	4.53468	1.50×10-03	Up
TR7609|c2_g1_i13	4146	0	26.6995	4.53468	1.50×10-03	Up
TR7685|c0_g1_i13	2378	0	26.6995	4.53468	1.50×10-03	Up
TR7685|c1_g1_i3	3601	0	26.6995	4.53468	1.50×10-03	Up
TR7830|c2_g1_i5	826	0	26.6995	4.53468	1.50×10-03	Up
TR3737|c0_g2_i3	443	0	25.9968	4.49789	1.77×10-03	Up
TR4193|c2_g1_i3	2781	0	25.9968	4.49789	1.77×10-03	Up
TR4401|c0_g1_i1	725	0	25.9968	4.49789	1.77×10-03	Up
TR4744|c0_g1_i4	7049	0	25.9968	4.49789	1.77×10-03	Up
TR4858|c0_g1_i9	1920	0	25.9968	4.49789	1.77×10-03	Up
TR5046|c0_g1_i6	1659	0	25.9968	4.49789	1.77×10-03	Up
TR5339|c0_g1_i2	2641	0	25.9968	4.49789	1.77×10-03	Up
TR5594|c0_g1_i1	989	0	25.9968	4.49789	1.77×10-03	Up
TR5839|c0_g1_i3	3591	0	25.9968	4.49789	1.77×10-03	Up
TR6258|c1_g1_i2	4537	0	25.9968	4.49789	1.77×10-03	Up
TR6525|c0_g1_i5	6037	0	25.9968	4.49789	1.77×10-03	Up
TR6554|c0_g1_i2	1139	0	25.9968	4.49789	1.77×10-03	Up
TR6627|c0_g1_i9	4187	0	25.9968	4.49789	1.77×10-03	Up
TR6740|c6_g1_i22	3205	0	25.9968	4.49789	1.77×10-03	Up
TR6831|c9_g1_i4	1341	0	25.9968	4.49789	1.77×10-03	Up
TR6865|c1_g1_i20	5162	0	25.9968	4.49789	1.77×10-03	Up
TR6999|c2_g1_i5	1844	0	25.9968	4.49789	1.77×10-03	Up
TR7041|c0_g2_i4	2755	0	25.9968	4.49789	1.77×10-03	Up
TR7155|c3_g2_i4	6091	0	25.9968	4.49789	1.77×10-03	Up
TR7155|c4_g1_i8	1770	0	25.9968	4.49789	1.77×10-03	Up
TR7210|c4_g1_i1	1577	0	25.9968	4.49789	1.77×10-03	Up
TR7315|c0_g1_i16	9043	0	25.9968	4.49789	1.77×10-03	Up
TR7316|c0_g1_i7	2646	0	25.9968	4.49789	1.77×10-03	Up
TR7354|c2_g3_i4	1017	0	25.9968	4.49789	1.77×10-03	Up
TR7484|c1_g1_i9	5974	0	25.9968	4.49789	1.77×10-03	Up
TR7535|c1_g1_i9	7559	0	25.9968	4.49789	1.77×10-03	Up
TR7614|c2_g2_i28	4379	0	25.9968	4.49789	1.77×10-03	Up
TR7638|c0_g1_i1	2776	0	25.9968	4.49789	1.77×10-03	Up
TR7689|c3_g1_i3	2312	0	25.9968	4.49789	1.77×10-03	Up
TR7145|c2_g2_i2	1989	2.8465	89.935	4.49194	4.43×10-06	Up
TR4040|c0_g1_i4	980	0	25.2942	4.46013	2.11×10-03	Up
TR4107|c1_g1_i6	2628	0	25.2942	4.46013	2.11×10-03	Up
TR4822|c0_g1_i7	5402	0	25.2942	4.46013	2.11×10-03	Up
TR5080|c2_g1_i10	1782	0	25.2942	4.46013	2.11×10-03	Up
TR5128|c1_g1_i2	3633	0	25.2942	4.46013	2.11×10-03	Up
TR5138|c0_g1_i7	2531	0	25.2942	4.46013	2.11×10-03	Up
TR5229|c1_g1_i6	1097	0	25.2942	4.46013	2.11×10-03	Up
TR5726|c1_g1_i1	3004	0	25.2942	4.46013	2.11×10-03	Up
TR5812|c0_g1_i5	6940	0	25.2942	4.46013	2.11×10-03	Up
TR6079|c0_g1_i2	4730	0	25.2942	4.46013	2.11×10-03	Up
TR6143|c3_g1_i3	2777	0	25.2942	4.46013	2.11×10-03	Up
TR6168|c0_g1_i2	3022	0	25.2942	4.46013	2.11×10-03	Up
TR6442|c1_g1_i1	3145	0	25.2942	4.46013	2.11×10-03	Up
TR6508|c0_g2_i16	3885	0	25.2942	4.46013	2.11×10-03	Up
TR6802|c0_g1_i1	2033	0	25.2942	4.46013	2.11×10-03	Up
TR6828|c0_g1_i6	3410	0	25.2942	4.46013	2.11×10-03	Up
TR7007|c2_g1_i8	1996	0	25.2942	4.46013	2.11×10-03	Up
TR7136|c1_g2_i1	1475	0	25.2942	4.46013	2.11×10-03	Up
TR7169|c2_g2_i14	3988	0	25.2942	4.46013	2.11×10-03	Up
TR7256|c3_g1_i7	2045	0	25.2942	4.46013	2.11×10-03	Up
TR7349|c4_g1_i12	2028	0	25.2942	4.46013	2.11×10-03	Up
TR7408|c1_g1_i13	5838	0	25.2942	4.46013	2.11×10-03	Up
TR7894|c1_g1_i23	6079	0	25.2942	4.46013	2.11×10-03	Up
TR7929|c0_g1_i31	2970	0	25.2942	4.46013	2.11×10-03	Up
TR3802|c0_g1_i3	1581	0	24.5916	4.42136	2.51×10-03	Up
TR4173|c0_g1_i3	3585	0	24.5916	4.42136	2.51×10-03	Up
TR4469|c0_g1_i4	4725	0	24.5916	4.42136	2.51×10-03	Up
TR4766|c0_g1_i8	2060	0	24.5916	4.42136	2.51×10-03	Up
TR4880|c0_g1_i2	4078	0	24.5916	4.42136	2.51×10-03	Up
TR4946|c0_g2_i2	1583	0	24.5916	4.42136	2.51×10-03	Up
TR5166|c0_g1_i24	3999	0	24.5916	4.42136	2.51×10-03	Up
TR5349|c2_g1_i4	2542	0	24.5916	4.42136	2.51×10-03	Up
TR5484|c0_g1_i4	3777	0	24.5916	4.42136	2.51×10-03	Up
TR5528|c0_g1_i2	3524	0	24.5916	4.42136	2.51×10-03	Up
TR5623|c1_g1_i16	2003	0	24.5916	4.42136	2.51×10-03	Up
TR6239|c0_g1_i3	2060	0	24.5916	4.42136	2.51×10-03	Up
TR6294|c0_g2_i3	1045	0	24.5916	4.42136	2.51×10-03	Up
TR6308|c2_g1_i7	3633	0	24.5916	4.42136	2.51×10-03	Up
TR6532|c1_g1_i5	4494	0	24.5916	4.42136	2.51×10-03	Up
TR6774|c2_g1_i1	1366	0	24.5916	4.42136	2.51×10-03	Up
TR7090|c0_g1_i4	4152	0	24.5916	4.42136	2.51×10-03	Up
TR7285|c2_g1_i18	1844	0	24.5916	4.42136	2.51×10-03	Up
TR7311|c0_g1_i10	6007	0	24.5916	4.42136	2.51×10-03	Up
TR7316|c0_g1_i9	2493	0	24.5916	4.42136	2.51×10-03	Up
TR7326|c1_g1_i10	1664	0	24.5916	4.42136	2.51×10-03	Up
TR7349|c4_g1_i17	3328	0	24.5916	4.42136	2.51×10-03	Up
TR7355|c1_g3_i9	3181	0	24.5916	4.42136	2.51×10-03	Up
TR7396|c1_g1_i4	3053	0	24.5916	4.42136	2.51×10-03	Up
TR7458|c2_g2_i12	4391	0	24.5916	4.42136	2.51×10-03	Up
TR7537|c0_g1_i5	2526	0	24.5916	4.42136	2.51×10-03	Up
TR7563|c3_g1_i13	4521	0	24.5916	4.42136	2.51×10-03	Up
TR7567|c3_g1_i1	2578	0	24.5916	4.42136	2.51×10-03	Up
TR7640|c6_g1_i10	2143	0	24.5916	4.42136	2.51×10-03	Up
TR7467|c1_g1_i7	5297	2.8465	85.0167	4.4119	7.26×10-06	Up
TR4719|c1_g1_i6	2222	1.42325	54.1015	4.39586	6.50×10-05	Up
TR7624|c4_g2_i1	4453	15.6558	353.416	4.39463	4.16×10-08	Up
TR1896|c1_g2_i1	426	0	23.889	4.38152	2.99×10-03	Up
TR3437|c0_g1_i2	2370	0	23.889	4.38152	2.99×10-03	Up
TR3663|c1_g1_i1	2523	0	23.889	4.38152	2.99×10-03	Up
TR4060|c0_g1_i7	1089	0	23.889	4.38152	2.99×10-03	Up
TR4120|c0_g1_i4	1912	0	23.889	4.38152	2.99×10-03	Up
TR4847|c0_g1_i3	6112	0	23.889	4.38152	2.99×10-03	Up
TR5002|c0_g1_i13	3875	0	23.889	4.38152	2.99×10-03	Up
TR5333|c1_g1_i6	1726	0	23.889	4.38152	2.99×10-03	Up
TR5374|c1_g1_i1	464	0	23.889	4.38152	2.99×10-03	Up
TR5452|c3_g1_i6	4887	0	23.889	4.38152	2.99×10-03	Up
TR5556|c0_g1_i6	4774	0	23.889	4.38152	2.99×10-03	Up
TR5594|c3_g1_i1	2001	0	23.889	4.38152	2.99×10-03	Up
TR5879|c1_g1_i3	7340	0	23.889	4.38152	2.99×10-03	Up
TR6040|c1_g2_i17	2184	0	23.889	4.38152	2.99×10-03	Up
TR6091|c0_g2_i9	2701	0	23.889	4.38152	2.99×10-03	Up
TR6235|c0_g1_i15	1946	0	23.889	4.38152	2.99×10-03	Up
TR6260|c2_g1_i9	4218	0	23.889	4.38152	2.99×10-03	Up
TR6379|c1_g1_i17	2284	0	23.889	4.38152	2.99×10-03	Up
TR6409|c1_g1_i4	4209	0	23.889	4.38152	2.99×10-03	Up
TR6490|c2_g1_i5	3843	0	23.889	4.38152	2.99×10-03	Up
TR6517|c1_g1_i3	1429	0	23.889	4.38152	2.99×10-03	Up
TR6537|c2_g2_i3	1589	0	23.889	4.38152	2.99×10-03	Up
TR6590|c0_g1_i12	3017	0	23.889	4.38152	2.99×10-03	Up
TR6711|c1_g2_i24	3009	0	23.889	4.38152	2.99×10-03	Up
TR6738|c2_g1_i10	989	0	23.889	4.38152	2.99×10-03	Up
TR6852|c2_g1_i3	3270	0	23.889	4.38152	2.99×10-03	Up
TR6880|c0_g1_i1	2172	0	23.889	4.38152	2.99×10-03	Up
TR6903|c1_g1_i3	1906	0	23.889	4.38152	2.99×10-03	Up
TR7173|c3_g2_i13	1340	0	23.889	4.38152	2.99×10-03	Up
TR7348|c0_g1_i6	1288	0	23.889	4.38152	2.99×10-03	Up
TR7509|c3_g2_i19	1369	0	23.889	4.38152	2.99×10-03	Up
TR7513|c0_g2_i1	2805	0	23.889	4.38152	2.99×10-03	Up
TR7524|c6_g1_i6	1449	0	23.889	4.38152	2.99×10-03	Up
TR7526|c1_g3_i6	5644	0	23.889	4.38152	2.99×10-03	Up
TR7578|c3_g2_i1	2931	0	23.889	4.38152	2.99×10-03	Up
TR7640|c6_g1_i4	1798	0	23.889	4.38152	2.99×10-03	Up
TR7644|c2_g1_i6	4666	0	23.889	4.38152	2.99×10-03	Up
TR3780|c0_g2_i1	530	7.11625	170.736	4.36915	4.43×10-07	Up
TR7386|c4_g1_i3	3251	5.693	141.226	4.36817	9.24×10-07	Up
TR4866|c1_g1_i2	947	4.26975	111.716	4.36666	2.46×10-06	Up
TR4563|c0_g2_i1	1475	0	23.1864	4.34055	3.58×10-03	Up
TR4754|c1_g2_i3	3958	0	23.1864	4.34055	3.58×10-03	Up
TR5003|c1_g1_i3	2264	0	23.1864	4.34055	3.58×10-03	Up
TR5042|c0_g1_i9	933	0	23.1864	4.34055	3.58×10-03	Up
TR5301|c0_g1_i3	4475	0	23.1864	4.34055	3.58×10-03	Up
TR5304|c0_g2_i1	1279	0	23.1864	4.34055	3.58×10-03	Up
TR5777|c0_g1_i10	2426	0	23.1864	4.34055	3.58×10-03	Up
TR5792|c2_g1_i19	2707	0	23.1864	4.34055	3.58×10-03	Up
TR5897|c1_g1_i6	1322	0	23.1864	4.34055	3.58×10-03	Up
TR5917|c0_g1_i1	1592	0	23.1864	4.34055	3.58×10-03	Up
TR5982|c1_g1_i4	3947	0	23.1864	4.34055	3.58×10-03	Up
TR6229|c0_g1_i16	3753	0	23.1864	4.34055	3.58×10-03	Up
TR6235|c0_g1_i14	1728	0	23.1864	4.34055	3.58×10-03	Up
TR6353|c0_g1_i4	6238	0	23.1864	4.34055	3.58×10-03	Up
TR6462|c0_g1_i5	1844	0	23.1864	4.34055	3.58×10-03	Up
TR6562|c6_g1_i3	4586	0	23.1864	4.34055	3.58×10-03	Up
TR6738|c2_g1_i1	4487	0	23.1864	4.34055	3.58×10-03	Up
TR6924|c1_g1_i5	1062	0	23.1864	4.34055	3.58×10-03	Up
TR7175|c2_g1_i17	3394	0	23.1864	4.34055	3.58×10-03	Up
TR7338|c9_g4_i8	1816	0	23.1864	4.34055	3.58×10-03	Up
TR7343|c0_g4_i6	1517	0	23.1864	4.34055	3.58×10-03	Up
TR7393|c3_g1_i7	3466	0	23.1864	4.34055	3.58×10-03	Up
TR7570|c2_g1_i21	3048	0	23.1864	4.34055	3.58×10-03	Up
TR7650|c0_g4_i4	3184	0	23.1864	4.34055	3.58×10-03	Up
TR7667|c5_g1_i13	3302	0	23.1864	4.34055	3.58×10-03	Up
TR7736|c3_g1_i1	3850	0	23.1864	4.34055	3.58×10-03	Up
TR7614|c2_g2_i6	4434	1.42325	51.9937	4.3398	8.89×10-05	Up
TR7181|c4_g1_i4	6378	2.8465	80.801	4.33958	1.13×10-05	Up
TR5165|c1_g1_i7	3467	17.079	363.253	4.31718	5.92×10-08	Up
TR7010|c7_g1_i5	3911	2.8465	79.3957	4.31465	1.31×10-05	Up
TR7245|c1_g2_i2	4365	1.42325	50.5884	4.30118	1.10×10-04	Up
TR3692|c0_g3_i5	2820	0	22.4837	4.29838	4.29×10-03	Up
TR3703|c0_g2_i1	827	0	22.4837	4.29838	4.29×10-03	Up
TR4578|c0_g1_i1	2095	0	22.4837	4.29838	4.29×10-03	Up
TR4766|c0_g1_i4	2081	0	22.4837	4.29838	4.29×10-03	Up
TR4823|c0_g1_i18	2707	0	22.4837	4.29838	4.29×10-03	Up
TR4842|c1_g1_i2	914	0	22.4837	4.29838	4.29×10-03	Up
TR5043|c0_g1_i16	4073	0	22.4837	4.29838	4.29×10-03	Up
TR5123|c0_g1_i3	5342	0	22.4837	4.29838	4.29×10-03	Up
TR5249|c0_g1_i10	4047	0	22.4837	4.29838	4.29×10-03	Up
TR5414|c1_g1_i5	1749	0	22.4837	4.29838	4.29×10-03	Up
TR5607|c0_g1_i2	4263	0	22.4837	4.29838	4.29×10-03	Up
TR6057|c1_g1_i6	7189	0	22.4837	4.29838	4.29×10-03	Up
TR6071|c3_g1_i3	2571	0	22.4837	4.29838	4.29×10-03	Up
TR6087|c0_g1_i30	3896	0	22.4837	4.29838	4.29×10-03	Up
TR6117|c1_g1_i7	1665	0	22.4837	4.29838	4.29×10-03	Up
TR6152|c0_g1_i2	448	0	22.4837	4.29838	4.29×10-03	Up
TR6171|c0_g2_i4	3093	0	22.4837	4.29838	4.29×10-03	Up
TR6229|c0_g1_i15	4755	0	22.4837	4.29838	4.29×10-03	Up
TR6229|c0_g1_i4	2994	0	22.4837	4.29838	4.29×10-03	Up
TR6278|c0_g1_i5	6725	0	22.4837	4.29838	4.29×10-03	Up
TR6287|c0_g1_i13	12846	0	22.4837	4.29838	4.29×10-03	Up
TR6460|c11_g2_i5	4063	0	22.4837	4.29838	4.29×10-03	Up
TR6504|c1_g1_i18	4072	0	22.4837	4.29838	4.29×10-03	Up
TR6504|c1_g1_i27	3950	0	22.4837	4.29838	4.29×10-03	Up
TR6528|c2_g1_i7	4671	0	22.4837	4.29838	4.29×10-03	Up
TR6589|c0_g1_i2	3337	0	22.4837	4.29838	4.29×10-03	Up
TR6663|c1_g1_i10	2191	0	22.4837	4.29838	4.29×10-03	Up
TR6780|c0_g1_i1	3459	0	22.4837	4.29838	4.29×10-03	Up
TR6879|c0_g1_i1	4102	0	22.4837	4.29838	4.29×10-03	Up
TR7075|c1_g1_i3	681	0	22.4837	4.29838	4.29×10-03	Up
TR7092|c1_g1_i9	4386	0	22.4837	4.29838	4.29×10-03	Up
TR7177|c0_g1_i4	1802	0	22.4837	4.29838	4.29×10-03	Up
TR7211|c3_g1_i16	3096	0	22.4837	4.29838	4.29×10-03	Up
TR7292|c0_g1_i4	4913	0	22.4837	4.29838	4.29×10-03	Up
TR7313|c1_g1_i9	3210	0	22.4837	4.29838	4.29×10-03	Up
TR7349|c4_g1_i5	2025	0	22.4837	4.29838	4.29×10-03	Up
TR7403|c0_g1_i10	3468	0	22.4837	4.29838	4.29×10-03	Up
TR7496|c1_g1_i7	1432	0	22.4837	4.29838	4.29×10-03	Up
TR7517|c4_g1_i2	1161	0	22.4837	4.29838	4.29×10-03	Up
TR7631|c2_g1_i2	3651	0	22.4837	4.29838	4.29×10-03	Up
TR7635|c2_g3_i3	674	0	22.4837	4.29838	4.29×10-03	Up
TR7668|c0_g1_i8	5416	0	22.4837	4.29838	4.29×10-03	Up
TR7719|c4_g1_i7	1135	0	22.4837	4.29838	4.29×10-03	Up
TR7928|c8_g1_i1	2145	0	22.4837	4.29838	4.29×10-03	Up
TR7929|c0_g1_i18	2960	0	22.4837	4.29838	4.29×10-03	Up
TR4651|c0_g1_i4	3501	15.6558	323.204	4.26616	1.02×10-07	Up
TR4657|c0_g1_i8	1292	0	21.7811	4.25494	5.16×10-03	Up
TR5043|c0_g1_i28	4141	0	21.7811	4.25494	5.16×10-03	Up
TR5355|c1_g1_i7	3159	0	21.7811	4.25494	5.16×10-03	Up
TR5373|c1_g1_i1	884	0	21.7811	4.25494	5.16×10-03	Up
TR5462|c1_g1_i11	5476	0	21.7811	4.25494	5.16×10-03	Up
TR5561|c1_g2_i3	1688	0	21.7811	4.25494	5.16×10-03	Up
TR5604|c0_g1_i9	3898	0	21.7811	4.25494	5.16×10-03	Up
TR5670|c1_g1_i1	2992	0	21.7811	4.25494	5.16×10-03	Up
TR5793|c1_g1_i6	4417	0	21.7811	4.25494	5.16×10-03	Up
TR5844|c2_g1_i2	2465	0	21.7811	4.25494	5.16×10-03	Up
TR6200|c0_g2_i2	7393	0	21.7811	4.25494	5.16×10-03	Up
TR6288|c0_g1_i5	5019	0	21.7811	4.25494	5.16×10-03	Up
TR6292|c2_g1_i9	1456	0	21.7811	4.25494	5.16×10-03	Up
TR6580|c1_g1_i2	2878	0	21.7811	4.25494	5.16×10-03	Up
TR6731|c0_g1_i5	2803	0	21.7811	4.25494	5.16×10-03	Up
TR6740|c6_g2_i2	677	0	21.7811	4.25494	5.16×10-03	Up
TR6751|c3_g1_i12	2098	0	21.7811	4.25494	5.16×10-03	Up
TR6774|c4_g1_i5	2124	0	21.7811	4.25494	5.16×10-03	Up
TR6798|c2_g4_i6	3077	0	21.7811	4.25494	5.16×10-03	Up
TR6830|c3_g1_i5	1583	0	21.7811	4.25494	5.16×10-03	Up
TR6976|c3_g1_i2	2645	0	21.7811	4.25494	5.16×10-03	Up
TR6982|c0_g1_i36	4333	0	21.7811	4.25494	5.16×10-03	Up
TR7128|c0_g1_i6	3684	0	21.7811	4.25494	5.16×10-03	Up
TR7196|c1_g1_i12	1316	0	21.7811	4.25494	5.16×10-03	Up
TR7206|c1_g2_i4	1362	0	21.7811	4.25494	5.16×10-03	Up
TR7212|c1_g1_i14	6401	0	21.7811	4.25494	5.16×10-03	Up
TR7218|c0_g1_i1	1852	0	21.7811	4.25494	5.16×10-03	Up
TR7266|c0_g1_i10	4302	0	21.7811	4.25494	5.16×10-03	Up
TR7351|c1_g1_i3	2644	0	21.7811	4.25494	5.16×10-03	Up
TR7422|c4_g1_i1	724	0	21.7811	4.25494	5.16×10-03	Up
TR7484|c1_g1_i11	5095	0	21.7811	4.25494	5.16×10-03	Up
TR7489|c0_g1_i4	6416	0	21.7811	4.25494	5.16×10-03	Up
TR7519|c4_g1_i1	1047	0	21.7811	4.25494	5.16×10-03	Up
TR7585|c2_g1_i4	4243	0	21.7811	4.25494	5.16×10-03	Up
TR7594|c3_g2_i6	2937	0	21.7811	4.25494	5.16×10-03	Up
TR7664|c1_g1_i3	955	0	21.7811	4.25494	5.16×10-03	Up
TR7707|c1_g1_i11	3657	0	21.7811	4.25494	5.16×10-03	Up
TR7760|c1_g2_i4	5559	0	21.7811	4.25494	5.16×10-03	Up
TR7928|c5_g1_i3	779	0	21.7811	4.25494	5.16×10-03	Up
TR7624|c2_g1_i1	1844	1.42325	48.4806	4.24124	1.53×10-04	Up
TR3591|c1_g1_i1	3483	11.386	236.079	4.23627	2.74×10-07	Up
TR6771|c3_g1_i9	3255	8.5395	180.573	4.2216	6.77×10-07	Up
TR3259|c0_g2_i5	3076	0	21.0785	4.21015	6.23×10-03	Up
TR3551|c0_g1_i2	3010	0	21.0785	4.21015	6.23×10-03	Up
TR3605|c0_g1_i2	2586	0	21.0785	4.21015	6.23×10-03	Up
TR4281|c0_g1_i4	2269	0	21.0785	4.21015	6.23×10-03	Up
TR4384|c0_g1_i1	2799	0	21.0785	4.21015	6.23×10-03	Up
TR4470|c0_g1_i2	2429	0	21.0785	4.21015	6.23×10-03	Up
TR5205|c1_g1_i1	3734	0	21.0785	4.21015	6.23×10-03	Up
TR5263|c0_g1_i24	2955	0	21.0785	4.21015	6.23×10-03	Up
TR5263|c0_g1_i28	3015	0	21.0785	4.21015	6.23×10-03	Up
TR5349|c2_g1_i11	2540	0	21.0785	4.21015	6.23×10-03	Up
TR5384|c1_g1_i1	2636	0	21.0785	4.21015	6.23×10-03	Up
TR546|c0_g2_i1	1814	0	21.0785	4.21015	6.23×10-03	Up
TR5481|c0_g2_i11	5279	0	21.0785	4.21015	6.23×10-03	Up
TR5493|c0_g1_i13	6989	0	21.0785	4.21015	6.23×10-03	Up
TR5561|c1_g2_i5	1628	0	21.0785	4.21015	6.23×10-03	Up
TR5602|c0_g1_i28	8330	0	21.0785	4.21015	6.23×10-03	Up
TR6237|c9_g1_i1	2719	0	21.0785	4.21015	6.23×10-03	Up
TR6249|c0_g1_i1	747	0	21.0785	4.21015	6.23×10-03	Up
TR6284|c2_g1_i1	661	0	21.0785	4.21015	6.23×10-03	Up
TR6308|c2_g1_i3	4624	0	21.0785	4.21015	6.23×10-03	Up
TR6326|c1_g1_i14	1205	0	21.0785	4.21015	6.23×10-03	Up
TR6376|c3_g2_i23	3257	0	21.0785	4.21015	6.23×10-03	Up
TR6389|c2_g2_i1	377	0	21.0785	4.21015	6.23×10-03	Up
TR6396|c0_g1_i1	1344	0	21.0785	4.21015	6.23×10-03	Up
TR6396|c1_g1_i10	1948	0	21.0785	4.21015	6.23×10-03	Up
TR6575|c2_g1_i2	2257	0	21.0785	4.21015	6.23×10-03	Up
TR6592|c2_g1_i4	4048	0	21.0785	4.21015	6.23×10-03	Up
TR6622|c0_g1_i6	2824	0	21.0785	4.21015	6.23×10-03	Up
TR6798|c3_g1_i2	3591	0	21.0785	4.21015	6.23×10-03	Up
TR6924|c0_g1_i2	2206	0	21.0785	4.21015	6.23×10-03	Up
TR6965|c1_g2_i4	2029	0	21.0785	4.21015	6.23×10-03	Up
TR7009|c1_g1_i6	1263	0	21.0785	4.21015	6.23×10-03	Up
TR7084|c3_g3_i3	5103	0	21.0785	4.21015	6.23×10-03	Up
TR7129|c2_g1_i2	1991	0	21.0785	4.21015	6.23×10-03	Up
TR7212|c1_g1_i9	6071	0	21.0785	4.21015	6.23×10-03	Up
TR7221|c4_g1_i2	3486	0	21.0785	4.21015	6.23×10-03	Up
TR7291|c2_g1_i6	2014	0	21.0785	4.21015	6.23×10-03	Up
TR7312|c1_g1_i5	3815	0	21.0785	4.21015	6.23×10-03	Up
TR7362|c4_g1_i2	2198	0	21.0785	4.21015	6.23×10-03	Up
TR7445|c0_g1_i22	5036	0	21.0785	4.21015	6.23×10-03	Up
TR7480|c1_g1_i13	2654	0	21.0785	4.21015	6.23×10-03	Up
TR7496|c1_g1_i2	1059	0	21.0785	4.21015	6.23×10-03	Up
TR7614|c1_g1_i8	1824	0	21.0785	4.21015	6.23×10-03	Up
TR7646|c0_g1_i7	7703	0	21.0785	4.21015	6.23×10-03	Up
TR2845|c0_g1_i3	5058	0	20.3759	4.16392	7.53×10-03	Up
TR2976|c0_g1_i1	1561	0	20.3759	4.16392	7.53×10-03	Up
TR3417|c1_g1_i1	1948	0	20.3759	4.16392	7.53×10-03	Up
TR352|c0_g1_i3	1396	0	20.3759	4.16392	7.53×10-03	Up
TR3890|c0_g1_i3	1468	0	20.3759	4.16392	7.53×10-03	Up
TR4303|c0_g1_i3	1574	0	20.3759	4.16392	7.53×10-03	Up
TR4418|c1_g1_i6	2406	0	20.3759	4.16392	7.53×10-03	Up
TR4822|c0_g1_i8	5467	0	20.3759	4.16392	7.53×10-03	Up
TR4827|c2_g1_i1	1964	0	20.3759	4.16392	7.53×10-03	Up
TR4941|c3_g1_i2	1742	0	20.3759	4.16392	7.53×10-03	Up
TR5013|c0_g1_i2	3148	0	20.3759	4.16392	7.53×10-03	Up
TR5120|c0_g2_i3	2485	0	20.3759	4.16392	7.53×10-03	Up
TR5236|c0_g4_i1	1466	0	20.3759	4.16392	7.53×10-03	Up
TR5349|c2_g1_i19	2407	0	20.3759	4.16392	7.53×10-03	Up
TR5496|c0_g1_i4	6249	0	20.3759	4.16392	7.53×10-03	Up
TR5644|c0_g1_i8	4588	0	20.3759	4.16392	7.53×10-03	Up
TR5704|c1_g1_i5	3333	0	20.3759	4.16392	7.53×10-03	Up
TR5851|c1_g2_i4	467	0	20.3759	4.16392	7.53×10-03	Up
TR5900|c1_g1_i11	4551	0	20.3759	4.16392	7.53×10-03	Up
TR5945|c0_g1_i3	869	0	20.3759	4.16392	7.53×10-03	Up
TR5993|c0_g2_i2	699	0	20.3759	4.16392	7.53×10-03	Up
TR6021|c3_g1_i6	1444	0	20.3759	4.16392	7.53×10-03	Up
TR6077|c0_g1_i11	2377	0	20.3759	4.16392	7.53×10-03	Up
TR6086|c0_g1_i9	2957	0	20.3759	4.16392	7.53×10-03	Up
TR6189|c5_g1_i3	2270	0	20.3759	4.16392	7.53×10-03	Up
TR6326|c1_g1_i17	2797	0	20.3759	4.16392	7.53×10-03	Up
TR6491|c1_g1_i2	1967	0	20.3759	4.16392	7.53×10-03	Up
TR6615|c4_g1_i8	3660	0	20.3759	4.16392	7.53×10-03	Up
TR6738|c2_g1_i2	2911	0	20.3759	4.16392	7.53×10-03	Up
TR6748|c4_g3_i19	814	0	20.3759	4.16392	7.53×10-03	Up
TR6761|c2_g2_i19	5800	0	20.3759	4.16392	7.53×10-03	Up
TR6810|c1_g1_i7	2343	0	20.3759	4.16392	7.53×10-03	Up
TR6825|c0_g1_i5	3139	0	20.3759	4.16392	7.53×10-03	Up
TR6827|c4_g2_i24	1892	0	20.3759	4.16392	7.53×10-03	Up
TR6865|c1_g1_i9	2171	0	20.3759	4.16392	7.53×10-03	Up
TR6935|c2_g1_i8	4372	0	20.3759	4.16392	7.53×10-03	Up
TR6955|c0_g1_i1	1060	0	20.3759	4.16392	7.53×10-03	Up
TR7004|c0_g1_i8	2617	0	20.3759	4.16392	7.53×10-03	Up
TR7049|c1_g1_i4	2907	0	20.3759	4.16392	7.53×10-03	Up
TR7082|c4_g1_i4	5410	0	20.3759	4.16392	7.53×10-03	Up
TR7190|c1_g1_i1	2384	0	20.3759	4.16392	7.53×10-03	Up
TR7206|c1_g2_i14	1471	0	20.3759	4.16392	7.53×10-03	Up
TR7212|c1_g1_i5	6877	0	20.3759	4.16392	7.53×10-03	Up
TR7244|c1_g1_i1	3435	0	20.3759	4.16392	7.53×10-03	Up
TR7254|c0_g1_i16	7144	0	20.3759	4.16392	7.53×10-03	Up
TR7269|c1_g1_i3	3197	0	20.3759	4.16392	7.53×10-03	Up
TR7301|c1_g1_i8	3536	0	20.3759	4.16392	7.53×10-03	Up
TR7325|c0_g1_i10	3261	0	20.3759	4.16392	7.53×10-03	Up
TR7332|c1_g1_i6	4607	0	20.3759	4.16392	7.53×10-03	Up
TR7360|c5_g1_i3	2683	0	20.3759	4.16392	7.53×10-03	Up
TR7374|c1_g1_i4	5044	0	20.3759	4.16392	7.53×10-03	Up
TR7418|c1_g1_i1	1761	0	20.3759	4.16392	7.53×10-03	Up
TR7436|c0_g1_i2	1161	0	20.3759	4.16392	7.53×10-03	Up
TR7458|c2_g2_i5	1511	0	20.3759	4.16392	7.53×10-03	Up
TR7478|c2_g1_i5	3293	0	20.3759	4.16392	7.53×10-03	Up
TR7526|c2_g3_i11	2605	0	20.3759	4.16392	7.53×10-03	Up
TR7557|c1_g1_i6	6381	0	20.3759	4.16392	7.53×10-03	Up
TR7685|c0_g1_i7	2572	0	20.3759	4.16392	7.53×10-03	Up
TR7694|c2_g1_i16	1576	0	20.3759	4.16392	7.53×10-03	Up
TR7717|c3_g2_i9	2406	0	20.3759	4.16392	7.53×10-03	Up
TR7586|c0_g1_i18	3820	4.26975	96.2586	4.15428	9.29×10-06	Up
TR7682|c4_g1_i13	5216	25.6185	474.267	4.14785	9.26×10-08	Up
TR6117|c1_g1_i1	1615	2.8465	70.2617	4.14112	3.67×10-05	Up
TR4166|c2_g2_i1	1243	0	19.6733	4.11617	9.14×10-03	Up
TR4220|c0_g1_i17	1168	0	19.6733	4.11617	9.14×10-03	Up
TR4381|c0_g1_i5	4465	0	19.6733	4.11617	9.14×10-03	Up
TR4501|c0_g1_i6	2857	0	19.6733	4.11617	9.14×10-03	Up
TR5263|c0_g1_i26	2919	0	19.6733	4.11617	9.14×10-03	Up
TR5344|c0_g1_i13	2356	0	19.6733	4.11617	9.14×10-03	Up
TR5415|c1_g1_i2	6744	0	19.6733	4.11617	9.14×10-03	Up
TR5442|c0_g1_i18	3013	0	19.6733	4.11617	9.14×10-03	Up
TR5462|c1_g1_i12	5529	0	19.6733	4.11617	9.14×10-03	Up
TR5556|c0_g1_i10	4732	0	19.6733	4.11617	9.14×10-03	Up
TR5687|c0_g3_i2	2758	0	19.6733	4.11617	9.14×10-03	Up
TR5810|c0_g1_i13	4896	0	19.6733	4.11617	9.14×10-03	Up
TR5831|c1_g2_i4	1067	0	19.6733	4.11617	9.14×10-03	Up
TR6052|c0_g1_i14	2105	0	19.6733	4.11617	9.14×10-03	Up
TR6222|c0_g1_i3	2127	0	19.6733	4.11617	9.14×10-03	Up
TR6526|c1_g2_i10	3390	0	19.6733	4.11617	9.14×10-03	Up
TR6675|c3_g1_i1	1173	0	19.6733	4.11617	9.14×10-03	Up
TR6753|c2_g2_i4	2200	0	19.6733	4.11617	9.14×10-03	Up
TR6793|c0_g1_i11	6198	0	19.6733	4.11617	9.14×10-03	Up
TR7083|c2_g1_i8	1030	0	19.6733	4.11617	9.14×10-03	Up
TR7194|c4_g1_i9	3327	0	19.6733	4.11617	9.14×10-03	Up
TR7207|c0_g1_i29	2408	0	19.6733	4.11617	9.14×10-03	Up
TR7262|c2_g1_i3	4266	0	19.6733	4.11617	9.14×10-03	Up
TR7283|c1_g1_i2	3914	0	19.6733	4.11617	9.14×10-03	Up
TR7288|c4_g1_i2	3698	0	19.6733	4.11617	9.14×10-03	Up
TR7315|c0_g1_i10	6912	0	19.6733	4.11617	9.14×10-03	Up
TR7333|c2_g1_i7	1462	0	19.6733	4.11617	9.14×10-03	Up
TR7386|c2_g1_i4	1899	0	19.6733	4.11617	9.14×10-03	Up
TR7401|c0_g1_i1	1621	0	19.6733	4.11617	9.14×10-03	Up
TR7403|c0_g1_i2	3530	0	19.6733	4.11617	9.14×10-03	Up
TR7501|c2_g1_i9	4622	0	19.6733	4.11617	9.14×10-03	Up
TR7521|c8_g2_i1	377	0	19.6733	4.11617	9.14×10-03	Up
TR7535|c1_g1_i7	7509	0	19.6733	4.11617	9.14×10-03	Up
TR7633|c1_g2_i18	1221	0	19.6733	4.11617	9.14×10-03	Up
TR7649|c5_g1_i1	4408	0	19.6733	4.11617	9.14×10-03	Up
TR7650|c0_g7_i4	4010	0	19.6733	4.11617	9.14×10-03	Up
TR7667|c4_g1_i9	2023	0	19.6733	4.11617	9.14×10-03	Up
TR7669|c1_g1_i27	2806	0	19.6733	4.11617	9.14×10-03	Up
TR7702|c2_g3_i1	942	0	19.6733	4.11617	9.14×10-03	Up
TR7089|c2_g1_i6	561	2.8465	68.8565	4.11247	4.34×10-05	Up
TR6715|c0_g1_i1	2160	7.11625	142.631	4.11167	2.41×10-06	Up
TR7214|c2_g1_i12	5262	18.5023	335.851	4.09627	2.33×10-07	Up
TR4851|c1_g1_i4	3754	12.8093	238.187	4.09452	5.30×10-07	Up
TR6831|c10_g3_i1	268	1.42325	42.8596	4.06803	3.83×10-04	Up
TR5592|c0_g1_i6	5847	42.6975	734.938	4.06764	8.97×10-08	Up
TR3647|c0_g1_i4	1696	0	18.9707	4.06678	1.11×10-02	Up
TR4092|c0_g1_i8	2763	0	18.9707	4.06678	1.11×10-02	Up
TR4643|c1_g1_i2	2487	0	18.9707	4.06678	1.11×10-02	Up
TR4676|c1_g1_i7	2134	0	18.9707	4.06678	1.11×10-02	Up
TR4755|c0_g1_i1	2222	0	18.9707	4.06678	1.11×10-02	Up
TR4762|c3_g2_i2	902	0	18.9707	4.06678	1.11×10-02	Up
TR4807|c0_g1_i3	1138	0	18.9707	4.06678	1.11×10-02	Up
TR5111|c0_g1_i2	604	0	18.9707	4.06678	1.11×10-02	Up
TR5339|c0_g1_i11	2693	0	18.9707	4.06678	1.11×10-02	Up
TR5389|c1_g1_i1	1200	0	18.9707	4.06678	1.11×10-02	Up
TR5415|c1_g1_i1	6692	0	18.9707	4.06678	1.11×10-02	Up
TR5423|c0_g2_i3	1305	0	18.9707	4.06678	1.11×10-02	Up
TR5452|c3_g1_i1	1246	0	18.9707	4.06678	1.11×10-02	Up
TR5580|c0_g1_i11	3042	0	18.9707	4.06678	1.11×10-02	Up
TR5594|c2_g1_i6	2043	0	18.9707	4.06678	1.11×10-02	Up
TR5617|c0_g1_i11	3223	0	18.9707	4.06678	1.11×10-02	Up
TR5700|c0_g1_i2	1879	0	18.9707	4.06678	1.11×10-02	Up
TR5739|c0_g1_i2	7004	0	18.9707	4.06678	1.11×10-02	Up
TR5788|c0_g2_i4	2304	0	18.9707	4.06678	1.11×10-02	Up
TR6171|c0_g2_i11	3151	0	18.9707	4.06678	1.11×10-02	Up
TR6404|c0_g1_i5	3898	0	18.9707	4.06678	1.11×10-02	Up
TR6426|c4_g1_i6	2656	0	18.9707	4.06678	1.11×10-02	Up
TR6431|c2_g1_i15	5683	0	18.9707	4.06678	1.11×10-02	Up
TR6720|c0_g2_i1	5068	0	18.9707	4.06678	1.11×10-02	Up
TR6751|c3_g1_i7	2146	0	18.9707	4.06678	1.11×10-02	Up
TR6898|c2_g1_i1	1737	0	18.9707	4.06678	1.11×10-02	Up
TR6900|c0_g1_i1	4598	0	18.9707	4.06678	1.11×10-02	Up
TR6903|c2_g2_i24	1414	0	18.9707	4.06678	1.11×10-02	Up
TR6931|c0_g1_i4	3056	0	18.9707	4.06678	1.11×10-02	Up
TR6957|c0_g1_i4	2010	0	18.9707	4.06678	1.11×10-02	Up
TR7147|c1_g1_i13	2109	0	18.9707	4.06678	1.11×10-02	Up
TR7230|c1_g1_i16	1871	0	18.9707	4.06678	1.11×10-02	Up
[truncated: 3,535 more rows]

## Sheet: 5–6 d-VS-9–10 d
Unigene	Length	5–6 d-Expression	9–10 d-Expression	log2Fold Change(9–10 d/5–6 d)	PPEE	Up/-Down-Regulation(9–10 d/5–6 d)
[truncated: 4,443 more rows]
