# Supplementary material for: De Novo Sequencing and Transcriptome Analysis of Pleurotus eryngii subsp. tuoliensis (Bailinggu) Mycelia in Response to Cold Stimulation
Source: Molecules. 2016 May 17;21(5):560. doi: 10.3390/molecules21050560 (PMC6273410; doi:10.3390/molecules21050560)
Supplement: Supplementary file 1 [file molecules-21-00560-s001.zip › Table S2. Transcription factors families of DEGs predicted from the FTFD and Plant TFDB pipeline.xlsx]

## Sheet: 工作表1
TR4553|c0_g1	Sobic.009G083800.1.p Sbi Sorghum bicolor MYB family protein
TR7053|c0_g1	Tp6g40630 Tpa Thellungiella parvula bHLH family protein
TR7495|c1_g1	XP_004510098 Car Cicer arietinum WRKY family protein
TR7560|c3_g1	Pta008860 Pta Pinus taeda bZIP family protein
TR7350|c4_g3	Solyc00g099580.1.1 Sly Solanum lycopersicum Homeobox-leucine zipper family protein / lipid-binding START domain-containing protein
TR4767|c1_g3	Zn(2)-C6 fungal-type DNA-binding domain
TR6346|c0_g1	High mobility group box domain
TR4141|c1_g1	Sobic.003G394900.1.p Sbi Sorghum bicolor C2H2 family protein
TR7307|c1_g1	XP_004511933 Car Cicer arietinum HSF family protein
TR6735|c6_g1	XP_004485810 Car Cicer arietinum C3H family protein
TR3022|c0_g1	Scf00089.g7885.t1 Ugi Utricularia gibba B3 family protein
TR6438|c0_g1	Scf00063.g6386.t1 Ugi Utricularia gibba GeBP family protein
TR7800|c7_g2	PK03054.1 Csa Cannabis sativa HD-ZIP family protein
TR3542|c0_g1	PDK_30s1160841g001 Pda Phoenix dactylifera ARF family protein
TR3417|c1_g1	PDK_30s1021321g002 Pda Phoenix dactylifera NAC family protein
TR6125|c1_g1	Pbr010447.1 Pbr Pyrus bretschneideri EIL family protein
TR5208|c0_g1	EMS52980 Tur Triticum urartu ERF family protein
TR6168|c2_g1	Bra032430 Bra Brassica rapa LBD family protein
TR7372|c1_g2	Bra020513 Bra Brassica rapa CPP family protein
TR4078|c1_g2	Bra020041 Bra Brassica rapa NF-YC family protein
TR1968|c0_g2	Bra025159 Bra Brassica rapa RAV family protein
TR1768|c0_g2	Pbr022143.1 Pbr Pyrus bretschneideri GATA family protein
TR6240|c1_g1	ObartAA03S_FGP14057 Oba Oryza barthii G2-like family protein
TR7554|c1_g1	EMS53227 Tur Triticum urartu TCP family protein
TR2891|c0_g1	Potri.018G114100.1 Pth Populus trichocarpa HB-other family protein
TR6751|c3_g1	Bra033767 Bra Brassica rapa E2F/DP family protein
TR7337|c2_g1	GSMUA_Achr2P12930_001 Mac Musa acuminata NF-YA family protein
TR4422|c0_g1	ref|XP_002910853.1| forkhead box protein I1 [Coprinopsis cinerea okayama7#130] gb|EFI27359.1| forkhead box protein I1 [Coprinopsis cinerea okayama7#130]
TR6586|c0_g1	Ghi015674 Ghi Gossypium hirsutum Dof family protein
TR3622|c0_g3	Bra013662 Bra Brassica rapa M-type family protein
TR4439|c0_g1	Cre05.g233500.t1.2 Cre Chlamydomonas reinhardtii SBP family protein
TR5332|c0_g1	GRMZM2G153575_P01 Zma Zea mays Trihelix family protein
TR6786|c0_g1	Neem_10720_f_1 Ain Azadirachta indica Whirly family protein
TR5925|c0_g1	evm.model.supercontig_30.148 Cpa Carica papaya MIKC family protein
TR7554|c2_g3	MicpuC2.EuGene.0000130210 Mpu Micromonas pusilla CCMP1545 ARR-B family protein
TR6701|c7_g1	Jcr4S05484.20 Jcu Jatropha curcas AP2 family protein
TR5407|c1_g1	GRMZM2G062651_P01 Zma Zea mays VOZ family protein
