# Supplementary material for: De Novo Sequencing and Transcriptome Analysis of Pleurotus eryngii subsp. tuoliensis (Bailinggu) Mycelia in Response to Cold Stimulation
Source: Molecules. 2016 May 17;21(5):560. doi: 10.3390/molecules21050560 (PMC6273410; doi:10.3390/molecules21050560)
Supplement: Supplementary file 1 [file molecules-21-00560-s001.zip › Table S3. Predicted SSR loci and developed EST-SSR primers.xlsx]

## Sheet: 工作表1
Primer's name	Unigene name	SSR nr.	SSR type	SSR	Size	Start	End	Forward Primer(5'-3')	Tm(°C)	Primer size	Revrse Primer (5'-3')	Tm(°C)	Primer size	Product size (bp)
blgSSR1	TR6622_c0_g1_i6	1	p2	(GA)6	12	2544	2555	ATATGCGGAGGAGAGGGAGT	60.059	20	TGGCGTAGAGTTCTTCGGTT	59.875	20	219
blgSSR2	TR5954_c0_g1_i1	1	p2	(CT)6	12	307	318	AAAGCTTAACTCACGCCCAG	59.517	20	TGGGACCATAGCTGGTTTTC	59.933	20	156
blgSSR3	TR6944_c6_g1_i1	1	p2	(CG)6	12	1188	1199	TACAGCACCTCCTTCAGCCT	60.012	20	AAATCCCAATCCAAGACCG	59.735	19	278
blgSSR4	TR6389_c3_g1_i4	1	p2	(TA)6	12	199	210	GTCTTCACCTGGCTGTCCTC	59.841	20	ACTCTTGAAACGGGCATTTG	60.11	20	258
blgSSR5	TR5114_c0_g1_i6	1	p2	(TC)6	12	1980	1991	TCGTTATTCTTCGGGTCGAG	60.206	20	TTCGACGTGATTCAGAGTGC	59.992	20	272
blgSSR6	TR4516_c1_g2_i1	1	p2	(TA)6	12	99	110	GTTATGGCCGATTTGCATTG	61.218	20	CACAACCCACCTTAACCAGG	60.26	20	263
blgSSR7	TR10008_c0_g1_i1	1	p2	(TC)7	14	166	179	CCACCCAAGTCATTCGTTCT	59.966	20	AGAATCTCCCGCGTTTACCT	60.096	20	195
blgSSR8	TR5547_c0_g1_i4	1	p2	(TA)7	14	1633	1646	CTCCTTGTCCTGCTTCGTTC	59.989	20	CGGCCCGATGTAAAGATATG	60.302	20	213
blgSSR9	TR6295_c1_g1_i1	1	p2	(TC)7	14	471	484	GTGACGCGACACTTCCCTAT	60.142	20	AGTCGGATAGCCTTGGTTGA	59.694	20	167
blgSSR10	TR7366_c1_g1_i2	1	p2	(CT)7	14	880	893	TAAATAGACAGTCCGGCGCT	59.867	20	AAAGTCGTTTTGGTTCGGTG	60.008	20	196
blgSSR11	TR7610_c1_g1_i5	1	p2	(CA)7	14	759	772	GCGCCAATTACGATGTAGGT	59.988	20	TGACAAAAGACAACCAAGCG	59.881	20	272
blgSSR12	TR7092_c2_g2_i5	1	p2	(AT)7	14	1214	1227	TAGACCTTCGCATGCCTTCT	59.978	20	AGATGATGCTGCACTGTTGG	59.862	20	132
blgSSR13	TR6110_c0_g1_i4	1	p2	(AG)7	14	226	239	CGGTGCCAGTGTTCCTTATT	59.993	20	TGATTCCTGCCCTTTCATTC	60.014	20	158
blgSSR14	TR4992_c1_g1_i1	1	p2	(TA)7	14	24	37	CTGCTTTGGGCTCATCTCG	62.036	19	GGGTCCTCGTAATGCTTGAA	60.074	20	235
blgSSR15	TR6924_c1_g1_i3	1	p2	(TC)8	16	861	1034	ACCCGTTCGTAGACTTGACG	60.171	20	CGTTCGTTCGTGCTAATTCA	59.872	20	217
blgSSR16	TR5915_c2_g2_i1	1	p2	(GT)8	16	2044	2059	CTTTCCATCGAGCTGTAGGC	59.978	20	GACAGCAAGTTCGCAAAACA	60.035	20	266
blgSSR17	TR5815_c0_g1_i23	1	p2	(TA)8	16	1616	1631	GAGTGTCCCGAAGTCTGAGC	59.993	20	CCACCGATTCTTGGACTCAT	59.927	20	271
blgSSR18	TR6878_c2_g1_i1	1	p2	(CT)8	16	286	301	GGTTTGTCAATGCGAGTCCT	60.119	20	GATTGCGAAGAAGCTCAAGG	60.096	20	210
blgSSR19	TR6021_c1_g1_i1	2	p2	(AG)8	16	1211	1226	ACGTGGAATGGAAGACAAGG	59.966	20	TGTCCAATCACATCGCTCAT	60.08	20	165
blgSSR20	TR5229_c1_g1_i5	1	p2	(AT)9	18	102	119	TCAGTCAGGGGAAGTGAACC	60.088	20	GCCGCAAGAAATATCCAAGA	60.175	20	202
blgSSR21	TR7090_c0_g1_i6	1	p2	(AT)10	20	1255	1274	TGCACCCGATGATGAAGATA	60.033	20	CCCGAGTCGACTAGTTCATTT	58.331	21	208
blgSSR22	TR6772_c4_g1_i2	2	p3	(GGA)7	21	3500	3520	TGAAACTCGTCGTCTTGTGG	59.873	20	TTCACCAGGTCGTTCTCCTC	60.238	20	263
blgSSR23	TR7664_c2_g1_i1	1	p3	(CTT)5	15	136	150	CAAAGTTCGTTGGGATCCAT	59.79	20	AGGATACCCTCAAGCCGAGT	60.096	20	233
blgSSR24	TR7377_c0_g1_i6	1	p3	(CGG)5	15	474	488	GCAATGCGTCAGATTCAAGA	59.955	20	CGAAGAACACCCTTGCTCTC	59.989	20	255
blgSSR25	TR7569_c1_g1_i6	1	p3	(GAC)5	15	1520	1534	GCATCCAGCAACTAGCAACA	60.019	20	TAGCAAAAGTTGGTGGGAGG	60.103	20	234
blgSSR26	TR7348_c1_g1_i6	1	p3	(CTT)5	15	558	572	TCCGAATCCCATGGAAAATA	60.088	20	TTGAGATGAGGGAAGATGGG	60.003	20	257
blgSSR27	TR5049_c0_g1_i6	1	p3	(TCC)5	15	319	333	CGCATTGTCGGTCTCAGTAA	59.864	20	ATTAGGGCTGGTCGTTGTTG	59.993	20	235
blgSSR28	TR5174_c2_g1_i1	1	p3	(CGA)5	15	258	272	AACGTAAACGGAATGGCAAG	59.996	20	CTTCATCGTCGTCTTCGTCA	59.984	20	216
blgSSR29	TR7502_c4_g1_i1	1	p3	(CGA)5	15	3192	3206	TTCGACGACGTAGAGGAGGT	59.867	20	TCAGCAAGAGATTGCCACTG	60.136	20	228
blgSSR30	TR4311_c0_g1_i2	1	p3	(GGC)5	15	564	578	ATGCGTGCTAACTGAACGTG	59.935	20	AACATGTTCTCCAAGGCCAC	59.973	20	242
blgSSR31	TR7515_c3_g1_i1	1	p3	(GGC)5	15	4044	4058	TGATGTTGGTGATCTCGGAA	60.048	20	TTACAAGCCGTTCTCCTGCT	60.015	20	279
blgSSR32	TR7463_c2_g1_i6	1	p3	(CAC)5	15	1067	1081	TGAGTGAGATGATCAACGGC	59.794	20	TGGGTGGTAGAGTCTCAGGG	60.104	20	249
blgSSR33	TR6974_c2_g1_i4	1	p3	(GCG)5	15	378	392	CATCCAAATCCAAATCCCAC	59.991	20	ATCTGAGCCTGGACATCGAC	60.231	20	263
blgSSR34	TR6701_c10_g1_i1	1	p3	(TTC)5	15	5086	5100	TTGACGACTTTCTTCGGCTT	59.993	20	TTCGTATCGTCAACTGCTCG	60.011	20	276
blgSSR35	TR6338_c0_g1_i4	1	p3	(CTC)5	15	2181	2195	CCGAAAGTCCAAAGTCCAAA	60.081	20	ACCCATTGTCCGTTTTGTGT	60.134	20	279
blgSSR36	TR6352_c0_g1_i2	1	p3	(GGT)5	15	1929	1943	TGGAGTATAAGGTACGGCGG	59.975	20	GCAGATATTGATGTCGCCCT	60.066	20	264
blgSSR37	TR7473_c8_g1_i1	1	p3	(CGT)5	15	1597	1611	AGAAGAAGCCCGAAGAGAGC	60.233	20	GAAAGCTCGCCATCAGACTC	60.104	20	277
blgSSR38	TR7300_c1_g1_i1	1	p3	(CGT)5	15	1563	1577	TTGTTGTTGTTAGGAGGCCC	59.971	20	ACCATGTCTTCTGGCGTACC	59.997	20	176
blgSSR39	TR3598_c1_g1_i1	2	p3	(ACG)6	18	1435	1452	GCTAAATGGAGGGTGCGTTA	60.096	20	TTCGCTTCTTCGTTTTTCGT	59.996	20	258
blgSSR40	TR7010_c7_g1_i8	2	p3	(ATC)5	15	1674	1688	CCAACCTTCTCCTTCACCAA	60.081	20	GACAGGACGCCGTAACTGAT	60.142	20	199
blgSSR41	TR4585_c0_g1_i15	1	p3	(CGT)5	15	1434	1448	TCTTTGGTTCCAGTCCCAAC	59.943	20	GAGCAGAAGAAGGGCAGCTA	59.859	20	268
blgSSR42	TR5716_c3_g1_i2	3	p3	(CCT)5	15	2574	2588	AATGAACGTACCTCCTCCCC	60.19	20	ATATAGCCCTTCGCCGTCTT	60.082	20	234
blgSSR43	TR7440_c1_g1_i1	1	p3	(TCG)5	15	1623	1637	CATAGGTCAGGCCTTCAAGC	59.836	20	CGGTGACAAGCTCAAGAACA	60.025	20	220
blgSSR44	TR7230_c5_g1_i1	1	p3	(GCT)5	15	3149	3163	AATACGAGCCAATCTGACCG	60.096	20	CCCGGACTGGTCAGAAAATA	59.926	20	260
blgSSR45	TR5376_c1_g1_i5	1	p3	(CCA)5	15	187	201	ATTTCCATATCTTCCCCGCT	59.761	20	TCTTGAATCTGAGCACGCTG	60.287	20	263
blgSSR46	TR7519_c3_g1_i1	2	p3	(GAC)5	15	1394	1408	GTAAATCAGCCACCGACGAT	59.962	20	ATCCTCCTCCAAAGCCATCT	60.037	20	242
blgSSR47	TR5327_c1_g1_i1	1	p3	(CGG)5	15	1140	1154	CAGCGGACCTTACTGAGGAG	60.005	20	CATCCTCGGGTTGATGATTT	59.75	20	276
blgSSR48	TR5417_c0_g1_i1	1	p3	(GGT)5	15	2821	2835	CGTAACATCTGGGGAATGCT	59.955	20	TGACCACCACCAATCGTAGA	59.96	20	261
blgSSR49	TR7629_c1_g1_i2	2	p3	(GGC)5	15	546	560	TCCTCAATCCACAATCCTCC	59.862	20	GCGTACTACTGGCACGTTCA	59.935	20	224
blgSSR50	TR678_c1_g1_i1	1	p3	(ATG)5	15	276	290	TGGATAGGACATTAAGCGGC	60.06	20	ATATAGCGTGACCCACTCCG	59.978	20	253
blgSSR51	TR6387_c0_g1_i6	1	p3	(CGT)6	18	1386	1403	TTCGACATCTTCTTCCCCAC	60.05	20	ACCATCCATAGGTGCTCGTC	59.957	20	204
blgSSR52	TR229_c0_g1_i1	1	p3	(CTG)6	18	473	490	CTCAGGTGACAGGTGACAGG	59.273	20	ATTGGTTCAATGCGTCAACA	59.972	20	275
blgSSR53	TR5817_c2_g1_i2	1	p3	(ATC)6	18	4311	4328	GCGGATAACCTACTCGTGGA	60.096	20	ACGCCGAAAATTTTGATGTC	59.945	20	226
blgSSR54	TR7163_c5_g1_i4	1	p3	(ATG)6	18	4677	4694	TTTTGTTCATTTTCGGCCTC	60.053	20	AGTGTTTGTGGAAGGCTGCT	59.914	20	206
blgSSR55	TR5567_c2_g2_i1	1	p3	(CCT)6	18	6626	6643	CAAATCGTTGCCAAAGGAGT	60.11	20	AGCCCTGACGGAATTAGGAT	59.925	20	241
blgSSR56	TR7560_c2_g3_i9	1	p3	(GTC)6	18	881	898	GCCCTTAAACTTCATTGGCA	60.074	20	AGACCCACCCACAGCTACAG	60.174	20	223
blgSSR57	TR6914_c0_g1_i6	1	p3	(GCA)6	18	1061	1078	ATTCACATATCCGCCGGTAG	59.807	20	TTACATCCCTGCTGATGCTG	59.823	20	279
blgSSR58	TR7415_c1_g1_i4	1	p3	(TCC)6	18	1077	1094	CCCCGTCCTCTACTTCATCA	60.065	20	AATACGGGTCGTCAGATTCG	59.955	20	218
blgSSR59	TR5915_c3_g1_i6	1	p3	(ACC)6	18	847	864	GAAGAGTCGCAGACCTCCAC	59.993	20	GATGCTTTGGTGGACTTGGT	59.973	20	143
blgSSR60	TR3846_c0_g2_i1	2	p3	(GGT)6	18	496	513	TATTGATTGCCATTCCCGAT	60.117	20	GAAATAACGGAAACGACGGA	59.938	20	226
blgSSR61	TR5185_c0_g2_i9	1	p3	(GAG)6	18	1056	1073	AATGCCACTCCAACACAACA	60.008	20	CTGCCTCTGTCTCTGCCTCT	59.883	20	252
blgSSR62	TR7629_c0_g1_i2	1	p3	(CCG)6	18	105	122	GCCAACTCCTCGAGCACTAC	60.02	20	ACTTTCCAACACCAACTGCC	60.012	20	124
blgSSR63	TR7637_c3_g1_i1	1	p3	(GAC)6	18	143	160	CGGCGTATTCTTCTTGCTTC	59.982	20	GAAAACAAAGGGAGGGGAAC	59.783	20	215
blgSSR64	TR4910_c1_g2_i2	1	p3	(TCG)6	18	3013	3030	TTGGAAGTTGGTTTCTTCGG	60.081	20	CCCGCTATCCAGAAACGTAA	60.089	20	269
blgSSR65	TR5166_c0_g1_i24	2	p3	(CCA)5	15	2225	2239	ATTGCACGATGACGCTACAG	59.895	20	AAAATGGCAAGATCTGCACC	60.081	20	272
blgSSR66	TR7471_c9_g1_i12	1	p3	(GGT)6	18	1060	1077	CCCTTCCGTTGCTTTCATTA	60.067	20	GTGTGGGCAGTCGTAGCATA	59.746	20	250
blgSSR67	TR4806_c1_g1_i2	1	p3	(CGA)5	15	177	191	ATTTTCAGTTATGCTGCGCC	60.238	20	TGGTCCGCTTTCTTCTCTGT	59.989	20	279
blgSSR68	TR5623_c0_g1_i1	1	p3	(GAG)6	18	4370	4387	GGTGAGCATGACAGAGCTGA	60.146	20	CAGGAGAGCCTGGTTGTCTC	59.986	20	205
blgSSR69	TR7475_c2_g1_i1	1	p3	(GCC)6	18	2117	2134	GCAAGTGAGTGAGACCACGA	60.03	20	GAAGTGGAAAAGCTTGCGTC	60	20	197
blgSSR70	TR6670_c0_g1_i1	1	p3	(CGA)6	18	1895	1912	GAACAAGAACGAGACGCACA	60.032	20	GTTGTTGATTTCGGCGTTTT	59.982	20	198
blgSSR71	TR7327_c0_g1_i2	2	p3	(CTC)6	18	7360	7377	GCATTCGAACTCTCCACCTC	59.81	20	GACTTCGATTCGCAAGAACC	59.82	20	237
blgSSR72	TR7559_c3_g1_i6	1	p3	(GGC)6	18	3114	3131	GGACCAACAAATCGATGCTT	59.939	20	CTCGAGCGGGCTAGAGTATG	60.132	20	272
blgSSR73	TR5924_c0_g1_i2	1	p3	(TTA)6	18	1316	1333	ATCAAACACAATCAAGCGCA	60.265	20	AGAAGTTCGAAGGATGGCCT	60.212	20	225
blgSSR74	TR6431_c2_g1_i19	1	p3	(GCA)6	18	5127	5144	TTCTGTTCCGTCAGCATCAC	59.837	20	AGTGTTTGTTCTCGGGGTTG	60.005	20	248
blgSSR75	TR7590_c3_g1_i10	1	p3	(TGG)6	18	1063	1080	AACACCCGAAATACGAATGC	59.829	20	CTCGACTCCACGAAAGAAGG	59.982	20	237
blgSSR76	TR6375_c1_g2_i1	1	p3	(AAC)6	18	613	630	CGCAGAGCCAGAATACCAAT	60.235	20	TGTTATTGCCACTGTTCCCA	59.964	20	252
blgSSR77	TR6859_c5_g1_i1	1	p3	(CCA)7	21	434	454	TACTACCCTCCGCAACAACC	59.993	20	GTGTGGGAGATACGGGTACG	60.255	20	213
blgSSR78	TR7065_c1_g2_i3	1	p3	(CGA)7	21	1375	1395	ACAAAGGATACGGCCAACTG	59.993	20	TTGCTTCGCTTGAAGAGTGA	59.864	20	257
blgSSR79	TR7662_c2_g1_i1	1	p3	(TGA)7	21	478	498	AATCCCACCCTCATCAATCA	60.135	20	CGAACCTCCACAATCCAAGT	59.966	20	235
blgSSR80	TR5496_c0_g1_i12	1	p3	(GCA)7	21	5432	5452	AGAAGAATGGCGGTCAGCTA	59.978	20	TGGTATAGTATGGGTGGCGG	60.597	20	240
blgSSR81	TR5177_c0_g1_i1	2	p3	(TCT)7	21	732	752	AAGGGATTTCGATGCTTCCT	60.039	20	ATCGATCGAGTCCGCTAGAA	59.939	20	240
blgSSR82	TR6796_c1_g1_i16	1	p3	(CCT)7	21	1546	1566	GTGAATTCCAGCGGTTGTTT	59.978	20	TGTTGCAAGCAATGGAATGT	60.119	20	261
blgSSR83	TR6081_c0_g1_i1	1	p3	(TGG)7	21	960	980	GCAGCCATTTGAATTTCGAT	60.045	20	CAGAGGGTAACCTTTGCTGC	59.875	20	245
blgSSR84	TR477_c0_g1_i1	1	p3	(CAA)6	18	548	565	CCACCACCTCGTTTCACTTT	60.005	20	AACTTGATCCATGGGCTGAG	60.073	20	262
blgSSR85	TR7204_c3_g1_i1	1	p3	(TCG)7	21	789	809	TCACCGTACGAATGGTGCTA	60.134	20	ACGGTCCTGACGTAAAATGG	59.853	20	264
blgSSR86	TR5601_c1_g1_i1	1	p3	(ACG)7	21	455	475	GCCGATAAAGCTCAGATTGC	59.951	20	CGGAGATGTTGGTGTCATTG	59.96	20	268
blgSSR87	TR5508_c0_g1_i1	1	p3	(GAG)7	21	252	272	TCGACAATGGTGTTCTTGGA	60.088	20	ATGTAGCCAAGTGTCGCCTT	59.763	20	165
blgSSR88	TR7150_c6_g1_i8	3	p3	(GAC)7	21	4943	4963	CTGTTTGATCTGGGCATGTG	60.112	20	GCGACGAAGGGTACAGAGAA	60.397	20	187
blgSSR89	TR7408_c1_g1_i3	1	p3	(TGC)8	24	5024	5047	GTTGAGCTACTGGATGGGGA	60.073	20	GCGAACTATGGCTATGGGAA	60.06	20	232
blgSSR90	TR7338_c4_g1_i1	1	p3	(CGC)8	24	618	641	TCCCTAGAATTCACCATCGG	59.887	20	ATTACTTCATCGTGCAGCCC	60.103	20	192
blgSSR91	TR6788_c0_g1_i2	1	p4	(ATCT)5	20	1723	1742	CGGAAAGGGAAATTGAGGTT	60.291	20	TCGTACTTCCACTAGCGCCT	60.037	20	199
blgSSR92	TR7524_c6_g1_i7	1	p4	(GTCC)5	20	2290	2309	CGCGACTGCTACGTAAATGA	60.037	20	GGATGTACCTTGCGTTCGTT	60	20	226
blgSSR93	TR6407_c1_g1_i12	2	p4	(GGTA)5	20	316	335	CGGTACGCAGATAGAGGGAG	59.853	20	ATCGTCTACCCAATGCCAAG	59.955	20	207
blgSSR94	TR7509_c3_g2_i14	1	p4	(GCGT)5	20	1170	1189	TACACCCTTACTTCGCTGGG	60.125	20	CGATGCAACTATGGGAAGGT	59.955	20	207
blgSSR95	TR4372_c0_g1_i5	1	p4	(CCGC)6	24	1551	1574	GCTAGTTTCTTGTCTGCCCG	60.015	20	ATTTAACGAGTGGGCCAGTG	59.993	20	214
blgSSR96	TR7012_c2_g1_i2	1	p4	(TTCA)6	24	3238	3261	GAGGATGTTCAAGTGGGGAA	59.903	20	TTTGCGTCCATGTGATGAGT	60.12	20	154
blgSSR97	TR7289_c2_g1_i14	1	p4	(AATG)6	24	3601	3624	CATCTTAGCCGCTGGTTTTC	59.845	20	ATTCCGTAAGTTGGGCAGTG	59.993	20	223
blgSSR98	TR6641_c1_g1_i1	1	p4	(AGTG)6	24	701	724	GTCTTCGCCACCAGAGAGTC	59.993	20	GTTGACGCTGAGAATCGACA	59.992	20	262
blgSSR99	TR6865_c1_g1_i11	1	p5	(GCAAC)5	25	3044	3068	GTCCTGTCCATCGATGTGTG	59.962	20	GTTGTCTCTCTTTCCGTCCG	59.844	20	279
blgSSR100	TR7607_c7_g1_i14	1	p5	(GTGAT)5	25	1926	1950	TGCCGAAGATCCAGTAGGTC	60.218	20	TGTCCGGCTGAGATATACCC	59.917	20	219
	TR6711_c1_g1_i3	1	p2	(AT)9	18	127	144	CTCAATCGACAAGCAATGGA	59.799	20	ATGTGATGCTGCGACTCAAG	60.016	20	232
	TR6223_c3_g1_i2	1	p2	(CA)6	12	1307	1318	GACTGACAGACGCGATTGAA	59.992	20	CTGCCCGACTTTGTCAGAAT	60.255	20	229
	TR992_c0_g2_i1	2	p3	(ATA)5	15	169	183	AGGTGGTAAGGGCTGCTGTA	59.757	20	CCACCTCGAGAACTGATTCTG	59.852	21	144
	TR6223_c3_g1_i3	1	p4	(GGGC)5	20	2503	2522	CAAGGCTGGGTTGTCAATTT	59.971	20	CTCAAGGTTGACGGGCTTAG	59.869	20	210
	TR10052_c0_g1_i1	1	p2	(GT)9	18	34	51	CATCGTGAGGTGTGTGTGTG	59.596	20	GACCCAGAGGGTCTTGAACA	60.088	20	222
	TR1014_c0_g1_i1	1	p2	(TA)7	14	611	624	AGGCGCTGAAAGAAGTGTGT	60.058	20	GCAATTTCCATTACACGAACC	59.333	21	146
	TR10197_c0_g1_i1	1	p2	(CA)6	12	134	145	TTGGCCGTACAGCAGTACTTT	59.821	21	CCCTTGGCCAAAAGATGTAA	59.931	20	275
	TR1027_c0_g2_i1	1	p2	(AT)6	12	143	154	CTTTTTCACAGTTCTCGGGG	59.705	20	ATTATGCGCCATGTATGCAA	59.949	20	134
	TR10284_c0_g1_i1	1	p3	(AAG)5	15	38	52	GACGGCGACAAGAAGAGC	59.663	18	AATAATGCTCCGGTCTCCCT	59.925	20	182
	TR1136_c0_g1_i1	1	p2	(AT)6	12	573	584	GGTCTTGTTCTCGCCTTCTG	59.989	20	GATGGTCTTGTTTTGGCGAT	59.939	20	150
	TR1147_c0_g1_i1	1	p2	(AC)6	12	38	49	CGTTAGCATACTTCTTGCGG	58.607	20	GATTCTTGGGCGTTTGATGT	59.939	20	120
	TR1282_c1_g1_i1	2	p3	(TCT)5	15	259	273	TTTGGGAATTTTGGTCTTCC	58.855	20	GGAGGGCTATGGAAGAGAGG	60.169	20	222
	TR1315_c0_g1_i1	1	p2	(CT)7	14	196	209	AGTGGTATCCACTGAACGGC	59.997	20	ATATACTTTGCCGCCAGCAC	60.124	20	278
	TR1405_c0_g2_i1	1	p2	(TA)8	16	101	116	TTGGCCTTTATGGCATTTGT	60.323	20	CCCAAGGATCAGAACCTGAA	60.042	20	162
	TR1428_c0_g2_i1	1	p3	(GGA)5	15	1010	1024	TTTGGAAGAGGCAGAGAGGA	60.065	20	CTAATCTTGGGAAAGCTGCG	59.975	20	209
	TR1592_c0_g1_i1	1	p3	(GAT)7	21	57	77	AATGGAGATGATGGGAGACG	59.886	20	AACGTGACCGACTGCTCTCT	60.057	20	130
	TR1594_c0_g1_i1	1	p3	(AGA)6	18	76	93	TGGCAAAGTCAGAGGACAGA	59.545	20	GGCGTGTTTAGGAGTTGGAG	59.734	20	161
	TR1708_c0_g1_i1	1	p3	(CGC)5	15	89	103	ATCCAGAAACCACCATGAGC	59.934	20	GTTGATGAAACCGTAGCCGT	60	20	197
	TR1744_c0_g1_i1	1	p3	(GCT)5	15	863	877	ATGATGTGCGTGAAGAGCTG	60.016	20	GCGATCGTGGAATTAGTGGT	59.962	20	249
	TR1754_c0_g1_i1	1	p3	(TCG)6	18	282	299	CCCGAAACGAAATACGAGAA	60.067	20	CGTGCGTAATTGCGTAAGTG	60.329	20	167
	TR176_c1_g1_i1	1	p2	(GT)6	12	51	62	AAAGAAAGCTGAGGAACTGGG	59.872	21	ATTCACAGGATTGGTCGAGG	59.927	20	193
	TR1768_c0_g1_i2	1	p3	(GAG)5	15	2263	2277	TGCTGTACATGCTGAGGAGG	60.008	20	ACATCTGCACCAACACTCCA	60.162	20	237
	TR1800_c0_g1_i1	1	p3	(GCA)5	15	156	170	GGCTTATAAAGAGGGGTCGG	59.924	20	GGAGGCGGGATTGTTATTTT	60.15	20	182
	TR1841_c0_g1_i3	1	p3	(CAG)5	15	2202	2216	GTTGAGAAGGAGCGTTCCAG	59.989	20	GTAAAAAGCCCCCACCTCAC	60.723	20	127
	TR185_c1_g1_i1	1	p2	(CT)7	14	1713	1726	GCATTTCACCAGTGTTGTGG	60.008	20	CGGTTCGTGTCTATGTGGTG	60.025	20	272
	TR186_c0_g1_i1	1	p6	(CAAAAA)9	54	45	98	GAGACAAGTATGGGGGAGAAA	58.108	21	TGTGTTGGGCCTTTACTTCA	59.17	20	191
	TR1872_c1_g1_i1	1	p2	(GT)6	12	116	127	GTACCAACGGCGAGATAAGC	59.736	20	CCAAAGGTCTCTGCAAAACAG	59.899	21	145
	TR1899_c0_g1_i1	1	p3	(ACG)6	18	79	96	TCCATCGTGACCCTTTTCTC	60.05	20	ACTTGCAAATGGCGGAGTAG	60.27	20	158
	TR1912_c1_g1_i1	1	p3	(CAT)7	21	3336	3356	CTTGCGAGATGAAGTCACCA	59.984	20	GCTCCAGTGTCTCCGCTTAC	60.02	20	250
	TR1917_c1_g1_i1	1	p2	(CT)6	12	147	158	GCGCCTTTCCATAAATCTCC	60.903	20	CGTCGCGCATATACTCAACTC	60.807	21	100
	TR1921_c0_g2_i1	1	p3	(GAA)5	15	180	194	ACACATGCAACCCATTTTGA	59.823	20	TCCACCATTTTGGCAATTTT	60.167	20	235
	TR1991_c1_g1_i1	1	p3	(CCT)6	18	82	99	TCTTCTTGCCTCTGTTGCCT	60.134	20	AGACATTCCACCCCATCTGA	60.326	20	233
	TR2036_c0_g2_i1	1	p3	(GCC)5	15	538	552	CTGATCAAGCAGCGTCACAT	60.016	20	TTCCTCATCCTCCTCCTCCT	60.149	20	198
	TR2057_c0_g1_i2	1	p3	(CCT)5	15	61	75	CCCCTCGCTCTCTTTCTTCT	60.088	20	GGATTGTTCCTCCGTTCTCA	60.05	20	204
	TR2062_c1_g1_i1	1	p3	(CGC)5	15	923	937	CTATCGCCACTCCTCAGGTC	59.827	20	AGAAGGGTCCAGTGTGGTTG	60.002	20	244
	TR2171_c1_g1_i1	1	p3	(GGA)8	24	796	819	ATATCGACGAGCGATGAACC	60.066	20	AAATGGCCACTGCGATCTAC	60.103	20	266
	TR2203_c0_g2_i1	1	p3	(GCA)7	21	3413	3433	CGCTATTCAACAAGTGCAGG	59.488	20	CCGTTGAAGTTCGGCATACT	60.132	20	208
	TR221_c0_g1_i1	1	p2	(GT)6	12	160	171	GCTGTTTTGTGTGAGTGCGT	59.953	20	CATCATCAAACATATTCGAGCC	59.438	22	101
	TR2231_c0_g1_i1	1	p3	(CGT)5	15	1046	1060	TCTTCAGGGGATGGTTCTTG	60.042	20	GTCCCCGACGTCTATGAAGA	60.073	20	242
	TR2231_c0_g1_i1	2	p3	(GCT)6	18	2066	2083	TGGAGAGAAATCAAAACGGG	60.044	20	ACCAGCAACTCCAGCAGACT	60.057	20	169
	TR2241_c1_g1_i1	1	p3	(GAG)5	15	782	796	CCAAGAGGAGGACGAAGATG	59.797	20	CTCGTCAATAACATCCGCCT	60.096	20	244
	TR2350_c0_g1_i1	1	p3	(GCA)6	18	1070	1087	ACCAACGGATACTGCTGGAC	59.997	20	ACCGTCGGTAGGCATAGTTG	60.015	20	237
	TR2401_c0_g1_i1	1	p3	(GAA)5	15	108	122	GAGGGAGATGGGGAGAAGTC	60.012	20	CTTGGCCGTACAGCAGATTT	60.27	20	156
	TR2404_c0_g1_i1	1	p2	(AG)9	18	94	111	ACGCTGTGAATGAGTGTTCG	59.905	20	GATCAAATTGACGTGCATGG	59.931	20	252
	TR247_c0_g1_i1	1	p3	(CGA)5	15	63	77	AGGCGATGACGATTTTGATT	59.533	20	GAGACGAAGACGCCAGTTTC	59.997	20	155
	TR25_c0_g1_i1	1	p3	(TTA)8	24	289	312	GAGCAAGGCAAGTCACATCA	59.992	20	GGTTCCATGGAGAAAGTGGA	59.903	20	223
	TR2518_c0_g2_i1	1	p2	(AT)8	16	259	274	TACTCTATTCGCCCAAACGG	60.089	20	CTGCACGGTACATCCACATC	59.992	20	133
	TR2546_c0_g1_i1	1	p2	(AG)7	14	276	289	GTTGCCTACAAACTGGGGAA	59.971	20	CTGGAGGCATTGAACACCTT	60.111	20	180
	TR2586_c1_g1_i1	1	p3	(TCG)5	15	142	156	TTCCTTTTGACCACCAGCAT	60.495	20	CTCCCTGTCAGAGTCCGTGT	60.306	20	145
	TR2596_c0_g1_i1	1	p3	(GCT)5	15	1314	1328	GGCCTGGAAGTGTTGGTTTA	59.971	20	GGAAGAGTGAACTGGCGAAG	59.989	20	105
	TR265_c0_g1_i1	1	p3	(CAG)6	18	92	109	CAACCAGTGGTCCTCCAACT	60.002	20	TGTTCAGAGTGTGGCTGAGG	60.022	20	119
	TR2676_c0_g1_i1	1	p3	(GCG)9	27	1352	1378	ACTGGTCTGATTTTCCGTGG	59.966	20	CTCGGTAGCAATTGGGAAAC	59.569	20	279
	TR2784_c5_g1_i1	1	p3	(GTC)5	15	303	317	ACAGGACCATCGTCTTCAGG	60.112	20	TGTGTACAAGTCCCCCAACA	59.848	20	204
	TR2858_c0_g1_i1	1	p3	(GTC)8	24	1279	1302	ATACGGATACAAATGGGCGA	60.175	20	ATGATGATGGTTGACAGGCA	59.925	20	136
	TR2962_c0_g2_i1	1	p2	(AT)6	12	35	46	TTCTTCGCACTCTCCTAGCC	59.717	20	CAGCGAGTTGATCTTCCACA	59.984	20	168
	TR2964_c1_g1_i1	1	p3	(TCT)8	24	281	304	CATTTCCCCTTCACTCTCCA	60.042	20	TCATTTGTGCTCATCTTTTTCA	58.413	22	226
	TR2996_c0_g1_i1	1	p3	(TGT)5	15	435	449	AAACATGGGCAACTTCTTGG	59.971	20	GTACGAACTTCCGCTTGCTC	60.022	20	255
	TR3017_c0_g1_i1	1	p3	(CGG)5	15	759	773	GATGAACCTCCGAGGACTGA	60.199	20	TACTGAAATGGCCCTCCTTG	60.066	20	241
	TR3025_c0_g1_i1	1	p3	(CTC)5	15	1975	1989	CAGCTCTGTCTTCTCCGTCC	60.135	20	GGTAAAGCAACTCGAGCGAC	60.022	20	146
	TR3030_c1_g1_i1	1	p2	(AT)9	18	1918	1935	CTAAGGTTAGGGACCCGCTC	60.089	20	GGCCGTATTCATGCTATGCT	60.088	20	160
	TR3031_c0_g6_i1	1	p3	(CCG)6	18	200	217	AGTTTGCAGTGGTGTTGCTG	59.946	20	AACGCTCGCCATGACTACTT	59.904	20	256
	TR3043_c0_g1_i3	1	p3	(AAC)8	24	507	530	AGCGCTTATTGTCACAGCCT	60.044	20	ATTGAGGCCTGTCGATTGAT	59.513	20	270
	TR3049_c0_g2_i1	1	p2	(AC)6	12	400	411	CGACCTTTGTGACTCCCCTA	60.103	20	CTGGAAGTCATCCCGAAGAA	60.187	20	244
	TR3068_c0_g1_i2	1	p3	(GAC)8	24	53	76	TTTCTCTTAACCACCACCGC	60.11	20	AGCTCAGTGCGTTCACGATA	59.621	20	191
	TR3096_c0_g2_i1	1	p3	(CGC)6	18	2825	2842	GTGCTTCATCCGCACAGTAA	59.871	20	CTTTGGGTGTCTGGGAATCA	60.892	20	213
	TR3114_c2_g1_i1	1	p3	(TAT)5	15	1520	1534	ATATTCCCTCCATCCCTTCG	60.11	20	CGCACCACGGAGGTAGTTAT	60.015	20	189
	TR3126_c0_g1_i1	2	p4	(GTTG)5	20	1304	1323	ATTCACTGCAGGAAAATCCG	60.074	20	AGCGAAAGCACATAAAAGGC	59.501	20	226
	TR3221_c0_g1_i1	1	p3	(TGG)5	15	2854	2868	AATGCCAAGTATTTGACCGC	59.967	20	TCGATCCTGGACCACAAAAT	60.317	20	112
	TR3221_c0_g1_i2	2	p3	(CGT)7	21	3772	3792	AGCCAGGTCCACATCCATAG	59.95	20	GCAAAGCTCAAAATTCCTGC	59.967	20	243
	TR3245_c0_g1_i1	1	p2	(TC)7	14	129	142	TATACTCGTTCGCGTGCTTG	60.037	20	GATTACACGGCGAAGCGTAG	60.792	20	101
	TR3342_c0_g1_i1	1	p2	(CA)6	12	351	362	TGAAGGCTAGTCATCTGGGG	60.21	20	ACCAGGGTTGCGATTCTATG	59.955	20	151
	TR3375_c0_g2_i1	1	p2	(GA)8	16	343	358	TTGATGCTGTGATGCTGTGA	59.986	20	CCTGGGCTACGTTTGGAGTA	60.125	20	123
	TR3467_c0_g1_i1	1	p3	(CGA)6	18	752	769	GTCGTGCATTTTGAGGGTTT	59.978	20	GAGTACGAACGACCCGAAAA	60.11	20	277
	TR3501_c1_g1_i1	1	p2	(GA)6	12	184	195	TGGTGCCAAGTCTCTGTGAG	60.022	20	AGTATCCGACGTGGCTATCG	60.118	20	195
	TR3525_c0_g1_i1	1	p3	(CAT)5	15	374	388	TCCAATGACGAATCCAACAA	59.9	20	GCGTGGTTTTGAATAGCGTT	60.138	20	242
	TR3526_c0_g1_i1	1	p3	(TCG)6	18	1059	1076	CAGTCAAGGCGCTTATCCAT	60.235	20	GGACGAAGGTGTCGTTGAAT	59.973	20	276
	TR3552_c0_g1_i2	1	p3	(CAG)6	18	1715	1732	CCACCAATTGCTCAACTTCC	60.495	20	TGAGGTGTTAAGCTTGGAGTCA	59.914	22	242
	TR3598_c1_g1_i1	3	p3	(ACG)5	15	2027	2041	AATATCGACGAGGGGGAAAG	60.278	20	CCCCACTATCAACAGTGCCT	59.989	20	102
	TR3599_c0_g1_i2	1	p3	(CCG)6	18	1539	1556	ACTTGGAACCACTCGACACC	60.009	20	GAGTGAAAGTAAGGCCTGCG	60.015	20	257
	TR3626_c0_g1_i3	1	p3	(GAG)5	15	1078	1092	TGAAGTCGCTGATGTTCAGG	59.984	20	CCAGAATTGGGACCAGAGAA	60.042	20	246
	TR3639_c1_g1_i1	1	p3	(CAG)7	21	196	216	CTTTCTCCTGCTTCAATGCC	59.955	20	TTGTGAAAACTTGAGCGACG	60.027	20	261
	TR364_c0_g1_i1	1	p4	(TTTA)5	20	2106	2125	CTTTCGTATTCGGCGAGAAG	59.975	20	GCCGAAAATTTAACGGGTCT	60.312	20	265
	TR3643_c0_g1_i1	1	p3	(GTG)6	18	2908	2925	ATCTTTCGGTCGACATCTGC	60.226	20	GATGACGTCCCTGTATCCGT	59.81	20	236
	TR3704_c0_g1_i3	1	p2	(GA)7	14	1788	1801	GGGGCAGTAGTCCAGATTGA	60.073	20	TTGCTTTCTTTTTCTGGCGT	59.996	20	140
	TR3722_c1_g1_i1	1	p3	(GAA)5	15	308	322	GATCGGTTTATCTGCGGAAC	59.533	20	TTCTGACGCGTGAGTATTGC	60.019	20	211
	TR3730_c0_g2_i1	1	p3	(ACC)7	21	62	82	TCGACCAGCGTACTCTTCCT	60.012	20	AGATTGATTACCCAGCCACG	59.955	20	119
	TR3731_c0_g1_i2	1	p3	(CAG)5	15	125	139	CCAACAATGTCTTTTGCCCT	59.971	20	GATACGAACTACCCGACGGA	59.955	20	145
	TR3757_c0_g1_i1	1	p3	(CGT)5	15	3911	3925	GCCAAAAGGGTTCACAGGTA	59.971	20	TTCATAGCAGGCCCATTCTC	60.177	20	211
	TR3769_c0_g2_i1	1	p3	(CGT)5	15	269	283	TTCATACTTGCAGTGCTCGC	60.165	20	TGCTAAAAGACGGAGAGGGA	59.948	20	211
	TR3803_c0_g1_i1	2	p2	(AC)6	12	2156	2167	AGGAGTCCATGAACACTGGC	60.12	20	TTGACGGTGTTCGTGTTTGT	60.049	20	233
	TR3833_c0_g1_i1	1	p3	(TCG)5	15	867	881	CCCAGGAGTAGAGCACGAAG	60.005	20	GGGGAATCTGACATTAGCGA	60.036	20	230
	TR3846_c0_g2_i1	1	p2	(CT)7	14	312	325	CTCGAGTCCCGAAACCAATA	60.066	20	ATCGGGAATGGCAATCAATA	60.117	20	212
	TR7307_c1_g1_i2	1	p3	(CAA)5	15	1650	1664	AACGACCAGGACACGATGAT	60.395	20	CCAGAGGGCGTATAGTGGTC	59.574	20	275
	TR3856_c0_g2_i1	1	p2	(TA)6	12	1138	1149	ATACCATAAGGTGGGAGGGC	60.039	20	TTTTCGACTTGGCTTCGACT	59.993	20	274
	TR3941_c0_g2_i1	1	p3	(CAT)5	15	108	122	GCCTATGCCTCCTCCTCTCT	59.942	20	GATGGTTGGTCGACTGAGGT	59.969	20	101
	TR3981_c0_g1_i1	1	p3	(GAG)6	18	2618	2635	GGTAGCCACGAAAACAAAGC	59.752	20	CAACTTGCACTTCCTCCTCC	59.844	20	149
	TR4023_c0_g1_i2	1	p3	(TCG)5	15	3947	3961	TGATCGTGGTCATCTGGGTA	59.918	20	GTCCTATACCAGGCTGCTCG	59.859	20	218
	TR4061_c0_g1_i2	1	p3	(GAC)6	18	909	926	TTTTGGTCGAGGAGTTGGTC	60.088	20	TGCGGAATTAATCTCCTTCG	60.167	20	238
	TR4068_c0_g1_i1	1	p2	(AT)6	12	195	206	CCCACAAACCCGTTGAATAC	60.088	20	GCACTGGGAGGATGTTCATT	59.934	20	232
	TR4078_c3_g1_i1	1	p3	(TGG)5	15	1138	1152	CCTGGATGGCAAGTTTGAGT	60.111	20	CCGCTTACCACCATCTTCAT	59.955	20	131
	TR4085_c1_g2_i1	1	p2	(TA)6	12	1778	1789	TCCCAGGAGCAGTGTAGCTT	60.012	20	GCGATCTTGATGTGACCTGA	59.794	20	251
	TR4104_c0_g1_i2	1	p2	(GA)6	12	21	32	GGACGTGTGCGTGTGTGT	60.224	18	CACGCAGTCTGCCTTCATAA	60.011	20	258
	TR4138_c0_g1_i1	1	p3	(TCC)5	15	529	543	TTGTATTTGACGCTGCTTCG	60.014	20	ACGTCAATGCCGGTCTTATC	59.962	20	222
	TR4197_c1_g1_i1	1	p3	(CGA)8	24	49	72	AGTCCGCCTTTGTGTCTACG	60.312	20	GAGAGAAAGGCAACGACGAG	60.134	20	205
	TR4208_c1_g1_i1	1	p3	(CCA)5	15	799	813	GCACGACTAGAACGGGTAGC	59.904	20	GTCAGCGGTACGATATGGGT	59.843	20	209
	TR4246_c2_g1_i1	1	p3	(GAG)5	15	2663	2677	GCACTCGAAGTTAACCGAGC	60.022	20	AGAGAAAGGGGAACTCAGCC	59.817	20	256
	TR4303_c0_g1_i2	2	p3	(GCC)5	15	1264	1278	TGGTAACTGCGCTGTGATTC	59.871	20	CGCTGTTCTAAGCACATGGA	60.011	20	232
	TR4312_c0_g1_i3	1	p3	(CTG)7	21	123	143	GCCCGTGAACTGCCATATAC	60.361	20	CACTGTACAACGCGGAGAAA	59.904	20	176
	TR4328_c0_g1_i1	1	p2	(AG)6	12	442	453	CTTAAGCAATTCTCGGCAGG	59.975	20	CTTGGCCGTACAGCAGAATG	61.753	20	166
	TR4349_c0_g1_i1	1	p3	(GCT)5	15	3242	3256	CCTTCACCATCCTTCCAAGA	60.042	20	ATTCCTATCGAGACATGGCG	60.059	20	201
	TR4374_c0_g1_i2	1	p6	(ATCATA)6	36	136	171	ACACCCAAGCACTTGCATAA	59.199	20	TTCCTGGGTACCACTCCAAG	59.959	20	214
	TR4377_c1_g1_i1	1	p2	(TC)6	12	786	797	TGCATTTGTTCTTGAAAGCG	59.992	20	TTTATGGGTGAAGGGAAAGC	59.019	20	218
	TR4385_c0_g1_i1	1	p3	(TAT)5	15	337	351	CTATCGCAGCCTTCTTCACC	59.978	20	TTTCCCTGGTTCCCAATGTA	60.162	20	270
	TR4392_c0_g1_i3	1	p3	(TTC)6	18	98	115	CACAGTCACGGTCTTCACGA	60.939	20	GAGATGGATGAGGGTGAGGA	60.008	20	189
	TR4397_c0_g1_i1	1	p3	(TGG)6	18	178	195	TCTGAGGTGCAGTGGAGTTG	60.022	20	GACAAATGGCTGGGGTAATG	60.192	20	190
	TR4438_c0_g1_i2	1	p2	(AT)8	16	1611	1626	CCTGGAAATGCGACAAAAAT	59.938	20	TTTGTTTTCGTGGAGCCTTT	59.724	20	160
	TR4457_c1_g1_i1	1	p3	(TGC)5	15	1952	1966	AGTGAGCCGAGATATGCGAT	59.826	20	TGCAGCAGGCATACTACAGG	60.035	20	200
	TR4476_c1_g1_i1	1	p3	(TGG)5	15	3127	3141	CAAATTGTGATGAGGCATCG	60.073	20	CGGGCACTCAACTCTCTCTT	59.598	20	140
	TR4490_c0_g1_i1	2	p3	(CAT)5	15	4989	5003	TGTCCGCTTCCTTCTGTCTT	59.989	20	AAATACACGGCCGTCAAAAG	59.996	20	260
	TR4504_c0_g1_i3	1	p3	(TGA)5	15	1041	1055	TCTACCTCCGTGGAATCGTC	60.073	20	TGACAGAGCTGAGAAGCCAA	59.855	20	263
	TR4510_c0_g1_i1	1	p3	(GCT)7	21	639	659	GCACCAGTTCCAGCAATACC	60.526	20	GTCCTTTCGGTGGATGTGTT	59.827	20	196
	TR4558_c0_g1_i1	1	p3	(ATC)5	15	5236	5250	GCTCATCGATGGCTGTCATA	59.788	20	GAAGCAGCGCTACTCAAGGT	59.786	20	242
	TR4615_c0_g1_i3	1	p2	(AT)8	16	883	898	CGCTTGGAGCTACCTACTGC	60.176	20	AACGTAGATGACGGGAGGTG	59.989	20	249
	TR4643_c1_g1_i9	1	p3	(GGC)5	15	788	802	GGAGGTTGACGTGAACGAAT	59.973	20	GCGAAGATTCTACGAGTCCG	59.978	20	228
	TR4668_c1_g2_i1	1	p3	(ACC)10	30	2013	2042	TGAGAAAACGTAGTTCCCCG	60.103	20	AGACGAAGGCGTGCAATTT	60.791	19	248
	TR4718_c0_g1_i1	1	p2	(AC)6	12	78	89	CGGTACATATATCGAGCCCA	58.482	20	GAGGCTCATCATCTCCCAAA	60.158	20	201
	TR4727_c1_g1_i1	1	p3	(GCA)5	15	405	419	CCCGTTCAACCTGTCTGTTT	60.005	20	ACGAGTATCGTACGGCCATC	59.985	20	237
	TR4740_c0_g1_i1	1	p3	(CCT)5	15	780	794	AACGAGTCGAATGGATACGC	60.103	20	GGTTGATGCTGTTGCTGAGA	59.992	20	258
	TR4757_c0_g1_i1	1	p3	(CAA)5	15	776	790	CTCGTTTCAGGCTTCCTCAC	59.989	20	ATCACTGCGCGAAGAAAGAT	59.985	20	199
	TR6772_c4_g1_i2	1	p3	(TGA)5	15	2512	2526	TCTTGGTCGAAGAAAGCGAT	59.955	20	CTTTCCGAGATGTACGCTCC	59.836	20	271
	TR4781_c0_g1_i1	1	p2	(GT)6	12	1135	1146	CCTCAGATCCTTCCCAATCA	60.003	20	GAGCGCCCATGTGATAATTT	59.929	20	224
	TR4785_c0_g1_i1	1	p3	(TCC)6	18	173	190	GTTCAAAGCACGCGTACAGA	60.058	20	ATTGTATTTGAAGGGCGACG	59.96	20	226
	TR4789_c0_g1_i2	1	p3	(CCA)7	21	678	698	TCACGAGCAGTATTCGCATC	59.979	20	ACGATCTATTTGGGCACGAC	59.962	20	235
	TR480_c0_g1_i1	1	p3	(AAG)5	15	309	323	GACAATAGGTGACGCCCTGT	59.997	20	CATTAAGGATGGGTGGATGG	60.006	20	232
	TR4804_c1_g3_i2	1	p3	(TAC)5	15	2706	2720	TAGTTAACGTTTCGCCCACC	59.996	20	AATACCTCATGTTTTGGCGG	59.823	20	169
	TR5363_c0_g1_i1	1	p3	(GTG)6	18	1987	2004	ATTATCCTCCCTGCCTTCGT	59.925	20	CGTCTGAATGTCCACCCTTT	59.966	20	273
	TR4813_c1_g1_i5	1	p2	(TA)9	18	1307	1324	GCACCGACTATTTGCCGTAT	59.988	20	TTAGGAACATCCGGTGAAGC	60.074	20	182
	TR4815_c0_g1_i2	1	p3	(GAG)5	15	1022	1036	CGAGGAAGGCGAGACAATAC	59.836	20	GTCCTCGTCGTCCTCTTCAG	59.986	20	263
	TR4833_c0_g1_i4	1	p3	(AAG)6	18	582	599	TGAAGGATGAGAAACGAGGC	60.34	20	TTCATTTCGTTTGCAATCCC	60.817	20	238
	TR4833_c0_g2_i1	1	p2	(GA)9	18	53	70	CACGTCGAAGCGTAGTGAAA	60.05	20	TCCCCGTTCTCAATCTGTTC	60.05	20	222
	TR4833_c0_g2_i1	2	p3	(CTA)6	18	346	363	GAACAGATTGAGAACGGGGA	60.05	20	CACTGTTTGGTTCGTGTTGG	60.041	20	221
	TR4833_c1_g1_i1	1	p3	(AAG)5	15	276	290	AATACGAACACGAAGGTCCG	59.993	20	GTTGCTGCAATTTCGAGTCC	60.786	20	257
	TR4856_c1_g1_i7	1	p3	(CGC)5	15	691	705	AAAGGGAAAGAGAAGCAGGC	59.962	20	TTCGGTAGCGTCGAGAAACT	60.015	20	210
	TR4867_c4_g1_i1	1	p3	(CTG)5	15	1614	1628	TTGTTCATAGCAGCATTCGG	59.833	20	TTCCAACAGAGATCGAGCAA	59.522	20	156
	TR4868_c0_g1_i1	1	p3	(CAG)6	18	370	387	ACAGCTTCACCTCATTTCCG	60.255	20	GTCTGCTGTTGCTGGTGTTG	60.51	20	100
	TR4875_c1_g1_i3	1	p3	(CTC)5	15	78	92	TCAACCACTTCATCAAACCG	59.541	20	AAGCAACCCAATTTTTCGTG	59.975	20	266
	TR4880_c0_g1_i3	1	p2	(CG)8	16	621	636	CCCTCTGCAAATCGTCTAGG	59.83	20	ACCTGCTAGGTATGCCAACG	60.154	20	243
	TR4900_c1_g1_i2	1	p3	(CTT)5	15	302	316	CGCGGTACGAGTACAAGTGA	59.928	20	CAGGCTTCATCCTCGCTAAC	59.978	20	256
	TR4943_c0_g1_i2	1	p2	(CG)6	12	1237	1248	GAAGCGACTAATCCCGTGTG	60.657	20	TCCCATTCCAATCTTCAACG	60.832	20	280
	TR4960_c2_g2_i2	1	p3	(CAG)5	15	2509	2523	AGAACTCTCGGAGCCTTTCC	59.957	20	AGATGTGGGGCGTAACGTAG	60.015	20	150
	TR4964_c1_g1_i1	1	p2	(TA)7	14	226	239	CAAGGATGTGGAATGCAATG	59.924	20	ACTCGCACGACACTTCACTG	60.096	20	199
	TR4978_c1_g1_i1	1	p2	(AT)6	12	325	336	ACCGAGATTTTTCGTGCAAC	60.118	20	CTCTGTCCTCCTCCGTCAAG	59.978	20	232
	TR4986_c0_g1_i1	1	p3	(CGA)5	15	541	555	GTGAAGCGGCAACTTTCTTC	60	20	ACTCACACGCTACTCTCGCC	60.621	20	272
	TR4987_c0_g1_i6	1	p2	(GA)7	14	198	211	ATGCTTAGCGGAAGCCTACA	60.003	20	TTCTTGTCCTGCTTGTGTCG	60.025	20	273
	TR4999_c0_g1_i1	1	p3	(CGG)5	15	727	741	ATCCTGACAGCACCATCTCC	60.08	20	TGGACATCCTTTGGGCTATC	59.894	20	214
	TR4999_c0_g1_i1	2	p3	(TCC)5	15	1056	1070	GCCACTTGACCTACTCTCGC	60.02	20	TGAGGATGAAGAAGGTTGGG	60.042	20	139
	TR5007_c1_g1_i1	1	p3	(CCG)6	18	1746	1763	CTTGGTCGCATTGCTCAGTA	60.011	20	ACGGTGAAGAAAAGGAGGCT	60.247	20	107
	TR5008_c0_g1_i1	1	p3	(GCT)5	15	629	643	ATGTGTCGGAAGAGGTACGG	59.989	20	ATGCAAAGAGGCAAAGTGCT	60.022	20	234
	TR5019_c0_g1_i1	1	p3	(CTT)8	24	1640	1663	AGACTTGCCTGTCATTTGCC	60.263	20	CCAGCCGTCGAATAGAAGAC	59.836	20	129
	TR5022_c0_g1_i1	1	p2	(AG)7	14	1805	1818	TGCTGGACAGCCATACTCAG	60.008	20	CCTCAGCGAAGAGAGACCAG	60.275	20	272
	TR5044_c0_g1_i1	1	p3	(TAC)6	18	86	103	TGACAGGTTCCACAGGTTCTT	59.607	21	CGACCAAACACAACGAAATG	60.004	20	276
	TR5057_c0_g1_i3	1	p3	(TCC)8	24	826	849	AAGGCGCAAAAGAGAGATCA	60.096	20	AGCATTTCGGAGCCAGAGTA	59.978	20	246
	TR5075_c1_g1_i2	1	p3	(TCG)5	15	483	497	GGACATCGGCTACATAGGGA	59.917	20	CTTTGGTCCAGATGGGAAGA	60.042	20	133
	TR5076_c1_g1_i2	1	p3	(GGT)5	15	900	914	AGAGGAAGAGCTCGGTAGGC	60.117	20	TTTGAGCCTTGTAACGGACC	60.11	20	269
	TR5076_c1_g1_i2	2	p3	(TGT)5	15	3066	3080	GAGGGATGGTTGTTGTTGCT	59.973	20	AACAACCAGCTACCACTGGG	60.028	20	230
	TR5145_c1_g2_i1	1	p3	(CCA)5	15	1142	1156	AATGCTTCGCGTGTTGCTAT	60.802	20	CAAGCGCTTACAACGAACAA	60.052	20	168
	TR5156_c2_g1_i1	1	p2	(AC)8	16	1776	1791	CACTTCTTCCCAGCGTTCTC	59.989	20	CACTTTGATTGGTGCTCCTAAA	59.267	22	103
	TR5166_c0_g1_i21	1	p3	(GGA)8	24	34	57	GAGCTGGGGTGGTAGCTG	59.367	18	CGAGAATAGGCCCAGGTGTA	60.088	20	182
	TR518_c0_g2_i1	1	p2	(GA)7	14	45	58	CAGCCATCTTCATCTTTGGG	60.594	20	TCCTCAAATTTCTGCTGCCT	59.955	20	181
	TR5187_c0_g1_i1	1	p3	(CGA)5	15	1218	1232	AAGAGGTGAAGGACGAACCA	59.697	20	CGGCTCTTCCTCCTTAGGTT	59.842	20	205
	TR5187_c0_g1_i1	2	p3	(GAA)8	24	1450	1473	CGCTGAAGGCTATGATGGAT	60.199	20	ATTTCTCGGTTTTCACCACG	59.971	20	243
	TR5215_c0_g1_i3	1	p2	(AG)6	12	1231	1242	TGTGGTACCGCGAATCAATA	59.953	20	CATGTCACGGCTCTCTTGAA	59.984	20	190
	TR5223_c1_g1_i1	1	p3	(ATC)5	15	234	248	CAATCCCAAGGAAGAACCAA	59.903	20	ACTTCCGACGCCAACATAAC	60	20	260
	TR5242_c0_g1_i2	1	p3	(CCG)5	15	163	177	TCTCACAAGCGTTGTTCCTG	60.025	20	ATGCGGGCTTGTTTAAATTG	59.964	20	145
	TR5279_c2_g2_i1	1	p2	(AG)6	12	3361	3372	GGGTGGAGGACTTGTTGAAA	59.943	20	CACTAGACGCGGAACGATCT	60.419	20	149
	TR5313_c0_g1_i2	1	p3	(AAG)5	15	168	182	GCTTTATCGTCAGCCACCTC	59.843	20	CGTCGACATCATCCAATGAG	60.072	20	243
	TR5314_c0_g1_i1	1	p3	(CGA)5	15	361	375	CACTTCCCCATTTCCAACAC	60.21	20	GTCGTCATCGTCGTCGAAAG	61.81	20	240
	TR534_c1_g1_i1	1	p2	(TA)7	14	182	195	CAATCTTGCTACTCTCCGCC	59.978	20	AATCAACGACTGTTGGAGGG	59.966	20	230
	TR5361_c0_g1_i1	1	p3	(GAG)5	15	2287	2301	CGTCGGCATATCGACTATCA	59.67	20	CTGGCTATGACTCCCATCGT	60.096	20	210
	TR5369_c1_g1_i1	1	p2	(CG)6	12	2132	2143	AGAAAGAATGGGGAGGAGGA	60.008	20	TCGCCGTCGTCTAATTCTTC	60.352	20	215
	TR5381_c1_g1_i1	1	p2	(AC)8	16	67	82	TACGAGCGGATGGTTTTAGG	60.089	20	TTTAAATACGGAACGAGCGG	60.089	20	131
	TR5434_c0_g1_i1	1	p3	(CGC)5	15	2170	2184	AAATCCGAGATGTCGTTTGG	59.933	20	TTGCTCGCTGCTGAAGAGTA	60.035	20	217
	TR5454_c0_g1_i3	1	p3	(CAG)5	15	1944	1958	GCATACTCTCAGCCGTCCTC	59.981	20	TTAGAGAGTGGCGGTCGAAT	59.836	20	212
	TR5470_c0_g1_i2	1	p3	(GAT)8	24	2354	2377	GAAAATGGCAGCTCCTTCAG	59.955	20	TTTACGACGCTTTGCAGATG	60.014	20	184
	TR5488_c1_g1_i2	1	p3	(GCA)5	15	135	149	AAAATCCCATCTCAAGGAGAA	57.717	21	TCTTGTGCGTACGGTCTCTG	60.049	20	183
	TR5516_c1_g1_i1	1	p3	(AAG)5	15	352	366	GGATCTACGGTCGAGGTGAA	60.073	20	ATTGACTGGCAATTAAGCCG	60.096	20	155
	TR5518_c0_g1_i1	1	p6	(CCATCT)5	30	784	813	GAGGAAAGCCGCACTACAAC	59.882	20	TCAGACCCAGGTCAGATTCC	60.048	20	276
	TR5533_c0_g1_i2	2	p2	(AT)6	12	2472	2483	CTCGCTCCTAGATATCCCCC	60.017	20	TCCGTAGAGCGCTTTCTGAT	60.118	20	216
	TR5554_c0_g1_i2	1	p3	(CGT)5	15	952	966	AGAGGGAGCAGATGCAGGTA	59.973	20	GATCACAGATCGTGGTCGC	60.231	19	268
	TR5585_c0_g1_i1	1	p3	(TCG)5	15	2736	2750	TGGCTCTCTTGATCTGCCTT	60.096	20	ATACATTGACCATGGACCCG	60.461	20	170
	TR560_c4_g1_i1	1	p2	(GA)6	12	1008	1019	GATCAGGGAAGTCACGGTGT	59.969	20	TAGGGATGGTTTTACGACGC	59.96	20	252
	TR5651_c1_g1_i1	1	p2	(GA)6	12	1891	1902	TGGATATCAAAGGCCACACA	59.924	20	GCAACATGTAACTGCCGAGA	59.871	20	247
	TR5667_c0_g1_i1	1	p3	(CCA)5	15	308	322	TCCGCCTTCCATCATATCTC	59.998	20	CGTATGCTTGATGTTGGTGG	59.988	20	280
	TR5675_c0_g2_i1	1	p3	(TGC)5	15	1831	1845	TTGTTTTCTGATGTCGCAGC	59.995	20	CTCGGTCTCATGACTGCTGA	60.138	20	137
	TR5696_c0_g1_i2	1	p2	(GA)8	16	625	640	ATGTCGACAGCGTACGTGAG	59.929	20	CAGCGGGTACCTCTGCTAAC	59.898	20	215
	TR5699_c2_g1_i3	1	p3	(CGG)5	15	5570	5584	AGTCGGATAGTCGATGTGGG	59.95	20	GGCGGGTGTACTGGTGTACT	59.914	20	147
	TR5707_c0_g1_i1	1	p2	(AT)8	16	39	54	TACCTAGAGGCAGGGCCAAT	60.968	20	AGTTTTGGCAACCAACCATC	59.836	20	166
	TR5713_c1_g1_i2	1	p3	(TGC)6	18	2804	2821	AATGGAATCCACCATCCGTA	60.014	20	CGCCTAGTAAATTCCACCCA	59.953	20	160
	TR5716_c3_g1_i2	2	p3	(GTT)7	21	1264	1284	TCTGGCTCGTGTTCATGTTC	59.837	20	ATGAGGAGGATCGTCAGTGC	60.231	20	125
	TR5716_c3_g1_i2	1	p3	(CCA)8	24	378	401	TGGGACTCACAAGTGAACCA	60.129	20	GTTTTGGGAAGCAGTGGTGT	60.012	20	182
	TR5719_c0_g1_i4	1	p3	(CGA)5	15	1430	1444	GTAAGTGTCCACGAGGGAGG	59.574	20	TTCCTTTGTATCGCTTCGCT	59.982	20	137
	TR5722_c3_g1_i1	1	p3	(ACC)5	15	114	128	ATCCGCCGTCTTCCTTTAGT	60.096	20	AAGCTGAAGCCTTGAGAACG	59.757	20	102
	TR5735_c1_g1_i1	1	p2	(GA)6	12	569	580	ATGACGAACCCCATGACAGT	60.246	20	CGCACTCACTCCTATCGTCA	60.008	20	218
	TR5745_c0_g1_i3	1	p2	(TA)6	12	297	308	GGAGATCGACGAAGAAGTCG	59.95	20	CTCAGGATGATGAAGGCTCC	59.761	20	272
	TR5745_c0_g1_i9	2	p3	(CCT)10	30	1766	1795	CTCTTCCTGATGCAGCTTCC	60.096	20	GAAAGGACGAAGAGTGCGAC	59.997	20	243
	TR5746_c0_g2_i2	1	p2	(TG)6	12	1556	1567	GGACCCGATGAGCTGTGTAT	59.957	20	TCATGACGGCCACAGTTTAG	59.716	20	115
	TR5795_c0_g1_i1	1	p3	(GTC)5	15	1167	1181	GTGACCTTTGTACGCCGTCT	60.179	20	AGTTAGTAAACGCGCTCCGA	60.039	20	243
	TR58_c0_g1_i1	1	p3	(CAA)5	15	448	462	GTCGCCAAGGTTGTCTAAGC	59.882	20	CGGTCTACGGCGACTAAGAG	60.03	20	206
	TR581_c0_g1_i1	1	p3	(CCG)5	15	214	228	TCTCGCTACTCTCGCTCTCC	59.997	20	TCAGGGGACTCTTCCTCCTC	60.727	20	195
	TR5810_c0_g1_i14	1	p2	(CA)6	12	3622	3633	GACTTCAAATCGACGCTTCC	59.82	20	AGTGTGACGGGCAGAAAGTT	59.769	20	249
	TR5818_c0_g1_i1	1	p3	(CTC)5	15	601	615	AAGGATCCCTGGACGTTTCT	59.935	20	ATCTCCGCTGTGGTCAATTC	60.081	20	194
	TR5836_c2_g1_i2	1	p5	(TTATT)5	25	62	86	CCTAAAAATGTAAACATATATTCTGCG	58.689	27	TAATCACCCGGTCTGAGGTC	59.927	20	166
	TR5838_c0_g1_i2	1	p3	(GAG)6	18	2135	2152	GACGGGGTTAATGTGTGCTT	59.859	20	CATCGTCGCAGCTACTTCAA	60.157	20	148
	TR5839_c1_g1_i2	1	p3	(AGC)5	15	3143	3157	GATCTCTCGCTTTTCCGATG	59.917	20	GAAGTGCCTCCACGCTTTAG	60.015	20	266
	TR5849_c0_g1_i4	1	p3	(CGA)6	18	5854	5871	CGGATCCGAACCTAGTCAAA	60.066	20	GCCGGTATATTCGTCCTTGA	59.923	20	239
	TR5850_c1_g1_i2	1	p2	(TA)10	20	1874	1893	TCGGCAGAGAGACTCAAACA	59.701	20	AAAAGGTGGCCAAAAGAATG	59.064	20	146
	TR5853_c0_g1_i1	1	p3	(CCA)5	15	1510	1524	CGGACACTAACTCTCGCCTC	60.012	20	GAGGTGTCCGATCAGCTAGG	59.827	20	220
	TR5854_c0_g1_i2	1	p2	(GA)6	12	5610	5621	CAAAGGGTCTTCGACTCTGC	59.989	20	TCAATGTCTGGTATCGGCAA	60.073	20	250
	TR5884_c1_g1_i3	1	p2	(AG)6	12	1258	1269	GCCGAATGCCAAAGACTAAG	59.845	20	CCCGTTACGTTACCCGTTTA	59.752	20	212
	TR5887_c3_g1_i1	1	p2	(TA)7	14	45	58	GCCGTCGTAAGCATAAGCA	59.991	19	GTACTGACTTCGTGTCCGCA	59.905	20	226
	TR5895_c0_g1_i2	1	p3	(TCC)6	18	1637	1654	CTAACCTTCTTGCGTTCGCT	59.654	20	GTGAATGCCCCAGTAGTCGT	59.997	20	110
	TR5896_c2_g1_i1	1	p2	(TA)7	14	1321	1334	ATCTCACGTTGAGCAGGTCC	60.269	20	ACCTATCACGAGCCGCATAC	60.125	20	262
	TR5902_c0_g1_i1	1	p2	(CT)6	12	289	300	CCCGACACGAATCCTTTTTA	59.931	20	ATGAAGGCGTATGGGCTGTA	60.49	20	160
	TR5904_c0_g1_i7	1	p3	(TCA)5	15	313	327	CATCTTCGTCGTCTTCGACA	59.984	20	GTGAACAACACCAGCACACC	60.055	20	253
	TR5904_c0_g1_i7	2	p3	(TCA)7	21	1480	1500	GAGATGAGTCCAGTTGGGGA	60.048	20	CACCCAGGATCAACCAGACT	59.962	20	242
	TR5915_c3_g1_i6	2	p2	(AT)7	14	1148	1161	CTCATTGCGCACAACATTCT	59.871	20	CAATACCCTTTCTTGTCCGC	59.569	20	270
	TR5935_c0_g1_i2	1	p3	(CGA)6	18	939	956	AGTCGAAGTTGGTTTCACGG	60.149	20	TAGGTGGGTGGAGGTAGACG	59.982	20	208
	TR5935_c2_g1_i1	2	p3	(AGG)5	15	642	656	GAGGACGTTGAAGAGGACGA	60.386	20	CGAAACTCAAACGCAAGTCC	60.807	20	100
	TR5941_c0_g2_i1	1	p3	(GTC)7	21	623	643	GCGGTTCTTCATCATCCATT	59.9	20	GAAGCCAGTAACCGACGAAG	59.875	20	149
	TR5945_c1_g1_i1	1	p3	(CCA)6	18	83	100	TAATTCGCCGAGTGACAGC	59.964	19	GAGTAGCCATGTGAGTGCGA	60.016	20	268
	TR5952_c1_g1_i1	1	p2	(TA)8	16	87	102	AGTATGAATCAGCGCACGG	59.838	19	ATATTGGACGTCCGTCAAGC	59.962	20	245
	TR5952_c1_g1_i1	2	p3	(ACG)6	18	788	805	CCCTATCGCACAAAAAGCAT	60.096	20	AGTGCCATATGACCCAAAGC	59.962	20	252
	TR5957_c6_g1_i1	1	p3	(TCC)6	18	213	230	AAAGAGAGCCTGCAGCAAAG	59.898	20	AGACGGCATACGAGATGTGC	61.24	20	116
	TR5968_c0_g1_i1	1	p3	(GGC)5	15	1723	1737	AGTTATTGGCTGTGGGAACG	59.993	20	TCATCGAATCACAATAGGCG	59.646	20	132
	TR5982_c0_g1_i1	1	p3	(ACA)5	15	369	383	AAGAGACCGCAAACGAAATG	60.249	20	CAAGGCGGGTGGTCTTAGTA	60.125	20	241
	TR5996_c1_g1_i1	1	p2	(TA)10	20	65	84	CGAATTTCATGTTCTTTTCTTACC	58.326	24	TCCGCTTAAAAATTCCTCCA	59.655	20	162
	TR6008_c1_g1_i1	1	p3	(GGC)7	21	737	757	ACTCCGCAGTTCCTCAAAGA	59.989	20	AGGGAGATGACATAGTGGCG	60.096	20	169
	TR6021_c1_g1_i1	1	p5	(ATGGG)5	25	606	630	GTTGGCCATGCTATGTTGTG	59.995	20	TGGTATTGTTACCCGTCCGT	60.11	20	160
	TR6021_c3_g1_i6	1	p4	(TCCT)8	32	804	835	CCTCTGCACTCGTATCCTCC	59.827	20	GGGAGGTTGTAAAACGGGAT	60.053	20	269
	TR6089_c4_g1_i1	1	p3	(CCT)8	24	1238	1261	TTTCTCTTGCCCGTCTCAGT	59.989	20	TGGGTCGTCTGTGTCTGCTA	60.463	20	255
	TR6090_c1_g1_i1	1	p5	(CTCCT)5	25	926	950	ATACGTGCAAGCAAAACACG	59.799	20	CAGGGAGTTAAGGGGAGAGG	60.06	20	170
	TR6108_c2_g1_i7	1	p3	(ATA)5	15	534	548	CAAACGAACATACGCCCTTT	59.996	20	TCTAGTGTGGAAATTCGGGG	59.926	20	206
	TR6122_c4_g1_i2	1	p2	(AT)6	12	2560	2571	ATTCACCTGAGCCAAGCAGT	59.874	20	GCGCTGAGATGTGTTTGTGT	59.912	20	208
	TR6125_c1_g1_i2	1	p3	(GGT)5	15	2113	2127	AGGACGAGTGATGCCCATAG	60.096	20	CTGATCCATTTCCTCGTCGT	60.073	20	263
	TR6128_c0_g1_i3	1	p3	(GAC)5	15	476	490	GCTCTTGGCGGTACAAGAAG	60.015	20	AGCTCGGATTTCCCTTGTTT	60.074	20	249
	TR6140_c0_g1_i1	1	p2	(TC)6	12	275	286	CCCTCTCCTCTGTTCGACTG	59.978	20	AGCGAGAGGGTTAGAAAGGG	59.842	20	187
	TR6157_c2_g1_i1	1	p3	(CGT)8	24	31	54	CTTGACCTTTCAGCAGCACC	60.975	20	CGCTTCAAATTGTTGGGAGT	60.11	20	108
	TR6180_c5_g1_i1	1	p3	(CCT)7	21	4997	5017	GACTAGTTGCTGAGCGAGGG	60.156	20	TGAGAACATTTGCTGGCTTG	59.988	20	269
	TR6233_c0_g1_i10	1	p3	(TCA)8	24	1404	1427	TGAAGTGGGTCTGTCGTCTG	59.864	20	GGTCTACATCTACGGCCCAA	59.955	20	253
	TR6237_c1_g1_i1	1	p2	(TC)7	14	159	172	ACCCCACCAACCATCTTCTT	60.607	20	AAGGGGTCTATGGGTTTTGG	60.046	20	138
	TR6237_c6_g1_i1	1	p3	(GGA)6	18	968	985	TCAGGGCATCTATACCAGGG	59.91	20	GAAGTCACCCTCGGTTGGTA	59.966	20	244
	TR6237_c9_g1_i1	1	p4	(AGGG)6	24	25	48	TGTGGCGTTAGTAGTGGATAGC	59.316	22	ATCATCGACATCCATCCGTT	60.166	20	246
	TR6238_c4_g3_i2	1	p2	(CT)6	12	2713	2724	TCAACGTTCAACCATTCGAG	59.691	20	CGTTGAGGAGGGAGTGAGAG	59.978	20	181
	TR6255_c1_g1_i2	1	p2	(CT)7	14	30	43	TCTCTCACTGATTGGAAGAGCA	60.134	22	ACAATGGGCTTCAGGTTGAC	59.973	20	168
	TR6263_c2_g1_i1	1	p2	(AT)10	20	1761	1780	GCATCGAATAGCCATCCACT	60.066	20	GGTCCTCATTAAAGTAGACACGC	59.212	23	103
	TR6316_c1_g1_i1	1	p3	(GAC)5	15	435	449	GACGAGCTCATGAGTGGACA	59.988	20	CTCACTTCCGTAGTCGGCTC	60.012	20	276
	TR6321_c0_g1_i1	1	p3	(GTC)5	15	2229	2243	CTAAATAACCGTTCGCCCAA	59.958	20	GTTCTGTGGAAGAAGCAGGC	59.997	20	185
	TR6326_c1_g1_i17	1	p2	(AT)8	16	1368	1383	ACAAACACGCCCATTACACA	59.888	20	GCTGGCAGTATCCTCGTCAT	60.249	20	256
	TR6333_c3_g3_i1	1	p2	(TA)7	14	178	191	AGCCCTAGGGAGGAACAAGA	60.204	20	CCCTTTGCCATGCTACATTT	59.96	20	262
	TR6351_c0_g1_i1	1	p3	(CTG)6	18	1089	1106	AGTTGCTGTACCCGTTCGAC	60.179	20	CTCTCTGGAAACGCATCCCT	61.688	20	103
	TR6351_c0_g1_i1	2	p2	(TA)7	14	2599	2612	GAAAGTGAAGGTCAGTCGGC	59.851	20	AATTTGGGAAAAGGACTGGG	60.159	20	138
	TR6353_c0_g1_i5	1	p3	(TGA)5	15	3479	3493	GTGCTGATCGCAGGATTTTT	60.221	20	TACCCCGCTTCTGTGATACC	59.955	20	126
	TR6364_c1_g1_i4	1	p3	(GAG)5	15	1330	1344	ATATGGTGAAGGGCGCTATG	59.945	20	CCTCTTCTTCAACGTGCTCC	59.989	20	150
	TR6369_c1_g1_i1	1	p2	(CT)6	12	1803	1814	TTCGCTCATCCTAAGGCACT	59.978	20	CGAGTGGGAAGAAGCGTAAG	60.008	20	249
	TR6378_c1_g1_i4	1	p3	(GAG)5	15	1120	1134	TGTAACGAAACCCACGAACA	60.004	20	GTGTGTGCTCATTCGTGTCA	59.27	20	259
	TR6383_c0_g1_i2	1	p3	(GTC)5	15	1821	1835	CACCGATCATCATACCTCCC	60.158	20	GCTGAAGGGAACTGCTTGTC	59.997	20	196
	TR6392_c0_g1_i4	1	p3	(TCC)5	15	3801	3815	CTCAGCCCCAAATTGAACAT	59.933	20	CTAGTGGCGGGAAGACTGAG	60.005	20	271
	TR6415_c0_g1_i1	1	p3	(GAC)6	18	2560	2577	CTTGTCCTTCTTGCCCTCAC	59.844	20	TGTCCTGCTCGTCTTTTCCT	59.989	20	232
	TR6416_c0_g1_i1	1	p3	(CAA)5	15	2458	2472	GACTTTTGGAGGCACAGAGG	59.844	20	ATATTGTAGCGGCCCAACTG	59.982	20	200
	TR643_c0_g2_i1	1	p3	(CAC)5	15	1388	1402	AACAACCAACCAGCCTTTTG	60.008	20	TCGTCATCTTCGTTCACGTC	59.837	20	158
	TR6435_c2_g2_i1	1	p4	(ACGC)5	20	400	419	CTGTTATCACGCACACACCC	60.032	20	CGTAGACATGTGCATGGGAC	59.992	20	115
	TR6444_c0_g1_i5	1	p2	(TA)6	12	1856	1867	GCGCTTTTGTATTCCTGCTC	59.988	20	ATCGACCATGAGGCACCTAC	59.957	20	263
	TR6445_c2_g1_i1	1	p3	(GGT)10	30	779	808	GATATCAGTGCGGTCTGCCT	60.249	20	CCCACAGCCGATCTTTCAT	61.021	19	222
	TR6447_c9_g1_i1	1	p3	(GAC)7	21	1279	1299	CGCCAGTGGGTTGTAGATTT	59.993	20	CTCTACCACTCCGGCAGTTC	59.867	20	244
	TR6451_c4_g1_i3	1	p3	(GCC)7	21	965	985	AACGTCGAGACATACCGGAC	59.997	20	AGTATGACCGTAACGACGGC	60.022	20	244
	TR6470_c1_g1_i1	1	p3	(GAG)5	15	3858	3872	CATAAGCCCGGTAGATCGAA	60.053	20	GTCCGCATCATCATCTTCCT	60.042	20	126
	TR6475_c1_g1_i2	1	p3	(CTT)5	15	2613	2627	GGCATGCAAATTATGTGACG	59.96	20	TCCAGCCAACTTATCAAGCC	60.214	20	267
	TR6485_c3_g1_i3	1	p3	(TAT)5	15	2794	2808	CGGTGATGTGGAAAGGAACT	59.966	20	CTCGAACGGCTCTCCTAATG	59.971	20	157
	TR650_c1_g1_i1	1	p2	(AT)7	14	218	231	TCCTCTATCTCGCCCATCAC	60.181	20	GGGACAGCCTATTCGAGGAT	60.431	20	195
	TR6500_c7_g2_i7	1	p2	(CT)6	12	101	112	TACAAGTTATTCGGCTGGGG	59.953	20	ATCTCTTGGCCGAACTTCAA	59.813	20	170
	TR6517_c1_g1_i4	1	p5	(AAACG)5	25	316	340	GCCTCTGCCTACACTCCAAC	59.874	20	GCACGACACCACAAGCTTTA	59.911	20	241
	TR6541_c2_g1_i1	1	p2	(AG)6	12	509	520	GCGTCAATGGCAGAGTGATA	59.83	20	GCGATACGAGTGGAGAGGAG	59.973	20	102
	TR6544_c2_g1_i8	1	p2	(AG)6	12	4478	4489	GGTCAACCAGAGGTCGTGAT	59.969	20	TTTTCGCAAAATTTCTCGCT	59.964	20	211
	TR6560_c0_g1_i8	1	p2	(AG)6	12	879	890	CGAGTGATAGGACATCGGGT	59.95	20	GCCTTCATCTTCATCGGGTA	60.036	20	245
	TR6566_c6_g1_i1	1	p2	(AT)7	14	1023	1036	GATGTTGTTGCGAACCCTTT	59.978	20	GCAAAAGAACCGAGACTTCTCAT	61.11	23	184
	TR6569_c4_g1_i3	1	p3	(GAC)6	18	249	266	CCGGATAGGTGCAAGTCATT	59.955	20	GAATTGGACACGAAGGAGGA	60.05	20	263
	TR6569_c4_g1_i9	1	p2	(CG)6	12	109	120	CACGACACCTTACCATGTGC	60.032	20	AGCAACGATCAACAACACCA	60.16	20	127
	TR6611_c3_g1_i1	1	p2	(AT)6	12	125	136	TTGGCCCAATTTTCGATTAG	59.901	20	TGACGTACCCATCTCCTTGTT	59.463	21	190
	TR6611_c3_g3_i2	3	p2	(AG)6	12	1370	1381	TATGGCTTGGCCCTTTTATG	59.922	20	AGACGCTACTCCCCCGATAC	60.484	20	149
	TR6613_c0_g1_i2	1	p3	(TGT)8	24	506	529	GAGTTCATGGAGGACGGGTA	59.927	20	CCAACATTCGCAACAACACT	59.615	20	144
	TR6613_c0_g1_i2	2	p3	(TGT)5	15	1044	1058	TGTTCATGTTAATGCCGACG	60.523	20	ATATCCTCACCATTCGCAGC	60.066	20	278
	TR6618_c2_g1_i1	1	p2	(TA)6	12	375	386	GTCCTTCCAGTTGCGAGATG	60.801	20	TGTCGGAATGCTCAACACAT	60.12	20	189
	TR6618_c2_g2_i2	1	p2	(TA)6	12	118	129	TGTTTCACTTGCATTCATACATTG	59.932	24	AAGCTCCAGCCGTCATACAC	60.285	20	226
	TR6657_c0_g1_i2	1	p3	(GGC)6	18	41	58	AGAGACGTTGATAGTGGTGGTG	59.136	22	GGACGAAGAGATTGCTGCTC	60.104	20	276
	TR6668_c4_g1_i15	1	p2	(AG)6	12	3102	3113	AGCCGTCTGAAGAACCAAGA	59.989	20	CCGACTCCAGTTCCAACAAT	59.966	20	276
	TR6684_c1_g1_i1	1	p2	(CG)7	14	1575	1588	TGTGCCTCCTTAACCAGCTC	60.397	20	TCGAGTCTCCAAAGATGCCT	59.95	20	192
	TR6718_c0_g1_i1	1	p3	(AAG)5	15	267	281	AAATGGGCTCTCGTGTCTTG	60.255	20	GCTTGGTGGACAGAGGAGAG	59.986	20	238
	TR6730_c1_g1_i1	1	p3	(TGC)6	18	1025	1042	TACGGTACGGATGGGGATTA	60.031	20	GGCTGCTGGAGTTACGAATC	59.843	20	146
	TR6732_c1_g1_i1	1	p3	(TAT)5	15	217	231	CGGACTGCAATGAAGCTTTT	60.386	20	GGTGCGTCGCTATGGTTATT	59.988	20	194
	TR6742_c2_g2_i1	1	p3	(TCG)5	15	541	555	GTCCGACTCGGGATCTTGTA	60.073	20	CCTCATCAAAGAGCTTTCCG	59.948	20	166
	TR6755_c1_g1_i1	1	p3	(ACC)5	15	131	145	CTGACACACATTACCCCACG	59.873	20	GGAAAACTGCAAGCAAAAGG	59.861	20	266
	TR6757_c1_g1_i3	1	p2	(TA)6	12	168	179	GAGTTGGCAGTCGAAAAAGC	60	20	CCGGCTGGAGAGTTAAACAA	60.241	20	196
	TR676_c0_g1_i1	1	p5	(GAGTA)6	30	188	217	ACTGAGTACCAGTACGCCCG	60.193	20	CTGCTACCCCGTTTCAATGT	59.993	20	241
	TR6766_c0_g1_i1	1	p3	(GAT)6	18	745	762	CGTTAGGTAGACCAGCCTCG	59.891	20	CACCGTTCAGCATCACATTC	60.12	20	274
	TR6767_c0_g1_i2	1	p3	(AAG)5	15	3014	3028	TCGATCGTTCGACTTCCTTT	59.813	20	GAGCTGGAAATGTGGCTTTC	59.82	20	207
	TR6773_c7_g1_i1	1	p2	(TA)6	12	38	49	TTCGTTATCTTATCTTATCTCAGCG	58.289	25	GTCAGAAGAAGGCGTGGAAG	59.989	20	113
	TR6796_c1_g1_i16	2	p2	(AT)6	12	3402	3413	AACAATGCCTAAGTCCCACG	59.993	20	GACTTCCACGAGGACGATGT	60.12	20	271
	TR6803_c0_g1_i1	1	p2	(TA)6	12	60	71	CATCGAGAGAGATCTACGTATGTG	58.061	24	CAATAGCCAGCTCCTCCAAC	59.836	20	237
	TR6803_c2_g1_i2	1	p3	(GTC)8	24	4122	4145	TAGCGTACACGCCGTACATC	59.782	20	GCTGGACGATAAGATGGGAA	60.036	20	240
	TR6803_c2_g1_i5	1	p3	(GTC)9	27	4048	4074	ATAACGCGTGCAGTTATCCC	59.988	20	CTATTCCCCGCTCCCTATTC	59.888	20	205
	TR6805_c5_g4_i1	1	p3	(TTC)6	18	204	221	TGACCAATCAAAATTTAGCCA	58.148	21	TGCCAAGAGCTTCTCCAAGT	60.134	20	237
	TR6805_c6_g1_i3	1	p2	(TC)8	16	251	266	AACACTCCTCCTTGGTGTGG	60.002	20	CTGCATCTTCAACCTTTGGG	60.626	20	158
	TR6815_c1_g1_i1	1	p3	(CGA)5	15	642	656	TGCTAACAGATGAACGCCAG	60.011	20	CTCTGCTATCCTTCGCCTTG	60.11	20	250
	TR6824_c9_g1_i2	4	p3	(TAT)6	18	2524	2541	GGCTCGTCCGAAATCAATA	58.659	19	TAATGCCGGAAAGTTGGGTA	60.315	20	279
	TR6854_c0_g1_i1	1	p3	(CGA)5	15	658	672	TAAACTCACCCGAATCCCAG	59.926	20	AAGGATGGACTAGAGGGGGA	59.89	20	273
	TR6858_c1_g1_i4	1	p3	(TCA)8	24	3479	3502	CCTTGACAAAGCACAGGACA	59.873	20	CGGGTTTTTGGGTTTCTGTA	59.833	20	137
	TR6871_c4_g1_i1	1	p3	(TCG)6	18	211	228	CTCGATATCCCCACCAAGAA	59.887	20	ACGGTGGCATTGAAGAAGAC	60.119	20	258
	TR6884_c0_g1_i2	1	p3	(AGA)5	15	646	660	GCTCTCCTCGTACAACTGCC	60.02	20	ACCTGCAGAAGAAGACGCAT	60.02	20	260
	TR6895_c1_g3_i2	1	p2	(CT)7	14	636	649	GATTGGCGCTGACTTACCTC	59.843	20	ATGGAAGGAAGGGGAGAAGA	60.008	20	153
	TR6901_c0_g2_i3	1	p3	(CTC)5	15	458	472	GTTAGCTGTGGGAGAGTCGC	60.02	20	GCAGTCGTGTCCAAATCAAA	59.697	20	263
	TR6908_c0_g1_i6	1	p3	(AGC)6	18	1992	2009	TTGACGCAGGTGCTATTCAG	60.011	20	CATCACTGGGCAATCTCCTT	60.073	20	172
	TR6917_c1_g1_i1	1	p3	(GAC)5	15	1865	1879	GCATTCAGGAAAGCTTCGAC	59.962	20	TCAGGCATATCAGGAGGGTC	60.034	20	211
	TR6937_c2_g2_i1	1	p3	(GCC)5	15	1636	1650	AAGGTGTATTTCTGCGCGAT	59.736	20	CTTACGACTTGGGGTTTCCA	59.964	20	197
	TR6942_c1_g1_i1	1	p3	(TCA)7	21	1994	2014	CACCCCTCCATCTCTACCAA	59.92	20	GCATGGATGAAGACGAGGAT	60.042	20	216
	TR6943_c0_g1_i1	1	p2	(AT)6	12	81	92	ACTCTGCGTCGTCCATTCTT	59.874	20	TGCACCGACGAGCTCTATAA	59.59	20	165
	TR6944_c0_g1_i1	1	p3	(CTG)10	30	893	922	TAGAACTGACCCGCCTGAAC	60.255	20	GTGGTGTCGTGAGTACCCCT	59.883	20	211
	TR6944_c1_g1_i2	1	p3	(CTG)5	15	58	72	GTTTCCGTGTTTCCGTGTTT	59.875	20	ACATCGCCCTGACTCTCAAC	60.269	20	190
	TR6946_c0_g1_i1	1	p3	(AAG)5	15	718	732	TGCAGACGAGCCTATCAAGA	59.697	20	CAGACGACCGCTTCTTCTTC	60.134	20	134
	TR6954_c4_g1_i2	1	p2	(TG)23	46	572	617	ATTGAGCTCGACTCCGAAAA	59.955	20	CATTGCGCATTGCGTATAAT	59.59	20	248
	TR6957_c1_g1_i3	2	p2	(GC)6	12	2454	2465	CAAGGGGGAGTTGAGATGAA	60.042	20	TCCATCTGTCTCCGTTGTGA	60.246	20	115
	TR6957_c1_g1_i3	1	p4	(CTTC)6	24	1303	1326	GACACGTTGGTCGGTTTTCT	60.012	20	GGATCGAGGGAGAAAAGTCC	60.015	20	139
	TR6967_c9_g1_i1	1	p2	(AT)7	14	960	973	GTCAAACTGCCCAAATTCGT	59.978	20	CACGGTTGCTCGATTATTCTG	60.643	21	191
	TR6969_c1_g1_i3	1	p3	(AGG)5	15	2294	2308	CCTCTCGATCTTCGGAACAG	59.943	20	CCACTCATTCGCAATACCCT	59.955	20	236
	TR6969_c2_g1_i1	1	p3	(CCA)5	15	56	70	TCCCCAATTCCCTCTCTACC	60.264	20	CAGCGGTGGTTGGTAAGAAT	59.993	20	146
	TR6973_c0_g1_i1	1	p3	(GGC)5	15	3237	3251	CTCCGGAGATTTGTCGTGAT	60.073	20	GCAAAGCCATACAATCCCAT	59.791	20	214
	TR6974_c2_g1_i8	1	p2	(GA)6	12	123	134	CCTCTGCAAGTGTGGAATGA	59.831	20	ATCTGAGCCTGGACATCGAC	60.231	20	211
	TR6976_c6_g1_i5	1	p3	(TCC)8	24	854	877	TCTCCACCATGTGGTGATTG	60.378	20	TACATCCACCCATTCCCATT	59.871	20	255
	TR6990_c1_g1_i1	1	p3	(CTG)6	18	3077	3094	GGTTGCTGTTGTGGTTGTTG	60.049	20	AATTCAAGGGAATTGGGGAC	59.996	20	133
	TR6990_c2_g1_i2	1	p3	(CAG)8	24	2336	2359	TTTCAATCGCAAGTGTCTCG	59.988	20	GTTTGGTTCGCAGAGGTTGT	60.156	20	244
	TR6994_c2_g1_i1	2	p4	(TGAG)5	20	327	346	AGACGGAGGTTCGGGTACTT	59.994	20	TTGCAACACATTCACGTTCA	59.721	20	240
	TR6994_c2_g1_i1	1	p3	(AGG)9	27	41	67	ATCGACTGGAGGAGTGGCT	59.808	19	AGTACCCGAACCTCCGTCTT	59.994	20	217
	TR6995_c8_g1_i1	1	p2	(AT)7	14	497	510	TTTCTTTTTCTTTGGACTCCG	58.478	21	AGTACATGAAGCCATGATCTGA	57.294	22	270
	TR6996_c0_g1_i2	1	p2	(GA)6	12	58	69	TGCAAAGTCATGAGAGACGG	59.984	20	ATACCACACCTCCCTTTCCC	60.052	20	108
	TR6997_c1_g1_i2	2	p2	(GA)6	12	884	895	ACCGTGCGTAAATCTCATCC	59.962	20	CTCCGACGACTTCTCTCTGC	60.284	20	143
	TR6997_c1_g1_i2	1	p3	(TTC)5	15	281	295	GCAGTGGGGTGAGACAATTT	59.973	20	AGAAGGCAAAACTGGAAGCA	59.993	20	247
	TR7005_c2_g2_i6	1	p3	(CGA)5	15	741	755	GAAGATGATGGCTTCGATGG	60.57	20	GTTCATTATGGCTTGGTGGG	60.192	20	147
	TR7009_c3_g1_i5	1	p2	(CG)6	12	745	756	TAGACGAGTAGGTTGGCGCT	60.037	20	TAATCCGGCATTCACACAAA	59.93	20	203
	TR7010_c4_g1_i1	1	p3	(GAT)7	21	341	361	GCGAGCAGCTCTTAAGCAAT	59.895	20	ATCAGAGTCGTAGTCCGCGT	59.898	20	247
	TR7010_c5_g1_i2	1	p2	(TC)6	12	1278	1289	TCACTCTCGCGCATACAATC	59.979	20	ATGCATATCAGATCGGAGCC	60.028	20	264
	TR7010_c7_g1_i2	1	p3	(ATC)9	27	28	54	CACAACCGCGTCTATCACC	60.128	19	GACAGGACGCCGTAACTGAT	60.142	20	124
	TR7010_c7_g1_i8	1	p2	(TA)6	12	644	655	TCTCCACTCAAGATCCCACC	60.048	20	AACCCTGGAAAAGTGTGCTG	60.149	20	217
	TR7011_c5_g1_i1	1	p3	(CGA)7	21	37	57	TCTACATACCATCCAGCGCA	60.243	20	GTATTCCCCTTCGTCGCTTT	60.451	20	248
	TR7011_c8_g1_i7	1	p2	(CT)8	16	1237	1252	ACTCAGCAATCGCAATACCC	60.103	20	AAATCCTCATCAATCGTCGG	59.894	20	187
	TR7033_c2_g1_i1	1	p3	(GGC)6	18	918	935	GAGGCGGTGAATACTGTGGT	59.997	20	AACAACCTCAACGCCATTTC	59.978	20	207
	TR7038_c2_g1_i1	1	p3	(GTC)5	15	5144	5158	ATTGATGATGGTTCGCCTGT	60.348	20	TGTTGACTTACAACGCGGAG	59.904	20	158
	TR7045_c0_g1_i1	1	p3	(TCC)5	15	5971	5985	CTTCTTCCTCTTCGTCCGTG	59.982	20	GATTTCGACAACGACTTCCC	59.532	20	265
	TR7047_c9_g9_i13	1	p2	(AG)6	12	1178	1189	TGAAGGGGTGATGAAGGAAG	60.042	20	GGTCAAGTGGTGGAACGAGT	60.009	20	170
	TR7051_c0_g1_i25	1	p3	(CGG)5	15	145	159	GTATCAACGAGGGCAATGCT	60.103	20	TCTCCAGGGCTCGAATAGAA	59.91	20	144
	TR7064_c1_g1_i1	2	p2	(AG)6	12	1967	1978	ACGACGAGTCTCAGAAGGGA	59.986	20	CGATTCTCGTTCCTCGCTAC	59.978	20	275
	TR7076_c0_g1_i1	1	p3	(GAC)5	15	4180	4194	GAAACGAAAACCTGCCTCAA	60.227	20	AATCGTCATCGTCATCGTCA	60.08	20	233
	TR7079_c4_g1_i1	1	p3	(TCG)5	15	121	135	AACGACCGAGACGATACTGC	60.285	20	GACAAAATTCGGGAACTGGA	59.91	20	181
	TR7084_c3_g3_i3	2	p3	(GTC)5	15	3935	3949	ATGAATCCGTATCCCGACAA	60.155	20	CATAACCCCCTCCCTAGCTC	59.919	20	156
	TR7084_c3_g3_i3	1	p3	(CGG)5	15	3318	3332	CGAAGACGAAGGAGAACTCG	60.126	20	ATAGACGACTCGACCATCGG	60.096	20	256
	TR7084_c3_g3_i3	3	p2	(TC)6	12	4943	4954	CCTAGCACTCGCATCAACTG	59.615	20	GTTGATGTTGGGACCCTGAG	60.363	20	174
	TR7088_c0_g1_i1	1	p3	(TCG)5	15	69	83	GATTCATCGATCCCATGACC	60.104	20	GGAAGAAGTTGACGAGTCGC	59.997	20	210
	TR7093_c3_g1_i1	1	p3	(GCT)5	15	1054	1068	AAGTAGATGGAGCCTGCGAA	59.978	20	GGTTACGTTGGTGGAGGCTA	59.993	20	202
	TR7099_c1_g2_i10	1	p3	(GGA)5	15	1466	1480	CAATCCACATCCACATCCAC	59.611	20	GCCTTGTTCCTTCCTTCCTT	59.691	20	270
	TR7106_c1_g1_i1	1	p3	(CAG)5	15	1018	1032	TTCGTCCGTCAAATTCATCA	60.049	20	TGTTGCGCCCAGTAATGATA	60.096	20	181
	TR7108_c3_g1_i1	1	p3	(ACC)9	27	3322	3348	CCGTACCCAAATTGTCGAGT	59.853	20	ACTGTAGTGCCAGAGCCGTT	59.937	20	273
	TR7110_c3_g1_i4	1	p2	(AG)6	12	3926	3937	TTTGCGCGTTGTTGTAGAAG	60.052	20	GATCACGATCGCTTCACTCA	59.95	20	266
	TR7112_c3_g1_i4	1	p2	(GT)6	12	1450	1461	TGAACATGCAGACGGAGAAG	59.984	20	AAACTCGACACTTGGATGGG	59.966	20	252
	TR7112_c3_g1_i5	1	p2	(CG)6	12	781	792	AGCTCATTCCTCATGTCCGT	59.685	20	GAAAGCCCTGGAGGAGAATC	60.154	20	268
	TR7112_c3_g2_i7	1	p3	(TCG)6	18	787	804	TCCCATGGTACGTCTTCCTC	59.927	20	GCAAGCAAGCCAAAGAGAAC	60.14	20	223
	TR7116_c0_g1_i1	1	p2	(AG)6	12	430	441	TGGCTTGGACTTGCTTTTCT	59.993	20	ATTCACTGCTGGGAATTTCG	60.074	20	235
	TR7119_c0_g1_i1	1	p3	(GAC)8	24	54	77	CCGTACACGCCTCCTATGAC	60.538	20	CAAGTGAGAACGAACGACGA	60.025	20	201
	TR7119_c5_g1_i2	1	p3	(TGG)6	18	830	847	GTCGATGGTATCGGACGACT	59.957	20	ACGTTGGAAACTCCGACATC	59.973	20	195
	TR7121_c1_g1_i3	1	p3	(GGA)8	24	729	752	GTTGACTAGGATGTGGCCGT	59.997	20	TTGTACTCGCCCTACCCATC	59.955	20	230
	TR7123_c3_g1_i40	1	p3	(CGC)5	15	2470	2484	AGACGGAGGTCCACTGACAC	60.161	20	CGAACAGAACGCAAAAACAA	59.888	20	252
	TR7123_c4_g1_i2	1	p2	(AC)7	14	193	206	ACTGCGTCGTGGTGTACAAG	59.819	20	GTCGCTAAGTATCGGTGGGA	60.096	20	188
	TR7129_c0_g1_i4	1	p2	(CG)6	12	869	880	GGAGGAATTCCGTTGAGACA	60.05	20	ATCACCCTCAAAACACCCAC	59.679	20	273
	TR7129_c1_g2_i2	1	p2	(AT)6	12	1901	1912	AAAGTTTAAAGGTCGGCGGT	60.001	20	GTTTTGCTTGAATTCGCCAT	60.081	20	225
	TR7130_c0_g1_i8	1	p3	(CCT)5	15	1197	1211	TATACCGTTACTCGCCCCAG	59.975	20	GTTGTCGTGCCGGTTTAACT	60.037	20	239
	TR7133_c0_g1_i2	1	p2	(TG)7	14	2761	2774	TAGTCCACCAGCTTCGTCCT	59.867	20	GCGTTAGCATACTTCTTGCG	58.751	20	267
	TR7138_c2_g1_i1	1	p3	(TCT)5	15	1014	1028	CGTGATATGCTGAAGAGGCA	59.972	20	GCACCCTCGATCCTGAAATA	60.036	20	174
	TR7144_c0_g1_i2	1	p3	(CTC)8	24	831	854	AAGAACGACGCGTAGGAATG	60.27	20	ATGCCCTCCATATCAGCAAC	59.923	20	243
	TR7144_c0_g1_i2	2	p2	(AG)6	12	3986	3997	AGCTCTCGCTCGTGTCTCTC	60.041	20	GCCTACACACCATGTCCCTT	59.851	20	269
	TR7150_c4_g1_i3	1	p2	(AT)6	12	553	564	GACCAACGCCGACTATTTGT	60	20	GGTCTCCCTGTAAGTCGGGT	60.371	20	220
	TR7150_c5_g1_i1	1	p2	(GA)6	12	3230	3241	CACAAGCAACTGTACGCGAT	59.935	20	GTCCTGATTCGTCGACTTCC	59.661	20	228
	TR7150_c6_g1_i8	1	p2	(CG)6	12	423	434	AGATCGGCGTATGTGCTTCT	59.866	20	GAAGAAAGGAATGGAAGGGC	60.017	20	244
	TR7167_c7_g1_i1	1	p3	(CGA)5	15	2437	2451	TCGAGACCCTTCTTGACCAG	60.377	20	TGGCGCAGTGTATGTAGGAG	59.888	20	266
	TR7180_c2_g1_i2	1	p3	(GGT)9	27	35	61	TTGGGGTGATCAGCGAAG	60.772	18	CTGACTCCAACCTAGGCGAG	60.005	20	207
	TR7181_c2_g2_i1	1	p3	(CGC)5	15	688	702	TTATTGAAGTTGCCTTGCCC	60.074	20	TTTCGGCTTCATATCCTTCG	60.167	20	210
	TR7181_c4_g1_i6	1	p4	(ACAT)6	24	3021	3044	CTGCTCCCCGAGTATCAAAA	60.206	20	TCAGCAAATCCATGAACCAG	59.648	20	263
	TR7182_c1_g1_i1	1	p3	(AGG)5	15	2113	2127	GAAGTCCGTAGGTGAGCCTG	59.867	20	ACTGGAAAAAGTGACCGTGG	60.005	20	158
	TR7184_c1_g1_i12	1	p2	(CG)6	12	1748	1759	GAGGATGGAACAGTGGAGGA	60.048	20	GACCTCTGACCTCGTTCTGG	59.835	20	221
	TR7188_c1_g1_i1	1	p3	(AGC)6	18	1265	1282	GCTCGAAGAAAAGGCAACTG	60.132	20	CGAAAAGCCTAGATGCTCCA	60.481	20	277
	TR7195_c4_g1_i3	1	p2	(AG)6	12	49	60	CGAGAGTTCCCAACAGACAGA	60.428	21	TTGTCTTCGTACCGTCTCCC	60.111	20	159
	TR7204_c5_g1_i1	2	p3	(GAC)8	24	1331	1354	GTTGGCTTACAGGAGCTTCG	60.015	20	AAGAACCCGAAGGAGATGGT	59.935	20	271
	TR7204_c5_g1_i2	1	p3	(CGA)6	18	60	77	TTTCCCGCACTCATCTTCTT	59.813	20	GTACATGATTGCGCGTTGTC	60.15	20	203
	TR7213_c4_g1_i4	1	p2	(AT)7	14	2495	2508	CTTTGGTTCAGGTGGACGTT	60.005	20	ACCTTCGTGGGGTTCTTTCT	59.972	20	278
	TR7228_c0_g1_i20	1	p2	(TA)6	12	109	120	TGCGTTCACAAACAACTTCC	59.74	20	GAAATATATCGAGCGCCCTG	59.666	20	273
	TR7230_c1_g1_i13	1	p2	(GT)6	12	992	1003	CGAACCCAGGTTTTGAGTGT	60.005	20	GACCGCGCTTATGTAGTCCT	59.364	20	280
	TR7231_c2_g1_i2	1	p2	(GT)10	20	1031	1050	TCAAGACCCAGCATCAACAG	59.831	20	TCCTGGTAGCTTCCTCCGTA	59.83	20	213
	TR7235_c3_g1_i6	1	p3	(CAT)10	30	554	583	TCCCCCAGTACACCCAATAA	60.044	20	CTTCGCCAAGTAGAGCATCC	59.978	20	264
	TR7236_c6_g1_i1	1	p4	(TACA)6	24	149	172	AGGTATACAACCTGACGCGG	60.015	20	CCGTTCCTTCTTTTGCTCTG	59.986	20	175
	TR7241_c2_g1_i4	1	p3	(TGC)5	15	1674	1688	TACCCTAGTCCCAGCAATGG	59.948	20	TTTGATGGTCCAGATGACGA	60.048	20	140
	TR7247_c0_g1_i1	1	p3	(AGC)5	15	889	903	GTTGATGACGGAATGCAATG	59.931	20	TTGGATTTCCCGTTCTTGAG	60.044	20	192
	TR7253_c2_g2_i5	1	p3	(TCG)6	18	8431	8448	TAAACCAATTTCACCTCGGC	59.938	20	GAGCGGCCCTTTTAGAGAGA	60.968	20	199
	TR7278_c5_g1_i1	1	p3	(ACG)5	15	111	125	AGTGCACGGAAACCTGACTT	59.769	20	GAAAGCAAAGCCAGAACCAG	59.993	20	177
	TR7290_c1_g2_i2	1	p3	(TGA)5	15	392	406	ACATTACGTCCTCGTTTCCG	59.993	20	GGCCTACTTGGGAACCTTTC	59.94	20	215
	TR7300_c8_g1_i1	1	p2	(CT)6	12	2138	2149	GAGCCCAAGTGACGTTCCTA	60.255	20	CTAGGTGGGACTCCGAAACC	60.872	20	262
	TR7309_c2_g1_i2	1	p3	(CTT)5	15	1984	1998	GGCCTCTACTTCATCACCCA	60.073	20	ATGTTGCAGGCTTTGAGCTT	60.022	20	233
	TR7315_c0_g1_i2	3	p2	(GT)7	14	6550	6563	AAGGACACGCCAAAATGTTC	59.978	20	AAGTGGAACTGAAGCCATCG	60.255	20	178
	TR7315_c0_g1_i25	1	p3	(TCG)5	15	1020	1034	ACACCCCTATCTCACCCACA	60.238	20	GTATGTTGACGTTGATGCGG	59.995	20	246
	TR7316_c0_g1_i15	1	p2	(GT)7	14	2542	2555	ACTGCGCAATGTTGTTGTGT	60.23	20	GGGTGTAACAATCCGTCCAC	60.096	20	232
	TR7327_c0_g1_i2	1	p3	(CCG)5	15	298	312	ATCGCTGGAATTGGACTTTG	60.074	20	GATGACAACGTCGGTCAATG	59.967	20	235
	TR7338_c1_g1_i1	1	p3	(GGC)8	24	897	920	TCTCTGCAACAACGAAGCTC	59.318	20	GAAACGCAACCCAACTTTTC	59.592	20	231
	TR7338_c3_g1_i2	1	p3	(AGC)6	18	415	432	ATAACAAGGCATGTTTCCGC	59.967	20	ACAGTCAGGCTCTGGGAGAA	59.986	20	209
	TR7338_c5_g1_i2	1	p3	(GCG)7	21	314	334	AGGTGTGTTGGGAGGTGAAG	60.002	20	CGGCTCGTCATTTATCCATT	59.923	20	271
	TR7338_c7_g1_i3	1	p4	(TGGT)5	20	69	88	TCTCCATCCCATCTCCAATC	59.821	20	ATGGGGACGTCGAACAGTAG	59.989	20	174
	TR7348_c1_g1_i3	1	p3	(GCG)5	15	2576	2590	GGTGAAAGGACGACGTTGAT	59.973	20	CGCACTCTTCAGGTTCCTTC	59.989	20	185
	TR7351_c0_g2_i1	1	p3	(GGC)5	15	2141	2155	TACCACCTCATCCACAGCAA	60.112	20	AATGCAAGTAAGCGGCAAGT	59.911	20	250
	TR7356_c0_g1_i8	1	p3	(GTC)5	15	2627	2641	ATCTATATCTGCATCGCGCC	60.19	20	CCACAACAGCCCTCTTCATT	60.111	20	255
	TR7368_c4_g1_i1	1	p3	(TCC)5	15	3245	3259	TCGTGTCTCTACGTTCGTGC	60.056	20	AGACGAGAATGCGAACGACT	60.02	20	225
	TR7382_c1_g1_i3	1	p3	(CGC)5	15	2762	2776	ACCATACGGACTATCCTGCG	59.978	20	CCTCAACAGATCCAACAGCA	59.831	20	252
	TR7386_c3_g1_i2	1	p3	(CCA)5	15	1508	1522	ATGCTTTGCGTTTTCTTTGC	60.384	20	ATGAAAGATACGGTCGTGGG	59.813	20	264
	TR7387_c1_g1_i1	1	p2	(CT)7	14	764	777	TCTTCGAATGCGATCCTCTT	59.917	20	CGATCGAGAGAAGCAGGAAG	60.232	20	172
	TR7421_c2_g1_i2	1	p2	(GT)6	12	1912	1923	AACGAATTCAAAGGTGGACG	59.971	20	AAGCAGACTGTGGGTGTGTG	59.782	20	261
	TR7424_c0_g1_i1	1	p3	(GAC)6	18	267	284	CAGTACAGGAGGAGCGAAGG	60.005	20	CAAAGGCCGTTTCAATGTCT	60.11	20	239
	TR7433_c4_g1_i1	1	p4	(AGGC)5	20	1830	1849	AGCGCTACGGTTATTGTGCT	59.933	20	TTTACACTGTCCGCCCTTTC	60.11	20	172
	TR7446_c0_g1_i3	1	p3	(GAC)5	15	1535	1549	AGGCTCTTTCTGCGAGGAAT	60.484	20	GACTAAGCGTGAGCCGAGAC	60.164	20	240
	TR7450_c2_g1_i11	1	p3	(CGG)6	18	1590	1607	CAAGGTCAAAATCAACGGCT	60.11	20	CGGGAATTCAAGTCAAGTCG	60.626	20	110
	TR7450_c2_g1_i11	2	p3	(GTC)9	27	3475	3501	GAATACCTCGCTTCTCGCAC	59.985	20	CAGAACGATGGGAAGGAAAA	60.044	20	167
	TR7455_c0_g1_i1	1	p3	(GCC)5	15	5480	5494	GACTTGCTGGTTCCACGAAT	60.119	20	GCACCAAATCTGTTTGACCC	60.362	20	238
	TR7456_c3_g1_i2	1	p3	(TGT)9	27	246	272	GGACACCATTTGCGCTATCT	60.103	20	ACGCTGGAGAACCTCATCAC	60.269	20	247
	TR7456_c4_g1_i3	1	p2	(TG)8	16	402	417	GAGTCAGGACGGAGAAGCAG	60.135	20	GAAGACGGACTTTTCGAACG	59.853	20	227
	TR7457_c0_g2_i2	1	p3	(GGC)6	18	3213	3230	GAGGAGAGATGCCGCTCATA	60.47	20	CAGATATCTTCACCGCCACC	60.483	20	253
	TR7463_c2_g1_i6	2	p4	(TCAC)5	20	1330	1349	TTCTAGATTTACCCCCGCCT	59.924	20	GGTTGGGCTCTTTGTGGATA	59.933	20	130
	TR4365_c0_g1_i1	1	p3	(TCG)6	18	617	634	GGAAGACCATTGCTGATCGT	60.081	20	ACGGCGATACGAATGAAGTC	60.103	20	216
	TR7474_c3_g3_i1	1	p3	(ATA)5	15	737	751	TGCGATCAAACCAAATTCAA	60.051	20	TCACGATATTGGTTCCGATG	59.35	20	190
	TR7483_c3_g1_i4	1	p3	(TCA)7	21	1268	1288	GCCACTTTCCATGCAATTTT	59.945	20	CTTCACAACGACCCCAAACT	60.005	20	234
	TR7487_c1_g1_i1	1	p3	(AAG)5	15	423	437	TGAAGCTCAACGGAGAGGAT	59.95	20	CCTTCGAGTCATTCAGCTCC	59.95	20	276
	TR7499_c1_g1_i10	1	p3	(CGC)5	15	108	122	ACACACCATTCCCAGTCCTC	59.817	20	CCCCGTGAACTCAACAAAAT	59.83	20	184
	TR7503_c6_g1_i20	1	p2	(GA)6	12	547	558	GAGGACTTCCTCCTGCCTTC	60.336	20	CTCCAAGAAGATGTCGGAGC	59.95	20	205
	TR7519_c3_g1_i1	1	p3	(AGC)8	24	1008	1031	TCCATAATATCACCCTCGCC	59.745	20	TCCTCATCCTCATCCTCCAC	60.008	20	254
	TR7520_c0_g1_i13	1	p3	(CGA)8	24	3369	3392	AAATCATCGCCCAGACAAAG	60.074	20	GCTCTTGCGTCTGAAGATCC	60.104	20	258
	TR7525_c7_g1_i2	1	p2	(GC)6	12	620	631	GGTACGTCATGTTCTGCACG	60.183	20	GTCACCCCCTCCATCCTATT	60.015	20	272
	TR7525_c7_g1_i3	2	p3	(GCG)5	15	2290	2304	CAAGCCAGACGACTTCTTCC	59.989	20	ACGAAGAGGAGATCGACGAA	59.95	20	125
	TR7526_c2_g3_i18	1	p2	(TA)7	14	417	430	TGGGCTGCACAGACAATAAG	59.864	20	GCTAAACCTCTCATCGCCAG	59.978	20	274
	TR7534_c0_g2_i1	1	p2	(TC)8	16	231	246	AGTAGTGTGCGTGCGAAGTG	60.12	20	GTTGATGCGGCTGGAATACT	60.103	20	257
	TR7535_c1_g1_i9	1	p3	(ACC)10	30	2797	2826	GAAGAAAAGTTCCACGAGCG	59.993	20	GGTACTCAAGATGCGGCAGT	60.285	20	271
	TR7538_c0_g4_i1	1	p2	(CT)6	12	328	339	AAATGTCGGAGTCTGCTTGG	60.255	20	GGCTTCTATCTGTTCGTCGC	59.985	20	149
	TR7539_c1_g1_i1	1	p3	(CAG)5	15	2734	2748	CGAAAGGAAGCTCGTATTGC	59.982	20	ACGTGATCGCCCACTGTC	60.723	18	206
	TR7552_c0_g1_i1	1	p3	(CCA)5	15	1481	1495	TGCCAATGGATTTTGGATTT	60.132	20	TGATGAAGTGACGATGCGAT	60.233	20	140
	TR7552_c1_g1_i1	1	p2	(AG)6	12	4268	4279	CGAGGGATGAAAAGAATGGA	60.006	20	GCTTGGTAGACTGCCTCGAC	60.02	20	218
	TR756_c4_g1_i1	1	p3	(GAC)5	15	1861	1875	TATTCGGATCGGGACAAGAG	60.029	20	CTGCGATGAGCACAATTCAT	59.83	20	249
	TR7560_c2_g3_i8	1	p2	(AG)6	12	2288	2299	ACGCTAAGTGGCCGAATCTA	59.867	20	GTAGTGTGCGGGCATTTCTT	60.14	20	269
	TR7561_c3_g1_i3	1	p2	(AT)6	12	1144	1155	AAGCCGAACGTTCAACTGAT	59.74	20	GGCTCCGTGTTTGTCGTAAT	60	20	259
	TR7563_c3_g1_i7	1	p5	(TTCTC)8	40	42	81	CTGGGTAAGTACCGCCGTC	60.523	19	ATCCTGATTCTGAACGGCAC	60.081	20	269
	TR7566_c1_g1_i4	1	p3	(CAG)5	15	3107	3121	ACCTACGCAAACTGGATTCG	60.132	20	CTGAGGGTTCGAGAACGAAG	59.982	20	205
	TR7569_c0_g1_i2	1	p2	(AT)6	12	131	142	GGAGCTTTGATTGGTTGGAA	60.051	20	ACACCCATGCTCGTCATGTA	59.992	20	162
	TR7570_c2_g1_i23	1	p3	(CTG)5	15	2087	2101	ATCCAGAGCTACGCTCCTCA	60.119	20	CATGCCATAGGGGTGTATCC	60.036	20	162
	TR7579_c2_g1_i1	1	p3	(CGA)5	15	2198	2212	ATGACGGGTTGGTAAAGCAG	59.993	20	CATCAAACCGTTCGTCCTCT	60.111	20	251
	TR7582_c0_g1_i1	1	p3	(AAG)5	15	607	621	GAGGTCACTGAGGCAGAAGC	60.143	20	AGACATCACCCTCAGCCTTG	60.261	20	145
	TR7585_c2_g1_i5	1	p3	(TCA)6	18	435	452	CATCAACACCAACATCGACC	59.812	20	ATACCATATGGGTTTGGGGG	60.502	20	154
	TR7586_c0_g1_i14	1	p3	(TTC)5	15	4633	4647	AAGCTCGTTGATTGGGAGAA	59.813	20	ACACCGATATCGCTTTCCAC	59.962	20	271
	TR7611_c2_g2_i3	1	p2	(TA)6	12	137	148	GAGAAGCTCGGCTGGTAAAA	59.592	20	CCTCAAACAGCTCAACAGCA	60.175	20	161
	TR7619_c3_g1_i3	1	p2	(GC)6	12	1020	1031	GAGGTCAAGCTCCTGCAAAG	60.134	20	CAACTTCCGATTCGAGGAAC	59.67	20	268
	TR7623_c0_g1_i1	1	p3	(GAC)7	21	7645	7665	TCCAACCTTTGTTCAGGGAC	59.943	20	CTTTTCATTGCCCATGCTTT	60.074	20	180
	TR7629_c1_g1_i2	1	p3	(GGC)6	18	47	64	GAAGGGAGGAGTCTGACAGG	58.819	20	GACCACGAGAGTATCGGAGC	59.834	20	241
	TR7629_c2_g1_i4	1	p2	(GC)6	12	8218	8229	GACTAGAACGCTGATTCGCC	59.985	20	CTTCTCTTCCCTTCCTGGCT	59.95	20	156
	TR7638_c1_g1_i1	1	p2	(AT)6	12	53	64	GGGTAAATGAATGTGGGCAG	60.192	20	GCCATCGTATTCGCAATCTT	60.067	20	144
	TR7639_c1_g1_i3	1	p2	(CA)6	12	1082	1093	ACCGTCGAAAGACGTGTACC	60.035	20	ATACCCCGAGTGATGATGGA	60.158	20	275
	TR7639_c5_g1_i1	1	p3	(CGC)5	15	1909	1923	CCACACTGACCCATTCACTG	59.997	20	CATGTTTAGCTCGCCAACAA	59.872	20	230
	TR7641_c1_g1_i1	1	p3	(CGA)5	15	2783	2797	ACCCTGCAAATTTGGACTTG	59.971	20	GAGGAGCTCGATGTGGTGTT	60.269	20	264
	TR7653_c2_g1_i1	1	p4	(TTCA)5	20	2436	2455	TTTCGTTACCCACTTCACCC	59.83	20	GATAATTCGATGCGAACGGT	59.929	20	176
	TR7654_c0_g1_i1	1	p2	(AT)6	12	1317	1328	CCAGGAAGCTTTACGACGAC	59.875	20	TTCTGCTCTGCCATGTAACG	60.011	20	206
	TR7662_c2_g1_i1	2	p2	(TC)6	12	2131	2142	GCTCTCTATAGCTGTGCCCG	60.14	20	GATGGTGTAGACGAATCCGC	60.492	20	219
	TR7663_c1_g1_i4	1	p3	(GAT)6	18	12300	12317	CTGGTCTCAAGGCTCCTACG	60.005	20	GGCTCCCCTTGAATCGTC	60.565	18	143
	TR7665_c1_g2_i1	1	p2	(GA)6	12	1675	1686	AGTCTCGAACCCAATCCCTT	59.935	20	CGTTGACCAAGACCCATTCT	59.966	20	244
	TR7667_c4_g1_i4	1	p4	(ATGG)5	20	1638	1657	CGGTGGTTTTGAGTGGGTAG	60.401	20	CCATATACCGCGTCTTGGAT	59.807	20	262
	TR7672_c1_g1_i2	1	p3	(GGT)7	21	41	61	GAGGGTAGTTCAATGGAAGCC	59.954	21	TTGCATGTCGAAAAGAGCAC	59.995	20	174
	TR7673_c3_g1_i10	1	p3	(GAC)5	15	1381	1395	ATGGGAAACAAACGAAGACG	59.971	20	GATGGACCTTGGATGGTACG	60.195	20	216
	TR7680_c1_g3_i16	1	p3	(CGC)5	15	3086	3100	GGCCATATCCATCTAACCGA	59.745	20	TCTCTTCACCCACCGATCTC	60.199	20	240
	TR7682_c3_g1_i1	1	p3	(TCG)5	15	1178	1192	GGCAGAATGTTTTGATGCCT	60.081	20	CTCTCAACGCCCGTATGAAT	60.096	20	223
	TR7683_c1_g1_i1	1	p3	(CGA)5	15	171	185	CCCTTTCTTTTTCACCACCA	59.942	20	AGGAACATTAGACATGGGCG	59.955	20	118
	TR7687_c0_g1_i2	1	p3	(GGC)5	15	1344	1358	GCAGCAAGCACCTGTATCAA	60.019	20	GCTTTTTGTTGCCTCTCCTG	59.993	20	239
	TR7689_c3_g1_i1	1	p3	(GCG)5	15	886	900	AGTTGCTAATGTCGGGTTGG	59.993	20	GGGATCGTCGCAGAACTCTA	60.362	20	204
	TR7690_c2_g1_i1	1	p3	(GAG)8	24	28	51	ATGCGGAGGAAGGAGAAACT	60.212	20	TCCTCCAGAAGTATCCGGTG	60.065	20	215
	TR7690_c4_g1_i2	1	p2	(AG)6	12	782	793	TGACGTAATTGACGAGAGCG	60.011	20	GATCGATGGTGTTACCGCTT	59.962	20	109
	TR7703_c7_g1_i6	1	p2	(TC)6	12	142	153	TTCTGAACGTCGTGTCAAGC	60.032	20	GTTTCGTTGCCTGTTCCTGT	60.156	20	145
	TR7705_c0_g1_i1	1	p3	(CTC)5	15	1319	1333	TGCCCTTCCACTATCTTTGG	60.066	20	TCCCGTCAAGTGTTGTGGTA	60.001	20	187
	TR7715_c4_g1_i2	2	p3	(GGA)5	15	6704	6718	TTAGCGTGCTCCTTTATCGG	60.356	20	CTTGTCTTCCTGTCTTCCGC	59.989	20	244
	TR7718_c2_g1_i4	1	p3	(GGC)5	15	428	442	CTTCAAAAAGGCTCTGGACG	59.986	20	CCAGCCCAATGTTCTCAGAT	60.073	20	222
	TR7718_c3_g1_i1	1	p3	(GAC)5	15	2403	2417	ATTCGGCGAGGATGATAATG	59.885	20	CCTTCGACTCTGGTCCACAT	60.112	20	169
	TR7928_c0_g1_i1	2	p2	(GT)6	12	527	538	GTCTCTCGCTCTCACATCCC	59.952	20	TCGTCCAACGACAGAACATC	59.682	20	277
	TR7962_c1_g1_i1	1	p3	(GTC)5	15	8038	8052	TCCTTGAAGATGGTAACGGC	60.074	20	CACTTGCATAGCTCGGTTCA	60.011	20	175
	TR7987_c0_g1_i1	1	p3	(TAA)8	24	151	174	TTTCTCCACCTACCCTGTGG	59.959	20	TTTCATTTTTCTTTGCAGTGTTG	59.325	23	171
	TR7996_c3_g1_i7	1	p2	(TA)7	14	6112	6125	TAGCAAGCACGAAGTGATGG	60.011	20	ATTCTACGGTACGGGGTCGT	60.63	20	135
	TR801_c0_g1_i1	1	p3	(AGA)8	24	46	69	AAAAAGATTTACAAGTAAGCAGCAA	57.972	25	TAAATCTCCCTCATCGTCCG	60.029	20	112
	TR8046_c0_g1_i1	1	p3	(CCT)5	15	73	87	CGTCGCTGCTCTTCAGCTA	60.59	19	GATGCTGAGTACATCGTGCG	60.445	20	276
	TR9732_c0_g2_i1	1	p2	(GA)7	14	102	115	CTTCTCCTGGATGAACGAGC	59.95	20	CATTTCGCTCACCCTCTCTC	59.95	20	256
	TR9736_c1_g1_i1	1	p2	(AG)6	12	87	98	TAACTCCGAATATGGCGACC	59.923	20	TTGTGTCCCGAGTGATTTGA	60.088	20	196
	TR9765_c0_g1_i1	1	p3	(TCC)5	15	161	175	ACCTGCAGCAAAGGTCCTAA	59.875	20	ATGAGATCGTGAGAGGGTCG	60.223	20	141
	TR9834_c0_g1_i1	1	p2	(TA)6	12	200	211	CGGTAGCCTAGTGAGGGTCA	60.269	20	CTCCAAAACCCTAATTCCCA	58.876	20	154
	TR9841_c0_g1_i1	1	p3	(TAT)8	24	39	62	GTACCGTACATCCGCCTTG	59.013	19	TTGTATGGGATTTCCCCACT	59.101	20	133
	TR9863_c0_g1_i1	1	p2	(GA)8	16	185	200	AAGGTGAGGAGGGAGAGGAG	59.801	20	GCGACAACGGCATAATCATA	59.549	20	226
