# Supplementary material for: De Novo Sequencing and Transcriptome Analysis of Pleurotus eryngii subsp. tuoliensis (Bailinggu) Mycelia in Response to Cold Stimulation
Source: Molecules. 2016 May 17;21(5):560. doi: 10.3390/molecules21050560 (PMC6273410; doi:10.3390/molecules21050560)
Supplement: Supplementary file 1 [file molecules-21-00560-s001.zip › Table S4. The gene-specific primers were used for qRT-PCR.xlsx]

## Sheet: 工作表1
	Forward primer (5'-3')	Reverse primer (5'-3')
hydrophobin	CAGAGTAGTGATACTAAGAC	CGACAGGAATATTGAGAC
MAPK	TATGAAGCCGTTCAGCACCC	ATAGGCGGTGCAAGTCAGTC
catalase	TAGCCGACACTGACAATT	CGATGTGATCTTCAAGCAAT
Hsp70	CAATATCTTGGCGAGGAG	CCTTCTTGACAGTCTTACC
Hsp90	AGATCGCTGAGGACAAGGAC	CTTCTGTACCTCGGGCATACG
actin	ACAACATACAACTCCATCTTCAA	TACCACCAGAGAGGACGA
